# Supplementary material for: Linkage and QTL mapping for tuber shape and specific gravity in a tetraploid mapping population of potato representing the russet market class
Source: BMC Plant Biol. 2021 Nov 3;21:507. doi: 10.1186/s12870-021-03265-2 (PMC8565078; doi:10.1186/s12870-021-03265-2)
Supplement: Supplementary file 7 — Additional file 7: Supplementary Table S1 Genotype data of the A05141 mapping population. (CSV 2393 KB). ** Supplementary Table 1 is uploaded as a separate CSV file. (CSV 2337 kb) [file 12870_2021_3265_MOESM7_ESM.csv]

snp_name	Rio_Grande_Russet	Premier_Russet	A05141-001	A05141-002	A05141-003	A05141-004	A05141-005	A05141-006	A05141-007	A05141-008	A05141-009	A05141-010	A05141-011	A05141-012	A05141-013	A05141-014	A05141-015	A05141-016	A05141-017	A05141-018	A05141-019	A05141-020	A05141-021	A05141-022	A05141-023	A05141-024	A05141-025	A05141-027	A05141-028	A05141-029	A05141-030	A05141-031	A05141-032	A05141-033	A05141-034	A05141-035	A05141-037	A05141-039	A05141-040	A05141-041	A05141-042	A05141-043	A05141-044	A05141-045	A05141-046	A05141-047	A05141-048	A05141-050	A05141-051
solcap_snp_c1_1	2	1	1	1	2	2	2	2	1	2	1	2	1	1	3	2	2	2	3	2	0	1	0	1	1	1	2	2	1	2	2	2	2	2	2	1	0	1	1	1	1	1	1	1	2	1	2	2	0
solcap_snp_c1_1000	2	2	1	2	2	3	2	2	2	3	2	2	2	1	1	1	2	2	1	2	2	3	3	1	1	1	2	2	2	1	2	2	2	2	3	3	2	1	2	1	2	4	2	3	2	2	2	2	1
solcap_snp_c1_10001	0	1	0	0	1	1	1	0	0	1	0	1	1	1	1	1	0	0	1	1	0	0	0	0	1	1	1	0	1	0	1	0	1	1	1	1	1	1	1	0	1	1	1	0	1	0	1	1	1
solcap_snp_c1_10011	4	3	4	4	3	3	3	4	4	4	4	3	3	3	3	3	4	4	3	3	4	4	4	4	3	3	2	4	3	4	3	4	3	3	3	3	3	3	3	4	3	3	3	4	3	4	3	4	3
solcap_snp_c1_10012	0	1	0	0	1	1	1	0	0	0	0	1	1	1	1	1	0	0	1	1	0	0	0	0	1	1	1	0	1	0	1	0	1	1	1	1	1	1	1	0	1	1	1	0	1	0	1	0	1
solcap_snp_c1_10020	4	4	4	4	4	4	4	4	4	4	4	4	4	4	4	4	4	4	4	4	4	4	4	4	4	4	4	4	4	4	4	4	4	4	4	4	4	4	4	4	4	4	4	4	4	4	4	4	4
solcap_snp_c1_10031	3	3	3	3	4	4	3	4	3	4	4	2	4	3	3	3	3	4	3	3	4	4	4	4	4	2	4	4	4	4	4	3	4	4	4	3	4	4	4	2	3	4	4	4	2	4	4	4	3
solcap_snp_c1_10042	3	4	4	4	3	3	3	3	4	4	4	4	4	3	4	4	2	4	4	3	3	3	3	3	3	3	4	4	3	4	4	4	4	3	3	4	4	3	3	3	4	3	3	3	3	4	3	4	4
solcap_snp_c1_10050	4	4	4	4	4	4	4	4	4	4	4	4	4	4	4	4	4	4	4	4	4	4	4	4	4	4	4	4	4	4	4	4	4	4	4	4	4	4	4	4	4	4	4	4	4	4	4	4	4
solcap_snp_c1_10054	0	0	0	0	0	0	0	0	0	0	0	0	0	0	0	0	0	0	0	0	0	0	0	0	0	0	0	0	0	0	0	0	0	0	0	0	0	0	0	0	0	0	0	0	0	0	0	0	0
solcap_snp_c1_10069	0	2	1	0	1	0	0	1	1	1	1	1	1	1	2	2	1	2	1	1	1	1	3	1	1	1	1	0	2	1	1	1	1	2	1	0	1	1	0	1	0	1	1	2	1	1	1	1	1
solcap_snp_c1_10109	2	1	1	2	2	0	1	0	1	1	2	1	1	1	2	2	2	1	2	1	1	2	1	3	2	1	1	2	2	2	1	1	1	2	2	1	2	2	1	1	1	3	1	0	2	1	1	2	0
solcap_snp_c1_10130	1	1	0	2	2	0	0	0	0	0	2	0	1	0	1	2	2	0	1	0	1	2	0	2	0	1	1	1	2	2	1	0	1	2	1	0	2	2	1	1	0	2	1	0	2	1	1	1	0
solcap_snp_c1_10144	1	3	1	3	1	2	3	3	2	2	1	1	3	2	1	3	1	0	1	1	2	3	2	3	NA	1	2	2	1	2	1	1	1	0	1	2	2	0	1	1	1	3	2	1	1	1	1	1	1
solcap_snp_c1_10168	0	0	0	0	0	0	0	0	0	0	0	0	0	0	0	0	0	0	0	0	0	0	0	0	0	0	0	0	0	0	0	0	0	0	0	0	0	0	0	0	0	0	0	0	0	0	0	0	0
solcap_snp_c1_10178	2	4	4	3	3	4	3	3	3	2	2	3	3	3	3	3	3	3	3	3	3	3	3	3	3	3	3	3	4	2	3	3	3	3	3	4	3	2	3	4	3	3	3	3	3	3	2	4	4
solcap_snp_c1_10179	2	1	NA	1	1	1	1	2	2	2	3	1	1	1	2	2	1	1	2	2	2	2	1	1	2	2	1	2	0	3	2	2	2	2	2	1	2	3	1	0	1	2	1	1	2	2	3	1	1
solcap_snp_c1_10180	4	3	3	4	4	3	4	3	3	NA	3	4	4	4	3	3	4	4	3	3	3	3	4	4	3	3	4	3	4	3	3	3	3	3	3	3	3	3	4	4	4	3	4	4	3	3	3	3	3
solcap_snp_c1_10181	4	3	3	4	4	3	4	3	3	4	3	4	4	4	3	3	4	4	3	3	3	3	4	4	3	3	4	3	4	3	3	3	3	3	3	3	3	3	4	4	4	3	4	4	3	3	3	3	3
solcap_snp_c1_1019	0	0	0	0	0	0	0	0	0	0	0	0	0	0	0	0	0	0	0	0	0	0	0	0	0	0	0	0	0	0	0	0	0	0	0	0	0	0	0	0	0	0	0	0	0	0	0	0	0
solcap_snp_c1_10196	2	4	4	3	3	4	3	3	3	3	2	3	3	3	3	3	3	3	3	3	3	3	3	3	3	3	3	3	4	2	3	3	3	3	3	4	3	2	3	4	3	3	3	3	3	3	2	4	4
solcap_snp_c1_1020	1	1	2	0	1	1	1	2	0	1	1	2	0	1	1	1	0	0	2	1	0	1	1	0	1	1	0	2	1	1	0	0	1	2	1	1	2	1	1	2	1	1	0	0	0	0	1	2	2
solcap_snp_c1_10202	2	3	3	3	3	3	3	2	2	2	1	3	3	3	2	2	3	3	2	2	2	2	3	3	2	2	3	2	4	1	2	2	2	2	2	3	2	1	3	4	3	2	3	3	2	2	1	3	3
solcap_snp_c1_1023	4	4	4	4	4	4	4	4	4	4	4	4	4	4	4	4	4	4	4	4	4	4	4	4	4	4	4	4	4	4	4	4	4	4	4	4	4	4	4	4	4	4	4	4	4	4	4	4	4
solcap_snp_c1_10252	1	2	2	1	2	1	1	1	3	1	2	1	1	1	1	2	2	3	2	2	1	2	1	2	3	1	1	1	2	2	2	3	2	2	3	2	1	1	2	2	2	1	2	1	1	3	1	3	1
solcap_snp_c1_10253	1	2	2	1	2	1	1	1	3	1	2	1	1	1	1	2	2	3	2	2	1	2	2	2	3	1	1	1	2	2	2	3	2	2	3	2	1	1	2	2	2	1	2	1	1	3	1	3	1
solcap_snp_c1_10255	3	2	2	3	2	3	3	3	1	3	2	3	3	3	3	2	2	1	2	2	3	2	3	2	1	3	3	3	2	2	2	1	2	2	1	2	3	3	2	2	2	3	2	3	3	1	3	1	3
solcap_snp_c1_10269	3	4	3	3	4	4	3	3	4	3	4	3	4	4	3	4	4	4	4	4	3	4	4	4	3	4	3	3	4	3	4	4	4	4	3	3	3	3	3	4	4	3	3	3	4	4	4	4	3
solcap_snp_c1_10270	1	0	1	1	0	0	1	1	0	1	0	1	0	0	1	0	0	0	0	0	1	0	0	0	1	0	1	1	0	1	0	0	0	0	1	1	1	1	1	0	0	1	1	1	0	0	0	0	1
solcap_snp_c1_1029	1	2	2	2	1	1	1	1	3	1	1	0	2	1	1	2	1	2	1	1	2	2	2	2	1	1	3	1	1	1	2	3	2	0	1	2	1	2	1	1	2	1	3	1	2	1	1	1	2
solcap_snp_c1_10295	2	1	2	3	2	0	2	2	1	1	2	2	2	2	1	0	1	1	1	1	1	0	0	0	1	2	1	0	2	1	1	1	1	1	2	2	1	3	1	1	2	0	1	0	2	2	2	2	2
solcap_snp_c1_10297	2	2	1	1	1	4	2	1	2	3	1	2	1	2	2	3	3	3	3	2	2	3	3	3	2	1	2	4	2	3	2	2	3	2	1	2	2	1	2	2	1	3	2	3	2	1	1	2	2
solcap_snp_c1_10351	3	2	4	4	3	2	3	1	2	3	2	2	2	2	2	1	2	2	3	1	3	2	2	3	2	NA	3	3	4	2	3	2	3	2	2	2	3	3	1	2	2	2	2	3	1	3	2	2	1
solcap_snp_c1_10354	1	2	1	2	1	0	2	1	1	1	1	2	1	2	1	1	2	1	2	2	1	2	2	1	1	2	1	2	3	1	0	0	2	2	1	2	1	1	1	3	1	1	2	1	1	2	2	1	1
solcap_snp_c1_10358	1	3	1	2	1	0	2	1	1	1	1	2	1	2	1	1	2	1	2	2	1	2	2	1	1	2	1	2	3	1	0	0	2	2	1	2	1	1	1	3	1	1	2	1	1	2	2	1	1
solcap_snp_c1_10384	1	3	1	2	2	2	1	2	1	2	2	1	1	1	3	1	3	1	1	1	2	1	2	2	3	2	2	3	3	1	2	3	3	2	2	2	2	3	2	3	2	2	2	2	2	3	1	3	1
solcap_snp_c1_10390	4	3	4	4	3	3	4	4	3	4	3	4	3	4	3	4	3	3	3	4	4	4	4	3	3	3	4	3	4	3	3	4	3	4	3	4	3	3	4	4	3	3	3	3	3	3	3	3	3
solcap_snp_c1_10391	4	2	3	4	3	3	4	3	3	3	2	4	3	4	2	3	3	3	3	4	2	3	3	3	3	3	3	3	3	3	2	3	2	4	2	4	3	2	3	3	2	3	3	3	3	3	3	3	3
solcap_snp_c1_10397	2	2	2	1	2	2	2	2	3	2	3	2	4	3	2	3	2	3	4	2	1	1	3	2	1	3	2	2	1	3	2	0	2	2	2	2	2	2	1	2	2	2	3	2	2	2	3	2	3
solcap_snp_c1_10424	3	4	4	4	4	4	3	4	3	3	3	4	3	4	3	3	3	4	4	3	3	4	3	3	3	4	4	4	4	4	3	3	3	4	3	3	4	3	3	3	3	3	4	3	4	3	3	4	4
solcap_snp_c1_10425	4	3	3	4	4	3	4	3	3	4	3	4	4	4	3	3	4	4	3	3	3	3	4	4	3	3	4	3	4	3	3	3	3	3	3	3	3	4	4	4	4	3	4	4	4	3	3	3	3
solcap_snp_c1_10428	4	4	4	4	4	4	4	4	4	3	4	4	4	4	4	4	4	4	4	4	4	4	4	4	4	4	4	4	4	4	4	4	4	4	4	4	4	4	4	4	4	4	4	4	4	4	4	4	4
solcap_snp_c1_10435	2	2	2	4	2	2	1	1	2	0	2	3	3	4	1	1	2	2	2	1	2	2	3	3	1	3	2	2	2	3	2	1	0	2	1	1	1	2	2	2	2	2	3	1	2	0	2	2	1
solcap_snp_c1_10457	1	1	2	1	1	1	2	2	2	1	2	0	0	0	2	0	1	1	1	1	2	2	1	1	2	0	0	2	2	2	1	2	2	0	1	2	2	1	1	0	1	1	1	2	2	2	2	2	1
solcap_snp_c1_10461	0	0	0	0	0	0	0	0	0	0	0	0	0	0	0	0	0	0	0	0	0	0	0	0	0	0	0	0	0	0	0	0	0	0	0	0	0	0	0	0	0	0	0	0	0	0	0	0	0
solcap_snp_c1_10467	4	4	4	4	4	4	4	4	4	4	4	4	4	4	4	4	4	4	4	4	4	4	4	4	4	4	4	4	4	4	4	4	4	4	4	4	4	4	4	4	4	4	4	4	4	4	4	4	4
solcap_snp_c1_10491	2	2	2	2	2	2	1	1	2	2	2	1	3	2	2	3	0	2	1	3	2	1	1	2	3	2	3	2	3	1	3	3	1	2	4	1	3	2	3	1	1	1	1	2	1	3	3	3	0
solcap_snp_c1_10492	2	2	2	2	2	2	1	1	2	2	2	1	3	2	2	3	0	2	1	3	2	1	1	2	3	2	3	2	3	1	3	3	1	2	4	1	3	2	3	1	1	1	1	2	1	3	3	3	0
solcap_snp_c1_10493	0	0	0	0	0	0	0	0	0	0	0	0	0	0	0	0	0	0	0	0	0	0	0	0	0	0	0	0	0	0	0	0	0	0	0	0	0	0	0	0	0	0	0	0	0	0	0	0	0
solcap_snp_c1_10494	4	4	4	4	4	4	4	4	4	4	4	4	4	4	4	4	4	4	4	4	4	4	4	4	4	4	4	4	4	4	4	4	4	4	4	4	4	4	4	4	4	4	4	4	4	4	4	4	4
solcap_snp_c1_10496	0	0	0	0	0	0	0	0	0	0	0	0	0	0	0	0	0	0	0	0	0	0	0	0	0	0	0	0	0	0	0	0	0	0	0	0	0	0	0	0	0	0	0	0	0	0	0	0	0
solcap_snp_c1_10510	0	0	0	0	0	0	0	0	0	0	0	0	0	0	0	0	0	0	0	0	0	0	0	0	0	0	0	0	0	0	0	0	0	0	0	0	0	0	0	0	0	0	0	0	0	0	0	0	0
solcap_snp_c1_10514	4	4	4	4	4	4	4	4	4	4	4	4	4	4	4	4	4	4	4	4	4	4	4	4	4	4	4	4	4	4	4	4	4	4	4	4	4	4	4	4	4	4	4	4	4	4	4	4	4
solcap_snp_c1_10519	0	0	0	0	0	0	0	0	0	0	0	0	0	0	0	0	0	0	0	0	0	0	0	0	0	0	0	0	0	0	0	0	0	0	0	0	0	0	0	0	0	0	0	0	0	0	0	0	0
solcap_snp_c1_1053	3	3	4	2	2	3	3	4	4	2	2	2	2	2	3	3	2	3	3	3	3	3	3	2	3	3	3	3	2	2	2	4	3	3	3	4	3	4	3	3	3	2	4	3	2	2	3	4	4
solcap_snp_c1_10555	4	3	4	4	3	4	4	3	3	4	3	3	4	4	3	4	4	3	3	3	4	4	4	4	4	4	3	3	4	3	4	3	4	3	4	3	3	4	3	3	4	3	4	3	3	4	4	4	4
solcap_snp_c1_10560	4	4	4	4	4	4	4	4	4	4	4	4	4	4	4	4	4	4	4	4	4	4	4	4	4	4	4	4	4	4	4	4	4	4	4	4	4	4	4	4	4	4	4	4	4	4	4	4	4
solcap_snp_c1_10579	3	2	3	3	3	1	3	2	2	2	3	2	2	2	3	3	3	2	2	3	3	4	2	3	2	1	3	4	3	2	4	3	2	3	4	3	3	3	2	3	2	1	2	2	2	3	3	3	2
solcap_snp_c1_1059	4	4	4	4	4	4	4	4	4	4	4	4	4	4	4	4	4	4	4	4	4	4	4	4	4	4	4	4	4	4	4	4	4	4	4	4	4	4	4	4	4	4	4	4	4	4	4	4	4
solcap_snp_c1_10590	3	3	2	3	3	4	3	3	4	3	2	2	4	3	3	3	3	4	3	3	3	3	4	3	4	4	3	2	2	4	2	4	2	3	3	3	2	3	4	3	4	3	3	3	3	2	2	4	3
solcap_snp_c1_10593	3	1	2	2	1	3	2	3	2	0	2	3	3	NA	2	3	1	2	2	2	1	3	1	2	1	2	2	2	1	1	2	3	1	2	2	2	2	3	2	2	2	2	3	2	2	3	2	1	3
solcap_snp_c1_10607	4	4	4	4	4	4	4	4	4	4	4	4	4	4	4	4	4	4	4	4	4	4	4	4	4	4	4	4	4	4	4	4	4	4	4	4	4	4	4	4	4	4	4	4	4	4	4	4	4
solcap_snp_c1_10668	0	0	0	0	0	0	0	0	0	0	0	0	0	0	0	0	0	0	0	0	0	0	0	0	0	0	0	0	0	0	0	0	0	0	0	0	0	0	0	0	0	0	0	0	0	0	0	0	0
solcap_snp_c1_10669	2	1	1	1	1	1	1	2	2	2	3	1	1	1	2	2	2	1	2	2	2	2	1	1	2	2	1	2	0	3	2	1	2	2	2	1	2	3	1	0	2	2	1	1	2	2	3	1	1
solcap_snp_c1_10670	4	4	4	4	4	4	4	4	4	4	4	4	4	4	4	4	4	4	4	4	4	4	4	4	4	4	4	4	4	4	4	4	4	4	4	4	4	4	4	4	4	4	4	4	4	4	4	4	4
solcap_snp_c1_10676	0	0	0	0	0	0	0	0	0	0	0	0	0	0	0	0	0	0	0	0	0	0	0	0	0	0	0	0	0	0	0	0	0	0	0	0	0	0	0	0	0	0	0	0	0	0	0	0	0
solcap_snp_c1_10677	2	0	0	1	1	0	1	1	1	2	2	1	1	1	1	1	1	1	1	1	1	1	1	1	1	1	1	1	0	2	1	1	1	1	1	0	1	2	1	0	1	1	1	1	1	1	2	0	0
solcap_snp_c1_10678	4	4	4	4	4	4	4	4	4	4	4	4	4	4	4	4	4	4	4	4	4	4	4	4	4	4	4	4	4	4	4	4	4	4	4	4	4	4	4	4	4	4	4	4	4	4	4	4	4
solcap_snp_c1_10679	0	0	0	0	0	0	0	0	0	1	0	0	0	0	0	0	0	0	0	0	0	0	0	0	0	0	0	0	0	0	0	0	0	0	0	0	0	0	0	0	0	0	0	0	0	0	0	0	0
solcap_snp_c1_10712	0	1	1	0	0	1	0	1	1	0	1	0	0	0	1	1	1	0	1	1	1	1	0	0	1	1	0	1	0	1	1	0	1	1	1	1	1	1	0	0	1	1	0	0	1	1	1	1	1
solcap_snp_c1_10713	4	4	4	4	4	4	4	4	4	4	4	4	4	4	4	4	4	4	4	4	4	4	4	4	4	4	4	4	4	4	4	4	4	4	4	4	4	4	4	4	4	4	4	4	4	4	4	4	4
solcap_snp_c1_10714	4	3	3	4	4	3	4	3	3	4	3	4	4	4	3	3	3	4	3	3	3	3	4	4	3	3	4	3	4	3	3	4	3	3	3	3	3	3	4	4	3	3	4	4	3	3	3	3	3
solcap_snp_c1_10715	2	3	3	3	3	3	3	2	2	2	1	3	3	3	2	2	2	3	2	3	2	2	3	3	2	2	3	2	4	1	2	3	2	2	2	3	2	1	3	4	2	2	3	3	2	2	1	3	3
solcap_snp_c1_10725	0	1	1	0	1	1	0	1	1	1	0	0	0	1	1	0	0	0	0	0	0	1	0	0	0	1	1	0	0	0	1	0	0	0	1	1	0	0	1	0	1	1	1	1	1	1	0	1	0
solcap_snp_c1_10737	2	3	2	1	3	2	1	3	3	2	2	3	1	1	3	1	1	1	3	3	2	3	1	1	1	NA	3	2	2	1	2	3	1	2	2	3	2	1	3	3	2	3	3	3	3	3	1	3	1
solcap_snp_c1_10738	0	0	0	0	0	0	0	0	0	0	0	0	0	0	0	0	0	0	0	0	0	0	0	0	0	0	0	0	0	0	0	0	0	0	0	0	0	0	0	0	0	0	0	0	0	0	0	0	0
solcap_snp_c1_1074	4	4	4	4	4	4	4	4	4	4	4	4	4	4	4	4	4	4	4	4	4	4	4	4	4	4	4	4	4	4	4	4	4	4	4	4	4	4	4	4	4	4	4	4	4	4	4	4	4
solcap_snp_c1_10743	2	2	2	1	3	2	1	3	3	2	2	3	1	1	3	1	1	1	3	3	2	3	1	1	1	2	3	2	2	1	2	3	1	2	2	3	2	1	3	3	2	3	3	3	3	3	1	3	1
solcap_snp_c1_10751	2	3	3	2	3	4	3	2	2	3	2	3	2	3	2	1	3	3	2	2	1	2	3	3	3	2	3	2	4	3	4	2	2	2	2	2	2	2	3	3	3	2	3	3	4	2	3	2	3
solcap_snp_c1_10762	1	2	2	1	1	3	2	1	1	1	1	1	1	2	1	0	2	1	1	0	1	0	1	1	2	1	2	0	2	1	2	2	1	2	0	2	1	1	2	2	2	2	1	1	2	1	1	2	2
solcap_snp_c1_10783	4	4	4	4	4	4	4	4	4	4	4	4	4	4	4	4	4	4	4	4	4	4	4	4	4	4	4	4	4	4	4	4	4	4	4	4	4	4	4	4	4	4	4	4	4	4	4	4	4
solcap_snp_c1_10825	4	4	4	4	4	4	4	4	4	4	4	4	4	4	4	4	4	4	4	4	4	4	4	4	4	4	4	4	4	4	4	4	4	4	4	4	4	4	4	4	4	4	4	4	4	4	4	4	4
solcap_snp_c1_10836	1	1	2	1	1	1	2	2	0	2	2	0	1	0	0	0	0	1	1	0	2	0	1	1	1	1	0	2	1	1	1	1	0	1	0	2	2	2	0	1	0	0	1	2	1	0	1	0	1
solcap_snp_c1_10855	2	1	3	2	2	1	2	3	1	2	3	1	1	1	1	1	2	2	2	2	3	1	2	1	1	1	0	2	2	3	2	2	1	0	2	2	2	2	2	1	1	2	3	2	1	1	3	3	2
solcap_snp_c1_10873	2	1	2	2	0	2	2	2	2	2	2	2	2	1	1	2	2	1	2	3	3	2	1	2	1	2	1	1	0	2	3	2	1	1	2	1	1	0	2	1	1	0	1	2	1	2	0	0	3
solcap_snp_c1_10879	3	1	1	1	3	3	2	2	2	2	2	2	2	2	2	2	3	3	2	2	1	1	2	2	1	2	2	2	1	3	2	2	2	2	2	3	2	3	1	2	3	3	1	3	3	1	2	1	2
solcap_snp_c1_10881	0	0	0	0	0	0	0	0	0	0	0	0	0	0	0	0	0	0	0	0	0	0	0	0	0	0	0	0	0	0	0	0	0	0	0	0	0	0	0	0	0	0	0	0	0	0	0	0	0
solcap_snp_c1_10900	1	2	1	3	1	3	3	2	2	2	2	1	2	2	1	2	1	0	1	1	2	2	0	2	2	1	1	1	1	2	1	1	1	0	1	2	2	0	2	0	1	2	2	1	1	1	1	1	1
solcap_snp_c1_10901	0	0	0	0	0	0	0	0	0	0	0	0	0	0	0	0	0	0	0	0	0	0	0	0	0	0	0	0	0	0	0	0	0	0	0	0	0	0	0	0	0	0	0	0	0	0	0	0	0
solcap_snp_c1_10915	1	1	1	1	0	2	2	1	1	1	1	1	1	1	1	1	1	1	1	0	2	1	1	0	1	1	1	1	0	1	1	1	1	0	2	1	1	1	2	1	1	0	0	2	2	2	0	0	1
solcap_snp_c1_10924	2	2	2	2	1	3	3	3	3	3	2	NA	2	2	NA	2	2	1	1	0	4	3	1	1	2	1	2	3	1	2	3	2	3	2	3	NA	2	1	3	2	NA	2	2	2	3	2	1	2	2
solcap_snp_c1_1093	4	4	4	4	4	4	4	4	4	4	4	4	4	4	4	4	4	4	4	4	4	4	4	4	4	4	4	4	4	4	4	4	4	4	4	4	4	4	4	4	4	4	4	4	4	4	4	4	4
solcap_snp_c1_10930	3	3	3	3	4	2	2	3	3	3	3	3	3	3	3	3	3	3	3	4	2	3	3	4	3	3	3	3	4	3	3	3	3	4	2	3	3	3	2	3	3	4	4	2	2	2	4	4	3
solcap_snp_c1_10934	3	3	3	4	2	4	3	4	2	3	3	3	4	3	3	3	4	3	2	2	4	3	4	3	2	4	4	2	2	4	4	4	3	3	2	2	2	2	3	2	2	3	4	3	3	3	2	2	3
solcap_snp_c1_10935	2	1	2	0	2	1	2	0	3	2	1	2	0	2	1	2	0	2	3	3	1	2	0	2	2	1	0	3	2	0	1	0	1	1	2	2	2	2	2	3	2	1	1	2	1	2	2	2	2
solcap_snp_c1_10938	1	1	1	0	2	0	1	0	2	1	1	1	0	1	1	1	0	1	2	2	0	1	0	1	2	0	0	2	2	0	0	0	1	1	2	2	2	2	1	2	2	1	0	1	0	1	2	2	1
solcap_snp_c1_10939	1	1	1	0	2	0	1	0	2	1	1	1	0	1	1	1	0	1	2	2	0	1	0	1	2	0	0	2	2	0	0	0	1	1	2	2	2	2	1	2	2	1	0	1	0	1	2	2	1
solcap_snp_c1_10941	4	4	4	4	4	4	4	4	4	4	4	4	4	4	4	4	4	4	4	4	4	4	4	4	4	4	4	4	4	4	4	4	4	4	4	4	4	4	4	4	4	4	4	4	4	4	4	4	4
solcap_snp_c1_10958	0	0	0	0	0	0	0	0	0	0	0	0	0	0	0	0	0	0	0	0	0	0	0	0	0	0	0	0	0	0	0	0	0	0	0	0	0	0	0	0	0	0	0	0	0	0	0	0	0
solcap_snp_c1_110	0	0	0	0	0	0	0	0	0	0	0	0	0	0	0	0	0	0	0	0	0	0	0	0	0	0	0	0	0	0	0	0	0	0	0	0	0	0	0	0	0	0	0	0	0	0	0	0	0
solcap_snp_c1_11008	4	3	3	3	3	3	3	3	3	4	3	4	3	4	3	4	4	3	4	3	4	4	3	3	3	3	3	4	3	4	3	4	4	4	3	3	4	3	4	4	3	3	3	3	3	3	4	4	3
solcap_snp_c1_11013	0	1	1	1	1	1	1	1	1	0	1	0	1	0	1	0	0	1	0	1	0	0	1	1	1	1	1	0	1	0	1	0	0	0	1	1	0	1	0	0	1	1	1	1	1	1	0	0	1
solcap_snp_c1_11025	0	1	1	1	1	1	1	1	1	0	1	0	1	0	1	0	0	1	0	1	0	0	1	1	1	1	1	0	1	0	1	0	0	0	1	1	0	1	0	0	1	1	1	1	1	1	0	0	1
solcap_snp_c1_11030	2	2	1	3	3	2	2	1	3	2	2	1	2	1	2	2	2	3	1	3	3	2	3	3	4	2	2	1	2	3	3	2	1	1	2	2	2	4	3	3	4	2	2	3	1	2	3	2	2
solcap_snp_c1_11066	4	4	4	4	4	4	4	4	4	4	4	4	4	4	4	4	4	4	4	4	4	4	4	4	4	4	4	4	4	4	4	4	4	4	4	4	4	4	4	4	4	4	4	4	4	4	4	4	4
solcap_snp_c1_1107	2	1	NA	1	1	2	2	3	2	1	0	2	2	2	1	1	2	2	2	1	2	2	2	2	1	3	2	3	1	1	1	3	2	2	1	2	1	1	1	1	1	1	3	2	2	1	1	3	0
solcap_snp_c1_11076	4	4	4	4	4	4	4	4	4	4	4	4	4	4	4	4	4	4	4	4	4	4	4	4	4	4	4	4	4	4	4	4	4	4	4	4	4	4	4	4	4	4	4	4	4	4	4	4	4
solcap_snp_c1_11078	4	4	4	4	4	4	4	4	4	4	4	4	4	4	4	4	4	4	4	4	4	4	4	4	4	4	4	4	4	4	4	4	4	4	4	4	4	4	4	4	4	4	4	4	4	4	4	4	4
solcap_snp_c1_11092	4	3	3	4	3	4	3	3	3	3	3	3	3	3	2	2	3	2	3	3	3	3	1	3	4	3	3	4	2	3	3	3	3	2	3	4	3	3	4	3	4	3	3	2	3	3	3	3	3
solcap_snp_c1_11100	1	4	2	3	3	2	2	3	2	2	2	2	3	2	2	3	2	2	2	2	2	2	3	3	3	2	3	3	2	3	2	2	3	3	2	2	3	2	2	2	3	3	3	3	2	2	2	3	3
solcap_snp_c1_11117	4	4	4	4	4	4	4	4	4	4	4	4	4	4	4	4	4	4	4	4	4	4	4	4	4	4	4	4	4	4	4	4	4	4	4	4	4	4	4	4	4	4	4	4	4	4	4	4	4
solcap_snp_c1_11120	3	4	4	4	3	4	3	3	3	4	3	3	4	3	3	3	4	3	4	3	2	3	4	3	3	4	3	4	4	3	4	3	4	3	3	4	4	3	3	3	4	4	3	4	3	3	4	3	4
solcap_snp_c1_11121	0	0	0	0	0	0	0	0	0	0	0	0	0	0	0	0	0	0	0	0	0	0	0	0	0	0	0	0	0	0	0	0	0	0	0	0	0	0	0	0	0	0	0	0	0	0	0	0	0
solcap_snp_c1_11122	4	4	4	4	4	4	4	4	4	4	4	4	4	4	4	4	4	4	4	4	4	4	4	4	4	4	4	4	4	4	4	4	4	4	4	4	4	4	4	4	4	4	4	4	4	4	4	4	4
solcap_snp_c1_11123	3	4	4	4	3	4	3	3	3	4	3	3	4	3	3	3	4	3	4	3	2	3	4	3	3	4	3	4	4	3	4	3	4	3	3	4	4	3	3	3	4	4	3	4	3	3	4	3	4
solcap_snp_c1_11124	1	0	0	0	1	0	1	1	1	0	1	1	0	1	1	1	0	1	0	1	2	1	0	1	1	0	1	0	0	1	0	1	0	1	1	0	0	1	1	1	0	0	1	0	1	1	0	1	0
solcap_snp_c1_11137	1	1	2	0	0	2	1	1	0	1	0	1	0	1	0	0	2	2	0	0	0	0	1	0	1	1	0	1	2	0	2	2	1	0	1	2	2	1	0	2	0	0	0	2	1	1	1	1	1
solcap_snp_c1_11139	0	1	1	0	0	1	0	0	0	0	0	1	0	1	0	0	1	1	0	0	0	0	1	0	1	1	0	1	1	0	1	1	1	0	0	1	1	1	0	1	0	0	0	1	1	1	1	0	1
solcap_snp_c1_11144	0	1	1	0	0	1	0	0	0	0	0	1	0	1	0	0	1	1	0	0	0	0	1	0	1	1	0	1	1	0	1	1	1	0	0	1	1	1	0	1	0	0	0	1	1	1	1	0	1
solcap_snp_c1_1116	4	4	4	4	4	4	4	4	4	4	4	4	4	4	4	4	4	4	4	4	4	4	4	4	4	4	4	4	4	4	4	4	4	4	4	4	4	4	4	4	4	4	4	4	4	4	4	4	4
solcap_snp_c1_11196	2	2	2	3	1	2	2	1	1	2	2	1	3	3	1	3	3	3	1	1	2	2	3	3	3	2	1	2	2	3	2	1	3	2	2	1	2	3	1	1	2	1	1	1	1	1	3	1	3
solcap_snp_c1_11202	2	2	2	1	3	2	2	3	3	2	2	3	1	1	3	1	1	1	3	3	2	2	1	1	1	NA	3	2	2	1	2	3	1	2	2	3	2	1	3	3	2	3	3	3	3	3	1	3	1
solcap_snp_c1_11206	2	2	2	1	2	3	3	2	1	2	0	2	1	2	2	0	2	2	1	1	1	1	2	2	2	1	2	1	3	2	2	2	2	2	1	2	2	1	3	2	2	2	2	2	3	2	2	2	3
solcap_snp_c1_11211	1	2	1	1	1	2	2	1	1	1	0	1	1	2	1	0	2	1	1	0	1	0	2	1	2	1	2	0	2	1	1	2	1	2	0	2	1	1	3	2	2	2	1	1	2	1	1	2	2
solcap_snp_c1_11237	3	2	2	4	3	4	4	3	3	4	3	2	3	2	2	4	2	2	3	2	3	3	1	3	3	2	3	3	3	3	3	3	3	1	3	3	2	1	3	2	2	3	3	2	3	3	2	2	1
solcap_snp_c1_11242	0	0	0	0	0	0	0	0	0	0	0	0	0	0	0	0	0	0	0	0	0	0	0	0	0	0	0	0	0	0	0	0	0	0	0	0	0	0	0	0	0	0	0	0	0	0	0	0	0
solcap_snp_c1_11247	4	4	4	4	4	4	4	4	4	4	4	4	4	4	4	4	4	4	4	4	4	4	4	4	4	4	4	4	4	4	4	4	4	4	4	4	4	4	4	4	4	4	4	4	4	4	4	4	4
solcap_snp_c1_1125	2	1	2	1	1	2	2	3	2	1	0	2	NA	2	1	1	2	2	2	1	2	2	2	2	1	3	2	3	1	1	1	4	2	2	1	2	1	1	1	1	1	1	3	2	2	1	1	3	0
solcap_snp_c1_11259	0	0	0	0	0	0	0	0	0	0	0	0	0	0	0	0	0	0	0	0	0	0	0	0	0	0	0	0	0	0	0	0	0	0	0	0	0	0	0	0	0	0	0	0	0	0	0	0	0
solcap_snp_c1_1126	4	4	4	4	4	4	4	4	4	4	4	4	4	4	4	4	4	4	4	4	4	4	4	4	4	4	4	4	4	4	4	4	4	4	4	4	4	4	4	4	4	4	4	4	4	4	4	4	4
solcap_snp_c1_11265	4	4	4	4	4	4	4	4	4	4	4	4	4	4	4	4	4	4	4	4	4	4	4	4	4	4	4	4	4	4	4	4	4	4	4	4	4	4	4	4	4	4	4	4	4	4	4	4	4
solcap_snp_c1_11267	3	3	3	4	3	2	3	2	3	2	3	3	2	3	4	3	3	3	3	3	3	4	3	3	4	2	3	2	3	2	3	2	2	4	3	2	3	3	3	2	3	2	2	2	3	3	3	3	3
solcap_snp_c1_1127	4	4	4	4	4	4	4	4	4	4	4	4	4	4	4	4	4	4	4	4	4	4	4	4	4	4	4	4	4	4	4	4	4	4	4	4	4	4	4	4	4	4	4	4	4	4	4	4	4
solcap_snp_c1_11275	3	2	2	3	2	2	2	3	1	1	4	2	3	2	3	3	4	2	3	4	3	2	3	1	2	3	3	2	3	4	2	3	3	2	4	1	3	3	3	2	2	3	3	1	4	2	3	3	3
solcap_snp_c1_11276	1	2	2	1	2	2	2	1	3	3	0	2	1	2	1	1	0	2	1	0	1	2	1	3	2	1	1	2	1	0	2	1	1	2	0	3	1	1	1	2	2	1	1	3	0	2	1	1	1
solcap_snp_c1_11288	3	3	2	4	3	1	3	2	3	2	2	3	3	2	3	3	4	2	3	4	4	3	1	2	2	4	3	3	4	3	3	2	3	4	2	4	2	2	2	4	3	2	3	4	2	4	3	3	1
solcap_snp_c1_11290	3	2	3	2	3	4	3	3	3	4	3	2	2	2	3	3	2	3	1	2	3	2	3	4	3	2	3	2	1	3	4	4	2	2	3	2	3	3	4	1	3	3	2	3	3	2	1	3	3
solcap_snp_c1_11308	2	1	1	2	2	1	2	1	2	2	1	1	1	0	2	2	2	1	0	2	3	1	0	2	1	2	2	1	1	2	3	2	1	2	1	2	1	1	2	1	2	1	1	3	1	2	0	2	0
solcap_snp_c1_11319	0	2	2	1	2	0	1	2	1	1	2	1	2	1	1	1	0	0	0	1	2	1	1	1	1	1	1	0	1	0	2	NA	1	1	1	1	1	1	2	2	1	1	2	1	0	2	2	1	1
solcap_snp_c1_11339	1	2	3	2	1	0	2	2	2	2	1	0	1	1	2	1	1	0	2	2	2	2	1	1	2	2	2	2	2	1	2	1	1	1	2	1	2	0	3	2	0	1	2	1	1	2	1	3	1
solcap_snp_c1_11344	4	4	4	4	4	4	4	4	4	4	4	4	4	4	4	4	4	4	4	4	4	4	4	4	4	4	4	4	4	4	4	4	4	4	4	4	4	4	4	4	4	4	4	4	4	4	4	4	4
solcap_snp_c1_11350	3	1	1	1	3	3	2	2	2	2	2	3	2	2	2	2	3	3	2	2	1	1	2	2	1	2	2	2	1	3	2	2	2	2	2	3	2	3	1	2	3	3	1	3	3	1	2	1	2
solcap_snp_c1_11352	3	3	2	3	3	2	3	3	3	3	4	4	4	3	3	4	3	3	3	4	4	4	3	4	2	3	2	4	2	3	2	3	3	2	4	2	3	3	3	2	2	3	3	3	2	3	4	3	2
solcap_snp_c1_11356	1	2	2	1	1	2	2	1	1	1	0	1	1	2	1	0	2	1	1	0	1	0	2	1	2	1	2	0	2	1	2	2	1	2	0	2	1	1	2	2	2	2	1	1	2	1	1	2	2
solcap_snp_c1_11363	0	2	1	0	1	1	2	1	0	1	0	1	1	1	1	0	1	1	0	0	1	0	1	1	1	0	1	0	1	0	1	1	1	1	0	1	1	1	1	1	1	1	1	1	1	1	1	1	1
solcap_snp_c1_11364	4	4	4	4	4	4	4	4	4	4	4	4	4	4	4	4	4	4	4	4	4	4	4	4	4	4	4	4	4	4	4	4	4	4	4	4	4	4	4	4	4	4	4	4	4	4	4	4	4
solcap_snp_c1_11365	0	0	0	0	0	0	0	0	0	0	0	0	0	0	0	0	0	0	0	0	0	0	0	0	0	0	0	0	0	0	0	0	0	0	0	0	0	0	0	0	0	0	0	0	0	0	0	0	0
solcap_snp_c1_11391	3	2	2	3	3	2	2	3	3	3	4	3	3	2	3	4	2	3	3	4	3	4	2	3	2	3	2	4	2	3	2	2	3	2	4	2	3	3	2	2	2	2	3	3	2	3	3	2	2
solcap_snp_c1_11418	3	3	2	2	3	2	3	2	3	4	3	3	2	4	4	4	2	3	2	3	3	3	3	4	4	2	4	4	3	3	3	2	3	3	2	3	4	3	2	4	4	3	2	4	3	4	3	3	3
solcap_snp_c1_11442	0	1	0	0	1	1	0	0	1	1	1	0	1	0	1	1	1	1	1	0	0	1	1	0	1	1	1	1	0	1	0	0	1	1	1	0	1	1	1	1	1	1	1	1	1	1	1	1	1
solcap_snp_c1_11459	2	4	2	2	3	2	3	2	2	4	2	2	2	2	3	2	3	2	3	2	3	2	3	3	3	3	2	2	3	3	2	2	3	3	2	3	2	2	2	3	2	3	2	2	3	2	3	3	2
solcap_snp_c1_11475	3	3	2	3	3	3	2	2	3	4	2	4	4	4	4	4	3	3	3	3	2	2	3	3	2	4	3	2	2	2	3	3	2	4	3	2	2	3	3	3	3	3	2	2	3	2	2	2	3
solcap_snp_c1_11479	3	2	2	3	2	2	1	2	3	3	2	3	3	3	3	3	3	3	2	2	2	2	3	3	1	3	NA	2	1	2	2	3	1	3	2	1	1	2	2	3	2	2	1	2	2	2	1	2	2
solcap_snp_c1_11485	4	4	4	4	4	4	4	4	4	4	4	4	4	4	4	4	4	4	4	4	4	4	4	4	4	4	4	4	4	4	4	4	4	4	4	4	4	4	4	4	4	4	4	4	4	4	4	4	4
solcap_snp_c1_11491	4	4	4	4	4	4	4	4	4	4	4	4	4	4	4	4	4	4	4	4	4	4	4	4	4	4	4	4	4	4	4	4	4	4	4	4	4	4	4	4	4	4	4	4	4	4	4	4	4
solcap_snp_c1_11495	1	0	0	0	0	1	0	0	0	0	0	0	1	1	1	0	1	1	0	0	0	1	2	1	1	0	0	1	0	1	0	1	1	0	0	1	0	1	0	2	0	0	1	1	0	1	0	0	1
solcap_snp_c1_11498	4	2	3	3	2	3	2	3	3	4	2	3	3	3	3	2	3	2	2	3	3	3	3	3	3	2	4	3	3	4	3	3	3	3	3	3	3	3	3	3	3	3	4	3	3	4	3	3	2
solcap_snp_c1_11502	4	4	4	4	4	4	4	4	4	4	4	4	4	4	4	4	4	4	4	4	4	4	4	4	4	4	4	4	4	4	4	4	4	4	4	4	4	4	4	4	4	4	4	4	4	4	4	4	4
solcap_snp_c1_11509	0	0	0	0	0	0	0	0	0	0	0	0	0	0	0	0	0	0	0	0	0	0	0	0	0	0	0	0	0	0	0	0	0	0	0	0	0	0	0	0	0	0	0	0	0	0	0	0	0
solcap_snp_c1_11521	2	0	2	2	1	1	1	2	1	NA	2	0	1	1	2	1	1	1	1	1	1	0	1	0	0	1	0	1	1	1	1	1	2	0	1	2	1	1	0	1	1	1	1	1	1	0	0	0	1
solcap_snp_c1_11523	2	0	2	2	1	1	1	2	1	NA	2	0	1	1	2	1	1	1	1	1	1	0	1	0	0	1	0	1	1	1	1	1	2	0	1	2	1	1	0	1	1	1	1	1	1	0	0	0	1
solcap_snp_c1_11525	0	0	0	0	0	0	0	0	0	0	0	0	0	0	0	0	0	0	0	0	0	0	0	0	0	0	0	0	0	0	0	0	0	0	0	0	0	0	0	0	0	0	0	0	0	0	0	0	0
solcap_snp_c1_11534	0	0	0	0	0	0	0	0	0	0	0	0	0	0	0	0	0	0	0	0	0	0	0	0	0	0	0	0	0	0	0	0	0	0	0	0	0	0	0	0	0	0	0	0	0	0	0	0	0
solcap_snp_c1_11535	4	3	3	3	4	3	4	4	3	4	4	3	4	4	4	4	3	3	3	4	4	3	4	3	3	4	3	3	3	4	3	4	4	3	3	3	3	3	4	4	3	3	4	3	3	4	4	4	3
solcap_snp_c1_11544	0	0	0	0	0	0	0	0	0	0	0	0	0	0	0	0	0	0	0	0	0	0	0	0	0	0	0	0	0	0	0	0	0	0	0	0	0	0	0	0	0	0	0	0	0	0	0	0	0
solcap_snp_c1_11552	4	4	4	4	4	4	4	4	4	4	4	4	4	4	4	4	4	4	4	4	4	4	4	4	4	4	4	4	4	4	4	4	4	4	4	4	4	4	4	4	4	4	4	4	4	4	4	4	4
solcap_snp_c1_11554	0	0	0	0	0	0	0	0	0	0	0	0	0	0	0	0	0	0	0	0	0	0	0	0	0	0	0	0	0	0	0	0	0	0	0	0	0	0	0	0	0	0	0	0	0	0	0	0	0
solcap_snp_c1_11556	0	2	1	1	1	2	1	1	2	1	1	1	1	0	1	1	2	1	1	0	1	2	2	1	0	1	1	1	0	1	1	1	0	1	0	0	2	1	1	0	1	2	1	1	2	2	1	0	1
solcap_snp_c1_11559	4	4	4	4	4	4	4	4	4	4	4	4	4	4	4	4	4	4	4	4	4	4	4	4	4	4	4	4	4	4	4	4	4	4	4	4	4	4	4	4	4	4	4	4	4	4	4	4	4
solcap_snp_c1_11562	0	0	0	0	0	0	0	0	0	0	0	0	0	0	0	0	0	0	0	0	0	0	0	0	0	0	0	0	0	0	0	0	0	0	0	0	0	0	0	0	0	0	0	0	0	0	0	0	0
solcap_snp_c1_11581	2	2	2	1	3	1	2	3	1	2	2	2	2	3	2	2	1	2	3	2	3	1	1	1	2	2	2	1	3	2	1	3	1	3	3	2	1	2	2	1	1	0	2	1	1	2	2	4	1
solcap_snp_c1_11596	4	4	4	4	4	4	4	4	4	4	4	4	4	4	4	4	4	4	4	4	4	4	4	4	4	4	4	4	4	4	4	4	4	4	4	4	4	4	4	4	4	4	4	4	4	4	4	4	4
solcap_snp_c1_11613	4	4	4	4	4	4	4	4	4	4	4	4	4	4	4	4	4	4	4	4	4	4	4	4	4	4	4	4	4	4	4	4	4	4	4	4	4	4	4	4	4	4	4	4	4	4	4	4	4
solcap_snp_c1_11626	1	3	2	1	0	2	1	2	2	2	2	3	2	2	1	2	1	1	2	0	1	1	0	1	0	1	2	2	1	1	0	2	2	2	2	2	2	0	1	0	0	1	1	1	1	2	2	2	1
solcap_snp_c1_1163	0	0	0	0	0	0	0	0	0	0	0	0	0	0	0	0	0	0	0	0	0	0	0	0	0	0	0	0	0	0	0	0	0	0	0	0	0	0	0	0	0	0	0	0	0	0	0	0	0
solcap_snp_c1_11639	1	1	1	2	2	1	0	1	1	0	2	2	2	2	0	2	1	2	1	1	1	2	1	1	0	2	2	2	1	1	1	0	0	1	1	0	1	2	0	1	1	0	2	1	1	0	1	1	0
solcap_snp_c1_11644	2	3	3	2	2	4	3	1	2	2	3	3	2	2	1	3	3	3	2	3	2	1	2	NA	3	2	3	3	3	2	3	2	2	3	3	1	2	3	3	2	2	1	4	1	2	1	4	3	2
solcap_snp_c1_11667	1	0	0	0	1	0	1	1	1	1	0	1	0	0	1	1	1	0	0	0	1	1	0	0	1	1	0	1	0	1	0	0	1	1	1	1	0	0	0	1	1	1	0	1	1	1	0	0	1
solcap_snp_c1_11668	0	0	0	0	0	0	0	0	0	1	0	0	0	0	0	0	0	0	0	0	0	0	0	0	0	0	0	0	0	0	0	0	0	0	0	0	0	0	0	0	0	0	0	0	0	0	0	0	0
solcap_snp_c1_11670	3	3	3	4	3	3	2	3	4	3	4	2	3	3	3	4	3	3	4	3	3	3	3	2	4	4	4	3	3	3	3	3	3	4	3	4	3	4	NA	4	4	3	3	3	3	3	2	3	3
solcap_snp_c1_11707	1	2	2	1	2	2	2	1	3	3	0	2	1	2	1	1	1	2	1	0	1	2	1	2	2	1	1	2	1	0	2	1	1	2	0	3	1	1	1	2	2	1	1	3	0	2	1	1	1
solcap_snp_c1_11709	0	0	0	0	0	0	0	0	0	0	0	0	0	0	0	0	0	0	0	0	0	0	0	0	0	0	0	0	0	0	0	0	0	0	0	0	0	0	0	0	0	0	0	0	0	0	0	0	0
solcap_snp_c1_11710	0	0	0	0	0	0	0	0	0	0	0	0	0	0	0	0	0	0	0	0	0	0	0	0	0	0	0	0	0	0	0	0	0	0	0	0	0	0	0	0	0	0	0	0	0	0	0	0	0
solcap_snp_c1_11719	4	2	3	3	2	2	3	3	3	3	3	3	4	3	3	3	3	3	3	3	4	3	3	3	2	2	3	2	3	3	4	4	3	2	3	3	2	3	3	3	3	3	2	3	3	3	3	3	3
solcap_snp_c1_11722	3	2	3	4	2	3	2	3	2	2	3	3	2	3	2	2	2	2	3	3	3	2	2	2	1	3	3	3	2	3	1	2	3	4	2	2	2	1	2	1	1	2	3	1	2	2	3	3	3
solcap_snp_c1_11723	4	3	3	3	4	4	4	3	3	4	3	4	4	4	3	3	4	4	4	3	3	3	4	3	4	3	4	3	4	3	4	3	3	3	3	3	4	4	3	4	4	3	4	4	4	3	4	3	3
solcap_snp_c1_11725	3	4	4	3	3	3	3	3	2	4	3	3	3	3	3	3	4	3	4	3	4	4	4	4	3	3	4	4	4	4	3	3	3	3	3	3	3	4	4	4	3	3	4	3	3	3	4	4	3
solcap_snp_c1_11750	4	4	4	4	4	4	4	4	4	4	4	4	4	4	4	4	4	4	4	4	4	4	4	4	4	4	4	4	4	4	4	4	4	4	4	4	4	4	4	4	4	4	4	4	4	4	4	4	4
solcap_snp_c1_11758	0	1	0	0	0	1	1	0	0	0	0	1	1	1	0	0	1	0	0	0	1	0	1	1	0	0	0	0	0	0	0	1	0	0	0	0	0	0	1	0	0	1	0	0	0	0	1	1	0
solcap_snp_c1_11769	4	3	3	3	3	4	4	3	4	4	3	3	4	3	4	4	3	4	4	3	4	3	3	4	3	3	4	3	3	4	4	3	4	3	3	4	4	3	3	4	4	3	3	4	3	4	3	4	3
solcap_snp_c1_11777	0	1	0	0	1	1	0	0	1	0	1	0	0	1	1	0	0	0	0	1	1	0	1	1	1	1	0	0	1	0	0	1	1	0	0	1	0	0	1	0	0	1	1	1	0	1	0	0	0
solcap_snp_c1_11791	1	0	1	0	1	1	0	1	0	1	1	1	0	0	1	0	0	1	0	1	0	1	1	1	0	1	0	1	1	1	1	0	1	0	1	0	0	0	0	0	0	0	1	1	1	0	1	0	1
solcap_snp_c1_11802	1	1	0	0	1	1	0	2	2	1	1	1	2	1	0	2	1	1	0	2	1	2	2	0	1	2	0	0	0	1	1	1	1	1	1	2	1	1	2	2	2	2	1	1	2	1	1	2	2
solcap_snp_c1_11804	1	1	0	0	1	1	0	2	2	1	1	1	2	1	0	2	1	1	0	2	1	2	2	0	1	2	0	0	0	1	1	1	1	1	1	2	1	1	2	2	2	2	1	1	2	1	1	2	2
solcap_snp_c1_11806	3	3	4	4	3	3	4	2	2	3	3	3	2	3	4	2	3	3	4	2	3	2	2	4	3	2	4	4	4	3	3	3	3	3	3	2	3	3	2	2	2	2	3	3	2	3	3	2	2
solcap_snp_c1_11815	3	1	3	2	2	2	2	2	1	3	1	2	2	3	3	1	2	1	1	1	2	1	3	1	1	2	3	3	1	2	1	1	2	2	1	1	3	3	1	2	1	2	2	2	1	1	2	1	3
solcap_snp_c1_11840	2	2	2	1	NA	2	2	3	3	2	2	3	1	1	NA	1	1	1	3	3	2	2	1	1	1	NA	NA	2	2	1	2	3	1	2	2	3	2	1	3	3	2	3	3	3	3	3	1	3	1
solcap_snp_c1_11853	2	3	3	2	1	2	2	4	2	3	2	3	3	2	2	3	3	3	3	1	2	2	1	1	1	2	3	3	2	3	3	1	4	3	2	3	3	3	1	2	3	3	3	2	3	2	3	2	2
solcap_snp_c1_11866	4	4	4	4	4	4	4	4	4	4	4	4	4	4	4	4	4	4	4	4	4	4	4	4	4	4	4	4	4	4	4	4	4	4	4	4	4	4	4	4	4	4	4	4	4	4	4	4	4
solcap_snp_c1_11867	2	0	1	1	2	1	1	0	1	1	1	0	1	1	1	1	1	1	1	2	1	2	2	2	2	1	1	1	1	1	1	2	0	1	2	1	1	1	2	2	1	0	1	1	1	1	1	2	1
solcap_snp_c1_11868	1	2	1	1	2	3	2	2	2	4	1	1	2	1	1	2	3	2	3	2	1	1	1	2	1	2	2	2	2	2	1	2	3	2	1	2	1	2	0	3	1	2	3	2	0	0	2	2	1
solcap_snp_c1_11870	4	3	3	3	4	4	4	3	4	4	4	3	4	3	4	3	4	4	4	4	3	3	4	3	4	3	NA	4	3	4	4	4	4	4	4	3	3	4	3	4	3	4	4	4	3	3	4	4	3
solcap_snp_c1_11898	2	0	1	1	1	1	1	0	1	1	1	0	0	1	0	1	1	1	1	1	1	1	2	2	2	1	0	1	2	2	1	1	0	1	2	0	0	0	1	2	1	0	1	0	1	1	1	2	1
solcap_snp_c1_11900	2	4	3	3	3	3	3	4	3	3	3	4	4	3	4	3	3	3	3	3	3	3	2	2	2	3	4	3	2	2	3	3	4	3	2	4	4	4	3	2	3	4	3	4	3	3	3	2	3
solcap_snp_c1_11907	0	0	0	0	0	0	0	0	0	0	0	0	0	0	0	0	0	0	0	0	0	0	0	0	0	0	0	0	0	0	0	0	0	0	0	0	0	0	0	0	0	0	0	0	0	0	0	0	0
solcap_snp_c1_11935	3	1	3	2	3	2	2	3	2	3	3	1	2	2	2	1	3	3	NA	3	3	2	3	2	2	1	1	3	2	3	3	2	2	1	2	2	2	2	2	2	1	3	3	3	1	2	2	3	3
solcap_snp_c1_11937	4	4	4	4	4	4	4	4	4	4	4	4	4	4	4	4	4	4	4	4	4	4	4	4	4	4	4	4	4	4	4	4	4	4	4	4	4	4	4	4	4	4	4	4	4	4	4	4	4
solcap_snp_c1_11948	2	4	3	3	2	3	4	3	3	2	3	3	2	2	2	3	2	2	NA	2	3	3	2	3	3	3	NA	3	3	3	2	3	2	3	3	4	4	4	3	3	3	2	3	3	4	3	4	3	2
solcap_snp_c1_11953	0	0	0	0	0	0	0	0	0	0	0	0	0	0	0	0	0	0	0	0	0	0	0	0	0	0	0	0	0	0	0	0	0	0	0	0	0	0	0	0	0	0	0	0	0	0	0	0	0
solcap_snp_c1_11955	2	2	2	2	2	2	0	1	2	1	2	1	3	2	2	3	0	2	1	3	2	1	2	2	3	2	3	2	3	1	3	3	1	2	4	1	3	2	3	1	1	1	1	2	1	3	3	3	0
solcap_snp_c1_11979	2	2	2	3	1	2	2	1	1	2	2	1	3	3	2	3	3	3	1	1	2	2	3	3	3	2	1	2	2	3	2	1	3	2	2	1	2	3	1	1	2	1	1	1	1	1	3	1	3
solcap_snp_c1_11985	2	2	2	3	1	2	2	1	1	2	2	1	3	3	1	3	3	3	1	1	2	2	3	3	3	2	1	2	2	3	2	1	3	2	2	1	2	3	1	1	2	1	1	1	1	1	3	1	3
solcap_snp_c1_11991	4	2	3	3	4	2	3	3	3	3	4	3	4	3	3	3	2	2	2	3	4	3	4	3	2	4	3	2	3	3	3	3	3	3	3	3	3	3	4	4	3	3	4	3	2	4	4	3	3
solcap_snp_c1_11996	2	2	1	1	3	3	1	1	3	2	2	0	2	3	1	1	2	3	3	4	1	2	3	1	3	1	1	2	2	0	2	1	2	2	2	1	1	1	2	2	3	3	1	2	2	3	2	3	3
solcap_snp_c1_11997	2	1	1	1	2	2	0	1	2	0	2	0	1	2	1	0	1	2	2	3	1	1	3	1	2	1	0	1	1	0	2	1	1	1	2	1	1	0	2	1	2	2	1	2	2	3	1	2	3
solcap_snp_c1_11998	2	1	1	1	2	2	0	1	2	0	2	0	1	2	1	0	1	2	2	3	1	1	3	1	2	1	0	1	1	0	2	1	1	1	2	1	1	0	2	1	2	2	1	2	2	3	1	2	3
solcap_snp_c1_11999	0	0	0	0	0	0	0	0	0	0	0	0	0	0	0	0	0	0	0	0	0	0	0	0	0	0	0	0	0	0	0	0	0	0	0	0	0	0	0	0	0	0	0	0	0	0	0	0	0
solcap_snp_c1_12003	2	3	3	3	2	2	4	3	2	4	2	4	3	2	3	4	3	2	2	1	3	3	1	3	2	3	4	3	3	4	2	3	3	3	2	3	3	4	2	3	2	2	3	2	2	1	3	2	1
solcap_snp_c1_12008	0	0	0	0	0	0	0	0	0	0	0	0	0	0	0	0	0	0	0	0	0	0	0	0	0	0	0	0	0	0	0	0	0	0	0	0	0	0	0	0	0	0	0	0	0	0	0	0	0
solcap_snp_c1_12014	3	2	2	1	4	4	2	3	4	3	2	1	2	3	2	2	3	4	3	4	1	2	3	2	3	2	2	3	2	1	2	2	3	2	2	2	1	2	2	3	3	3	2	3	2	3	3	4	3
solcap_snp_c1_12021	4	4	4	4	4	4	4	4	4	4	4	4	4	4	4	4	4	4	4	4	4	4	4	4	4	4	4	4	4	4	4	4	4	4	4	4	4	4	4	4	4	4	4	4	4	4	4	4	4
solcap_snp_c1_12022	0	0	0	0	0	0	0	0	0	0	0	0	0	0	0	0	0	0	0	0	0	0	0	0	0	0	0	0	0	0	0	0	0	0	0	0	0	0	0	0	0	0	0	0	0	0	0	0	0
solcap_snp_c1_12023	4	4	4	4	4	4	4	4	4	4	4	4	4	4	4	4	4	4	4	4	4	4	4	4	4	4	4	4	4	4	4	4	4	4	4	4	4	4	4	4	4	4	4	4	4	4	4	4	4
solcap_snp_c1_12025	4	4	4	4	4	4	4	4	4	4	4	4	4	4	4	4	4	4	4	4	4	4	4	4	4	4	4	4	4	4	4	4	4	4	4	4	4	4	4	4	4	4	4	4	4	4	4	4	4
solcap_snp_c1_12026	0	0	0	0	0	0	0	0	0	0	0	0	0	0	0	0	0	0	0	0	0	0	0	0	0	0	0	0	0	0	0	0	0	0	0	0	0	0	0	0	0	0	0	0	0	0	0	0	0
solcap_snp_c1_12027	4	2	3	3	4	2	3	3	3	3	4	3	4	3	3	3	2	2	2	3	4	3	4	3	2	4	3	2	3	3	3	3	3	3	2	3	3	3	4	4	3	3	4	3	2	4	4	3	3
solcap_snp_c1_12028	0	2	1	1	0	2	1	1	1	1	0	1	0	1	1	1	2	2	2	1	0	1	0	1	2	0	1	2	1	1	1	1	1	1	2	1	1	1	0	0	1	1	0	1	2	0	0	1	1
solcap_snp_c1_12031	3	4	3	3	4	4	3	4	4	4	3	3	4	3	4	3	4	3	4	4	3	3	3	3	3	4	4	3	4	3	4	4	3	3	4	4	3	4	4	3	4	3	3	3	4	3	3	4	3
solcap_snp_c1_12051	3	2	2	3	2	2	2	3	1	1	4	2	3	2	3	3	3	2	3	4	3	2	3	2	2	3	3	2	3	4	2	2	3	2	4	1	3	3	3	2	2	3	3	1	4	2	3	3	3
solcap_snp_c1_12078	3	2	3	1	3	1	1	2	2	1	2	3	2	2	3	2	3	4	3	3	2	2	4	2	2	3	3	3	3	2	3	3	3	4	3	2	2	4	2	4	3	2	2	3	3	3	3	3	3
solcap_snp_c1_12106	1	2	2	2	0	2	0	1	3	2	2	1	2	1	1	1	1	0	1	2	2	1	1	2	0	2	1	0	2	1	3	2	0	2	1	2	0	2	1	1	2	2	1	2	3	0	1	2	2
solcap_snp_c1_12108	4	4	4	4	4	4	4	4	4	4	4	4	4	4	4	4	4	4	4	4	4	4	4	4	4	4	4	4	4	4	4	4	4	4	4	4	4	4	4	4	4	4	4	4	4	4	4	4	4
solcap_snp_c1_12114	0	0	0	0	0	0	0	0	0	0	0	0	0	0	0	0	0	0	0	0	0	0	0	0	0	0	0	0	0	0	0	0	0	0	0	0	0	0	0	0	0	0	0	0	0	0	0	0	0
solcap_snp_c1_12118	3	2	2	2	4	2	4	3	1	2	2	3	2	2	3	3	3	4	3	2	2	4	3	2	4	2	3	4	2	3	1	2	4	2	3	2	4	NA	3	3	3	2	3	2	1	4	3	2	2
solcap_snp_c1_12131	4	4	4	4	4	4	4	4	4	4	4	4	4	4	4	4	4	4	4	4	4	4	4	4	4	4	4	4	4	4	4	4	4	4	4	4	4	4	4	4	4	4	4	4	4	4	4	4	4
solcap_snp_c1_12152	1	1	0	2	1	1	2	1	0	3	1	1	1	2	0	1	2	1	2	0	1	2	1	1	1	1	2	1	2	1	1	1	2	1	0	1	1	0	0	1	1	1	2	1	0	2	1	2	1
solcap_snp_c1_12159	4	4	4	4	4	4	4	4	4	4	4	4	4	4	4	4	4	4	4	4	4	4	4	4	4	4	4	4	4	4	4	4	4	4	4	4	4	4	4	4	4	4	4	4	4	4	4	4	4
solcap_snp_c1_1216	2	1	2	2	1	2	2	3	2	1	0	2	1	2	1	1	2	2	2	1	2	2	2	2	1	3	2	2	1	1	1	4	2	2	1	2	1	1	1	1	1	0	3	2	2	1	1	3	0
solcap_snp_c1_12160	2	1	1	2	2	2	2	3	2	1	2	0	3	2	2	2	2	1	1	1	2	2	1	3	3	1	1	1	1	2	2	2	2	1	2	2	2	0	2	2	1	1	1	1	2	2	2	2	1
solcap_snp_c1_12162	4	2	3	3	2	2	3	3	3	2	3	3	4	3	3	3	3	3	3	3	4	3	3	3	2	2	3	2	3	3	4	4	3	2	3	3	2	3	NA	3	3	3	2	3	3	3	3	3	3
solcap_snp_c1_12166	1	1	1	0	2	2	0	0	1	1	2	1	1	1	1	0	2	1	2	1	1	0	1	1	1	2	NA	1	1	1	0	0	2	0	1	0	2	1	1	1	1	1	2	2	1	1	2	2	2
solcap_snp_c1_12169	2	3	2	1	4	2	3	3	2	2	2	2	2	3	3	3	2	3	4	2	3	2	2	2	2	3	2	1	3	2	1	4	2	3	3	3	1	2	2	2	2	1	2	1	2	3	2	4	2
solcap_snp_c1_12178	2	3	2	1	2	3	3	3	2	3	3	2	2	4	4	2	2	3	2	3	3	2	3	2	3	2	1	3	2	2	2	3	3	2	3	4	2	3	4	1	3	3	3	4	2	3	3	3	2
solcap_snp_c1_12179	4	4	4	4	4	4	4	4	4	4	4	4	4	4	4	4	4	4	4	4	4	4	4	4	4	4	4	4	4	4	4	4	4	4	4	4	4	4	4	4	4	4	4	4	4	4	4	4	4
solcap_snp_c1_12180	0	0	0	0	0	0	0	0	0	0	0	0	0	0	0	0	0	0	0	0	0	0	0	0	0	0	0	0	0	0	0	0	0	0	0	0	0	0	0	0	0	0	0	0	0	0	0	0	0
solcap_snp_c1_1219	2	1	2	2	1	2	2	3	2	1	0	2	2	2	1	1	2	2	2	1	2	2	2	2	1	3	2	2	1	1	1	4	2	2	1	2	1	1	1	1	1	0	3	2	2	1	1	3	0
solcap_snp_c1_12220	3	4	3	4	3	2	4	4	4	3	3	4	3	3	3	4	3	4	4	3	3	4	4	3	3	4	4	3	3	4	2	3	3	4	4	3	4	3	4	4	4	4	3	3	3	4	4	3	3
solcap_snp_c1_12229	0	0	0	0	0	0	0	0	0	0	0	0	0	0	0	0	0	0	0	0	0	0	0	0	0	0	0	0	0	0	0	0	0	0	0	0	0	0	0	0	0	0	0	0	0	0	0	0	0
solcap_snp_c1_12234	3	4	3	4	3	2	4	4	4	3	3	4	3	3	3	4	3	4	4	3	3	4	4	3	3	4	4	4	3	4	2	3	3	4	4	3	4	3	4	4	4	4	3	3	3	4	4	3	3
solcap_snp_c1_12236	0	0	0	0	0	0	0	0	0	0	0	0	0	0	0	0	0	0	0	0	0	0	0	0	0	0	0	0	0	0	0	0	0	0	0	0	0	0	0	0	0	0	0	0	0	0	0	0	0
solcap_snp_c1_12251	3	3	4	3	3	2	2	4	3	4	3	3	3	3	3	3	2	2	4	4	4	3	2	2	3	3	4	3	4	3	4	3	3	4	4	NA	4	3	4	1	2	2	3	3	3	2	4	4	2
solcap_snp_c1_12257	3	2	4	2	3	2	2	4	2	3	3	3	2	2	2	3	2	2	3	3	4	3	2	2	2	3	3	3	3	2	4	2	3	4	3	1	4	3	4	1	2	2	2	3	3	2	3	3	2
solcap_snp_c1_12264	2	1	2	0	3	1	2	3	1	1	2	2	1	2	2	2	1	2	3	1	3	2	1	1	1	2	1	1	2	1	2	2	1	3	2	1	1	2	2	1	1	0	1	1	1	2	1	3	1
solcap_snp_c1_12287	1	0	1	1	0	0	0	0	0	1	0	0	0	0	0	1	0	0	0	1	0	0	0	1	1	1	1	1	1	0	1	0	1	0	1	0	2	0	1	0	0	1	0	1	1	0	1	0	0
solcap_snp_c1_12305	3	2	3	2	4	2	4	3	3	2	3	3	2	2	2	4	2	3	4	3	3	2	1	3	2	4	2	2	3	1	3	2	3	3	3	2	3	2	3	1	2	3	1	2	3	2	3	3	3
solcap_snp_c1_12310	3	4	4	4	3	4	3	3	3	4	3	3	4	3	3	3	4	3	4	3	2	3	4	3	4	4	3	4	4	3	4	3	4	3	3	4	4	3	3	4	4	4	4	4	3	3	4	3	4
solcap_snp_c1_12320	3	4	3	4	3	3	4	3	4	3	4	3	3	3	4	4	3	4	3	4	4	4	4	4	4	3	4	4	3	4	4	4	3	3	4	3	4	4	4	4	3	3	3	4	4	4	3	3	3
solcap_snp_c1_12329	3	0	2	1	2	1	2	2	2	2	2	2	1	2	1	2	1	1	2	2	2	1	0	1	1	2	2	1	2	1	2	2	2	2	2	1	2	1	2	0	1	2	1	1	2	1	2	2	1
solcap_snp_c1_12339	1	2	1	1	3	1	3	2	2	0	2	2	1	2	2	3	1	3	2	2	3	2	1	3	1	2	1	1	1	1	1	2	1	2	2	1	1	2	2	1	1	1	0	1	2	2	1	2	2
solcap_snp_c1_12345	2	4	2	3	3	3	3	3	3	2	3	3	3	3	4	3	3	4	2	3	4	4	4	4	3	2	3	3	2	4	2	4	2	3	3	3	2	4	3	4	3	2	3	3	3	4	2	3	3
solcap_snp_c1_12354	2	4	2	3	3	3	3	3	3	2	3	3	3	3	4	3	3	4	2	3	4	4	4	4	3	2	3	3	2	4	2	4	2	3	3	3	2	4	3	4	3	2	3	3	3	4	2	3	3
solcap_snp_c1_12373	2	2	2	2	2	2	3	3	2	2	2	3	1	NA	2	1	4	2	3	1	2	3	3	2	1	2	1	2	1	3	1	1	3	2	0	3	1	2	1	3	3	3	3	2	3	1	1	1	4
solcap_snp_c1_12377	4	3	3	4	3	4	3	4	4	4	3	4	3	3	4	3	4	3	4	4	3	4	3	3	3	3	4	3	3	4	3	4	4	3	3	4	3	3	3	3	4	4	4	3	4	3	4	3	4
solcap_snp_c1_12381	4	4	4	4	4	4	4	4	4	4	4	4	4	4	4	4	4	4	4	4	4	4	4	4	4	4	4	4	4	4	4	4	4	4	4	4	4	4	4	4	4	4	4	4	4	4	4	4	4
solcap_snp_c1_12386	4	4	4	4	4	4	4	4	4	4	4	4	4	4	4	4	4	4	4	4	4	4	4	4	4	4	4	4	4	4	4	4	4	4	4	4	4	4	4	4	4	4	4	4	4	4	4	4	4
solcap_snp_c1_12409	3	3	4	2	4	4	4	3	4	3	2	4	3	3	3	2	2	4	3	3	3	3	3	3	3	4	2	4	3	2	3	2	3	3	3	4	2	1	2	3	4	2	3	3	2	2	3	3	4
solcap_snp_c1_12414	1	0	1	1	1	1	0	1	0	0	1	0	1	1	0	0	1	0	1	1	1	1	1	1	0	0	0	0	1	0	0	0	0	0	1	1	1	0	1	1	1	0	0	1	0	1	0	0	1
solcap_snp_c1_12419	2	3	3	4	2	2	3	3	1	3	3	3	3	3	2	3	3	1	3	2	4	3	2	3	2	2	3	2	4	3	2	2	3	3	3	3	4	3	2	2	3	2	2	2	2	2	2	1	3
solcap_snp_c1_12420	4	4	4	4	4	4	4	4	4	4	4	4	4	4	4	4	4	4	4	4	4	4	4	4	4	4	4	4	4	4	4	4	4	4	4	4	4	4	4	4	4	4	4	4	4	4	4	4	4
solcap_snp_c1_12424	2	3	3	4	2	2	3	3	1	3	3	3	3	3	2	3	3	1	3	2	4	3	2	3	2	2	3	2	4	3	2	2	3	3	3	3	4	3	2	2	3	2	2	2	2	NA	2	1	3
solcap_snp_c1_12440	1	2	1	2	1	1	2	1	1	2	1	2	2	2	2	3	1	1	1	1	2	1	0	1	2	1	2	1	3	3	1	0	2	2	1	1	2	2	1	1	2	2	1	0	2	1	2	1	2
solcap_snp_c1_12443	0	0	0	0	0	0	0	0	0	0	0	0	0	0	0	0	0	0	0	0	0	0	0	0	0	0	0	0	0	0	0	0	0	0	0	0	0	0	0	0	0	0	0	0	0	0	0	0	0
solcap_snp_c1_12444	0	0	0	0	0	0	0	0	0	0	0	0	0	0	0	0	0	0	0	0	0	0	0	0	0	0	0	0	0	0	0	0	0	0	0	0	0	0	0	0	0	0	0	0	0	0	0	0	0
solcap_snp_c1_12445	0	0	0	0	0	0	0	0	0	0	0	0	0	0	0	0	0	0	0	0	0	0	0	0	0	0	0	0	0	0	0	0	0	0	0	0	0	0	0	0	0	0	0	0	0	0	0	0	0
solcap_snp_c1_12447	1	2	1	2	1	1	2	1	1	NA	1	2	2	2	2	3	1	1	1	1	2	1	0	1	2	1	2	1	3	3	1	0	2	2	1	1	2	2	1	1	2	2	1	0	2	1	2	1	2
solcap_snp_c1_12456	0	0	0	0	0	0	0	0	0	0	0	0	0	0	0	0	0	0	0	0	0	0	0	0	0	0	0	0	0	0	0	0	0	0	0	0	0	0	0	0	0	0	0	0	0	0	0	0	0
solcap_snp_c1_1249	2	1	2	2	1	2	2	3	2	NA	0	2	2	2	1	1	2	2	2	1	2	2	2	2	1	3	2	2	1	1	1	4	2	2	1	2	1	1	1	1	1	0	3	2	2	1	1	3	0
solcap_snp_c1_1250	4	4	4	4	4	4	4	4	4	4	4	4	4	4	4	4	4	4	4	4	4	4	4	4	4	4	4	4	4	4	4	4	4	4	4	4	4	4	4	4	4	4	4	4	4	4	4	4	4
solcap_snp_c1_12508	4	4	4	4	4	4	4	4	4	4	4	4	4	4	4	4	4	4	4	4	4	4	4	4	4	4	4	4	4	4	4	4	4	4	4	4	4	4	4	4	4	4	4	4	4	4	4	4	4
solcap_snp_c1_12564	4	4	4	4	4	4	4	4	4	4	4	4	4	4	4	4	4	4	4	4	4	4	4	4	4	4	4	4	4	4	4	4	4	4	4	4	4	4	4	4	4	4	4	4	4	4	4	4	4
solcap_snp_c1_12584	1	1	0	0	1	1	0	2	2	1	1	1	2	1	0	2	1	1	0	2	1	2	2	0	1	2	0	0	0	1	1	1	1	1	1	2	1	1	2	2	2	2	1	1	2	1	1	2	2
solcap_snp_c1_12588	1	1	0	0	1	1	0	2	2	1	1	1	2	1	0	2	1	1	0	2	1	2	2	0	1	2	0	0	0	1	1	1	1	1	1	2	1	1	2	2	2	2	2	1	2	1	1	2	2
solcap_snp_c1_12597	4	3	3	3	3	3	3	3	4	4	4	2	3	2	3	3	3	4	3	3	3	4	4	4	3	2	3	4	3	4	3	4	3	3	3	3	3	3	3	3	3	3	3	4	4	4	3	3	4
solcap_snp_c1_1264	1	1	1	1	1	1	1	0	2	2	1	2	2	1	1	1	1	0	1	2	2	2	0	0	0	2	0	1	1	0	0	0	2	1	0	1	1	2	1	1	1	1	1	0	1	2	1	1	1
solcap_snp_c1_12644	0	1	1	1	1	0	1	1	0	0	1	1	1	1	0	0	0	0	0	1	1	0	0	0	0	0	0	0	1	0	1	1	1	0	1	1	0	1	1	1	0	0	0	1	1	0	1	1	1
solcap_snp_c1_12691	1	2	1	2	1	1	0	1	1	2	2	1	1	1	1	3	2	0	2	1	1	1	2	2	2	0	2	1	2	2	1	2	1	2	1	1	3	3	2	2	1	2	1	2	2	2	2	1	1
solcap_snp_c1_12702	2	2	1	4	2	1	2	2	1	3	3	2	2	3	2	2	1	3	3	2	2	3	2	NA	2	1	3	3	3	1	4	3	1	1	2	2	2	1	2	2	1	3	1	2	2	3	1	3	1
solcap_snp_c1_1271	3	3	3	3	3	3	3	4	2	2	3	2	2	3	3	3	3	4	3	2	2	2	4	4	4	2	4	3	3	4	4	4	2	3	4	3	3	2	3	3	3	3	3	4	3	2	3	3	3
solcap_snp_c1_12745	2	2	1	2	2	2	2	1	2	1	3	2	2	3	2	2	2	4	1	1	1	1	2	2	2	2	1	2	1	3	1	2	3	2	1	2	2	2	2	1	2	2	1	2	2	1	2	0	2
solcap_snp_c1_12751	1	0	0	0	0	1	0	1	0	0	0	1	1	0	0	1	1	0	1	1	1	1	1	1	0	0	1	0	1	0	1	1	0	1	1	1	0	1	0	1	1	1	1	1	1	1	1	1	1
solcap_snp_c1_12771	4	3	3	3	3	3	3	3	3	2	4	3	4	4	4	4	3	3	3	3	3	4	4	4	4	4	3	2	4	3	3	3	3	3	4	4	3	3	3	4	4	3	4	3	3	4	4	4	3
solcap_snp_c1_12786	3	4	3	3	3	4	4	4	3	3	4	4	4	4	4	3	4	4	4	4	3	3	3	3	3	4	4	3	3	3	3	3	4	4	3	4	4	4	4	3	4	4	4	4	4	4	4	3	4
solcap_snp_c1_12797	2	0	2	1	2	0	1	1	1	3	1	1	1	1	1	2	1	0	0	1	2	2	1	1	1	0	0	1	1	1	1	2	1	1	2	1	0	0	1	1	0	0	0	1	0	1	1	1	0
solcap_snp_c1_12798	2	4	2	3	2	4	3	3	3	1	3	3	3	3	3	2	3	4	4	3	2	2	3	3	3	4	4	3	3	3	3	2	3	3	2	3	4	4	3	3	4	4	4	3	4	3	3	3	4
solcap_snp_c1_12802	1	0	1	1	1	0	0	0	1	2	0	0	0	0	0	1	0	0	0	0	1	1	1	1	1	0	0	1	1	1	1	1	0	0	1	0	0	0	0	1	0	0	0	0	0	0	0	1	0
solcap_snp_c1_12821	0	1	0	0	1	1	0	1	1	0	1	1	0	1	0	0	0	0	0	1	0	1	1	0	0	1	1	0	0	0	1	0	0	1	0	1	0	0	1	0	1	1	1	1	1	1	1	1	0
solcap_snp_c1_12825	0	0	0	0	0	0	0	0	0	0	0	0	0	0	0	0	0	0	0	0	0	0	0	0	0	0	0	0	0	0	0	0	0	0	0	0	0	0	0	0	0	0	0	0	0	0	0	0	0
solcap_snp_c1_12835	4	2	4	3	2	2	2	3	3	1	3	3	2	3	3	3	2	3	3	3	3	3	3	3	3	3	3	3	3	3	3	3	2	3	3	3	3	2	4	2	3	3	2	3	4	4	3	3	3
solcap_snp_c1_12858	0	2	0	1	1	1	1	1	1	2	0	0	1	1	0	1	2	1	1	1	2	1	0	1	1	1	1	1	1	0	1	1	1	1	0	1	1	0	0	1	1	1	2	2	1	1	1	2	1
solcap_snp_c1_1286	0	0	0	0	0	0	0	0	0	0	0	0	0	0	0	0	0	0	0	0	0	0	0	0	0	0	0	0	0	0	0	0	0	0	0	0	0	0	0	0	0	0	0	0	0	0	0	0	0
solcap_snp_c1_12877	4	3	4	4	3	4	3	3	4	3	4	4	4	4	3	4	3	3	3	4	4	4	4	4	3	4	3	4	3	4	4	4	3	3	4	3	3	3	3	3	3	4	3	4	3	3	4	4	3
solcap_snp_c1_12895	2	1	1	2	2	2	2	3	3	2	3	1	2	1	3	2	1	2	3	3	2	2	1	1	1	2	1	1	0	2	2	2	2	1	2	3	2	1	1	1	2	2	0	2	2	2	1	1	2
solcap_snp_c1_12896	1	3	1	2	2	2	2	1	3	1	3	2	2	1	1	3	2	3	3	3	2	3	NA	3	3	2	1	1	3	2	3	3	2	2	3	3	1	1	3	2	3	2	2	2	2	3	2	3	1
solcap_snp_c1_12899	3	2	3	3	2	3	3	3	1	4	2	3	3	3	3	2	2	1	2	2	3	2	3	2	1	3	3	3	2	2	1	1	2	2	1	2	3	4	2	2	2	3	3	3	3	1	2	1	3
solcap_snp_c1_12912	4	4	4	4	4	4	4	4	4	4	4	4	4	4	4	4	4	4	4	4	4	4	4	4	4	4	4	4	4	4	4	4	4	4	4	4	4	4	4	4	4	4	4	4	4	4	4	4	4
solcap_snp_c1_12922	2	1	0	1	1	2	1	1	2	2	2	1	1	2	2	2	0	2	1	1	1	1	2	1	2	0	3	2	2	1	1	2	1	1	1	1	3	2	0	2	3	2	2	2	2	1	3	2	1
solcap_snp_c1_12926	0	0	0	0	0	0	0	0	0	0	0	0	0	0	0	0	0	0	0	0	0	0	0	0	0	0	0	0	0	0	0	0	0	0	0	0	0	0	0	0	0	0	0	0	0	0	0	0	0
solcap_snp_c1_12938	2	3	2	3	3	3	4	3	2	4	2	3	2	4	2	2	4	3	3	2	3	3	2	2	3	2	3	3	2	2	2	2	3	3	2	2	3	1	NA	2	1	3	4	2	2	4	2	3	2
solcap_snp_c1_12945	2	2	1	2	1	1	2	2	2	1	3	2	3	2	2	3	2	1	2	2	4	2	2	2	1	2	1	2	0	1	0	2	2	2	2	2	3	2	2	1	2	3	1	1	0	2	2	3	1
solcap_snp_c1_12966	4	3	3	3	4	4	4	3	4	4	4	3	4	3	4	3	4	4	3	3	3	3	4	3	4	3	3	4	3	4	4	4	4	4	4	3	3	4	3	4	3	4	4	4	3	3	4	4	3
solcap_snp_c1_12976	3	2	2	3	2	2	1	2	3	4	2	3	3	3	3	3	3	3	2	2	2	2	3	3	1	3	1	2	1	2	2	3	1	3	2	1	1	2	2	3	2	2	1	2	2	2	1	2	2
solcap_snp_c1_12981	4	3	3	3	3	4	3	3	3	4	3	3	3	3	4	4	4	4	4	3	3	4	4	4	4	4	4	4	3	4	3	3	3	4	3	3	4	3	3	3	4	4	4	3	3	4	3	3	3
solcap_snp_c1_13006	1	2	1	1	1	2	0	2	3	2	1	1	2	2	1	2	2	2	1	2	2	2	2	1	2	2	0	1	1	1	NA	1	2	1	2	2	2	1	1	2	2	3	2	2	2	1	1	2	2
solcap_snp_c1_13025	4	4	4	4	4	4	4	4	4	4	4	4	4	4	4	4	4	4	4	4	4	4	4	4	4	4	4	4	4	4	4	4	4	4	4	4	4	4	4	4	4	4	4	4	4	4	4	4	4
solcap_snp_c1_1304	0	1	0	0	0	0	1	0	0	0	0	1	1	0	0	0	0	1	1	1	0	1	1	0	1	0	1	1	1	0	1	1	1	1	1	0	0	1	0	1	1	1	1	0	1	1	0	1	1
solcap_snp_c1_13043	1	2	2	1	3	3	1	1	1	2	2	2	1	1	1	1	2	1	2	2	1	0	1	2	2	3	2	2	2	1	1	0	2	1	1	1	3	1	2	1	1	1	2	2	1	1	2	2	2
solcap_snp_c1_13052	2	4	3	3	2	4	3	3	2	3	3	3	3	3	3	3	4	3	3	3	3	3	4	3	2	3	3	3	3	3	3	3	2	4	4	3	3	3	3	3	3	4	3	3	3	3	3	3	3
solcap_snp_c1_13059	4	2	3	3	4	4	3	3	3	3	3	4	2	4	3	3	3	3	2	3	3	4	3	3	3	4	3	2	3	2	3	3	3	3	3	3	2	3	3	2	4	3	4	3	3	4	4	3	3
solcap_snp_c1_13066	4	4	4	4	4	4	4	4	4	4	4	4	4	4	4	4	4	4	4	4	4	4	4	4	4	4	4	4	4	4	4	4	4	4	4	4	4	4	4	4	4	4	4	4	4	4	4	4	4
solcap_snp_c1_13068	3	1	3	2	2	2	1	3	2	1	1	2	2	3	2	2	2	2	2	2	2	2	2	3	1	3	2	2	2	2	1	2	2	1	1	3	2	1	2	2	3	1	2	2	2	3	1	2	3
solcap_snp_c1_13077	0	0	0	0	0	0	0	0	0	0	0	0	0	0	0	0	0	0	0	0	0	0	0	0	0	0	0	0	0	0	0	0	0	0	0	0	0	0	0	0	0	0	0	0	0	0	0	0	0
solcap_snp_c1_13079	4	4	4	4	4	4	4	4	4	4	4	4	4	4	4	4	4	4	4	4	4	4	4	4	4	4	4	4	4	4	4	4	4	4	4	4	4	4	4	4	4	4	4	4	4	4	4	4	4
solcap_snp_c1_13085	2	1	2	1	1	2	1	1	3	1	2	0	1	1	3	2	2	0	2	2	2	1	2	2	3	2	0	1	1	2	3	2	2	2	2	3	1	1	2	2	2	3	0	1	0	2	2	2	2
solcap_snp_c1_13116	3	4	3	3	3	3	3	4	3	2	4	3	4	4	4	4	3	3	4	3	4	3	4	4	3	4	4	4	4	3	3	3	4	4	3	4	3	4	3	3	3	3	4	3	3	4	3	3	3
solcap_snp_c1_13124	4	4	4	4	4	4	4	4	4	4	4	4	4	4	4	4	4	4	4	4	4	4	4	4	4	4	4	4	4	4	4	4	4	4	4	4	4	4	4	4	4	4	4	4	4	4	4	4	4
solcap_snp_c1_13125	0	0	0	0	0	0	0	0	0	0	0	0	0	0	0	0	0	0	0	0	0	0	0	0	0	0	0	0	0	0	0	0	0	0	0	0	0	0	0	0	0	0	0	0	0	0	0	0	0
solcap_snp_c1_13135	1	1	0	2	2	0	0	1	0	0	2	0	1	0	1	2	2	0	1	0	1	2	0	2	0	1	1	1	2	2	2	0	1	2	1	0	2	2	1	1	0	2	1	0	2	1	1	1	0
solcap_snp_c1_13172	3	3	3	4	2	3	2	2	4	2	4	3	4	4	3	4	3	2	3	3	4	3	4	3	3	4	3	3	2	4	4	3	2	3	3	3	2	3	3	3	3	4	3	2	2	2	4	4	2
solcap_snp_c1_1318	2	3	2	3	2	3	3	2	3	3	3	3	3	3	3	2	2	2	2	3	3	3	2	2	3	2	2	3	2	2	2	2	4	2	2	3	3	2	2	2	2	3	3	2	3	3	2	3	3
solcap_snp_c1_13186	0	0	0	0	0	0	0	0	0	0	0	0	0	0	0	0	0	0	0	0	0	0	0	0	0	0	0	0	0	0	0	0	0	0	0	0	0	0	0	0	0	0	0	0	0	0	0	0	0
solcap_snp_c1_13189	0	0	0	0	0	0	0	0	0	0	0	0	0	0	0	0	0	0	0	0	0	0	0	0	0	0	0	0	0	0	0	0	0	0	0	0	0	0	0	0	0	0	0	0	0	0	0	0	0
solcap_snp_c1_13229	3	3	2	3	3	3	3	2	4	3	4	4	4	2	3	4	3	4	4	3	3	3	3	2	2	3	4	2	2	4	3	3	4	2	4	2	3	4	4	3	4	4	2	4	2	3	4	4	4
solcap_snp_c1_13230	2	1	1	1	1	2	1	0	1	1	1	3	1	0	1	2	1	1	2	2	2	1	0	1	1	1	2	0	1	1	2	2	3	0	1	0	2	2	3	1	3	1	1	3	1	1	2	1	2
solcap_snp_c1_13233	3	3	3	2	4	2	4	3	2	3	2	2	2	3	3	4	2	3	4	3	3	2	2	3	3	4	3	2	4	2	3	4	3	3	4	3	3	2	3	2	2	2	2	2	3	3	3	4	2
solcap_snp_c1_13236	3	3	4	4	2	3	2	3	2	4	3	3	4	3	2	2	3	2	2	3	3	2	3	3	4	3	3	4	4	3	4	2	3	3	3	3	4	3	3	3	3	3	4	4	2	2	3	3	3
solcap_snp_c1_13240	4	4	4	4	4	4	4	4	4	4	4	4	4	4	4	4	4	4	4	4	4	4	4	4	4	4	4	4	4	4	4	4	4	4	4	4	4	4	4	4	4	4	4	4	4	4	4	4	4
solcap_snp_c1_13243	1	0	1	0	1	2	0	0	0	1	1	0	1	1	1	0	1	0	0	1	1	0	0	1	1	0	0	0	1	0	2	1	1	0	0	1	0	1	0	0	0	0	1	1	1	0	0	1	1
solcap_snp_c1_13268	0	0	0	0	0	0	0	0	0	0	0	0	0	0	0	0	0	0	0	0	0	0	0	0	0	0	0	0	0	0	0	0	0	0	0	0	0	0	0	0	0	0	0	0	0	0	0	0	0
solcap_snp_c1_13289	2	2	3	2	2	2	2	3	2	2	3	3	2	3	2	2	2	2	2	1	2	2	2	1	2	1	2	2	1	2	2	3	3	3	2	1	2	2	2	2	0	3	3	1	2	2	1	2	2
solcap_snp_c1_13293	3	3	3	3	3	4	4	3	3	3	3	3	3	4	2	3	3	3	4	2	4	4	2	2	4	3	3	3	2	2	3	2	3	3	3	3	3	3	3	4	2	3	4	3	3	4	3	3	3
solcap_snp_c1_13304	0	0	0	0	0	0	0	0	0	0	0	0	0	0	0	0	0	0	0	0	0	0	0	0	0	0	0	0	0	0	0	0	0	0	0	0	0	0	0	0	0	0	0	0	0	0	0	0	0
solcap_snp_c1_1331	0	0	0	0	0	0	0	0	0	0	0	0	0	0	0	0	0	0	0	0	0	0	0	0	0	0	0	0	0	0	0	0	0	0	0	0	0	0	0	0	0	0	0	0	0	0	0	0	0
solcap_snp_c1_13349	2	3	3	3	3	3	3	2	2	2	1	3	3	3	2	2	3	3	2	2	2	2	3	3	2	2	3	2	4	1	2	2	2	2	2	3	2	1	3	4	2	2	3	3	2	2	1	3	3
solcap_snp_c1_13378	3	3	3	3	4	4	3	4	3	4	4	2	4	3	3	3	3	4	3	3	4	4	4	4	4	2	4	4	4	4	4	3	4	4	4	3	4	4	4	3	3	4	4	4	2	4	4	4	3
solcap_snp_c1_13385	1	2	0	1	1	2	0	1	3	3	1	0	2	1	1	1	1	2	0	0	1	2	2	2	1	0	1	2	0	1	1	1	0	2	1	0	0	1	1	3	1	1	0	2	0	2	0	0	0
solcap_snp_c1_13396	1	0	1	0	1	1	0	1	0	1	1	1	0	0	1	0	0	1	0	1	0	1	1	1	0	1	0	1	1	1	1	0	1	0	1	0	0	0	0	0	0	0	1	1	1	0	1	0	1
solcap_snp_c1_1341	0	1	0	0	1	1	0	0	1	0	1	0	1	0	0	1	0	1	0	0	1	1	1	1	0	0	0	0	1	0	1	1	1	0	0	1	0	0	1	0	0	1	1	1	0	1	0	0	0
solcap_snp_c1_13422	1	1	0	2	0	0	0	1	0	2	2	0	1	1	1	2	2	0	1	1	1	1	1	1	1	0	2	0	1	2	1	2	1	1	1	0	2	2	1	1	0	2	1	1	2	1	1	1	0
solcap_snp_c1_13429	1	1	1	0	2	1	2	0	1	2	1	1	0	1	1	1	2	2	1	1	2	1	0	0	2	2	2	2	1	0	0	0	1	1	0	2	2	1	0	1	1	1	2	1	0	2	2	1	1
solcap_snp_c1_13430	4	3	4	4	3	4	3	4	4	3	4	4	4	3	4	NA	3	3	3	4	3	3	4	4	3	3	3	3	3	4	4	4	3	4	4	3	3	4	4	3	3	4	3	3	4	3	3	3	4
solcap_snp_c1_13459	0	2	1	1	2	1	2	1	1	0	1	1	1	1	1	2	1	2	2	1	1	1	1	2	1	2	0	1	1	0	1	1	1	1	1	1	1	1	1	1	1	1	0	1	1	1	1	1	2
solcap_snp_c1_13465	0	2	1	1	2	1	2	1	1	0	1	1	1	1	1	2	1	2	2	1	1	1	1	2	1	2	0	1	1	0	1	1	1	1	1	1	1	1	1	1	1	1	0	1	1	1	1	1	2
solcap_snp_c1_13481	4	4	4	4	4	4	4	4	4	4	4	4	4	4	4	4	4	4	4	4	4	4	4	4	4	4	4	4	4	4	4	4	4	4	4	4	4	4	4	4	4	4	4	4	4	4	4	4	4
solcap_snp_c1_13482	0	1	0	0	1	1	1	0	0	0	0	1	1	1	1	1	0	0	1	1	0	0	0	0	1	1	1	0	1	0	1	0	1	1	1	1	1	1	1	0	1	1	1	0	1	0	1	0	1
solcap_snp_c1_13483	4	4	4	4	4	4	4	4	4	4	4	4	4	4	4	4	4	4	4	4	4	4	4	4	4	4	4	4	4	4	4	4	4	4	4	4	4	4	4	4	4	4	4	4	4	4	4	4	4
solcap_snp_c1_13506	3	4	3	3	4	4	3	4	3	3	2	4	4	4	3	3	3	4	3	2	3	3	4	4	2	3	4	3	3	4	4	2	4	4	4	4	3	4	3	3	4	4	4	3	4	3	4	3	4
solcap_snp_c1_13515	4	3	4	4	3	3	4	4	3	4	3	4	4	4	4	4	4	4	4	3	3	3	3	3	3	3	4	4	3	4	4	3	3	4	4	3	4	4	3	4	4	3	3	4	4	3	4	4	4
solcap_snp_c1_13524	0	1	1	1	0	1	0	0	1	0	0	1	0	0	0	0	1	1	1	0	0	1	0	1	1	0	1	1	1	0	1	0	0	1	1	1	1	1	0	0	1	1	0	1	1	0	0	0	1
solcap_snp_c1_13531	0	2	1	1	1	1	0	1	2	0	1	1	1	0	0	1	1	1	1	1	1	2	1	2	1	1	2	1	1	1	1	0	0	2	2	1	1	1	1	1	2	2	1	2	1	1	1	0	1
solcap_snp_c1_13584	0	0	0	0	0	0	0	0	0	0	0	0	0	0	0	0	0	0	0	0	0	0	0	0	0	0	0	0	0	0	0	0	0	0	0	0	0	0	0	0	0	0	0	0	0	0	0	0	0
solcap_snp_c1_13586	4	4	4	4	4	4	4	4	4	4	4	4	4	4	4	4	4	4	4	4	4	4	4	4	4	4	4	4	4	4	4	4	4	4	4	4	4	4	4	4	4	4	4	4	4	4	4	4	4
solcap_snp_c1_13599	4	4	4	4	4	4	4	4	4	4	4	4	4	4	4	4	4	4	4	4	4	4	4	4	4	4	4	4	4	4	4	4	4	4	4	4	4	4	4	4	4	4	4	4	4	4	4	4	4
solcap_snp_c1_13612	1	1	0	0	1	1	1	0	1	0	2	0	0	0	0	0	1	1	1	1	1	1	2	2	2	1	0	0	2	1	1	1	1	0	0	1	1	1	2	1	1	2	2	0	1	2	0	1	1
solcap_snp_c1_13638	0	0	0	0	0	0	0	0	0	0	0	0	0	0	0	0	0	0	0	0	0	0	0	0	0	0	0	0	0	0	0	0	0	0	0	0	0	0	0	0	0	0	0	0	0	0	0	0	0
solcap_snp_c1_13641	4	4	4	4	4	4	4	4	4	4	4	4	4	4	4	4	4	4	4	4	4	4	4	4	4	4	4	4	4	4	4	4	4	4	4	4	4	4	4	4	4	4	4	4	4	4	4	4	4
solcap_snp_c1_13644	2	4	3	3	4	3	3	3	3	2	3	3	3	3	3	2	3	3	3	NA	2	3	3	2	3	3	3	3	4	3	2	3	3	3	3	3	3	4	3	3	3	4	4	2	3	2	4	4	2
solcap_snp_c1_13651	2	2	2	1	3	2	1	2	3	2	2	3	1	1	3	1	1	1	3	3	2	3	1	1	1	1	3	2	2	1	2	3	1	2	2	3	2	1	3	3	2	3	3	3	3	3	1	3	1
solcap_snp_c1_13652	2	2	2	1	3	2	1	2	3	2	2	3	1	1	3	1	1	1	3	3	2	3	1	1	1	NA	3	2	2	1	2	3	1	2	2	3	2	1	3	3	2	3	3	3	3	3	1	3	1
solcap_snp_c1_13658	0	0	0	0	0	0	0	0	0	0	0	0	0	0	0	0	0	0	0	0	0	0	0	0	0	0	0	0	0	0	0	0	0	0	0	0	0	0	0	0	0	0	0	0	0	0	0	0	0
solcap_snp_c1_13663	0	0	0	0	0	0	0	0	0	0	0	0	0	0	0	0	0	0	0	0	0	0	0	0	0	0	0	0	0	0	0	0	0	0	0	0	0	0	0	0	0	0	0	0	0	0	0	0	0
solcap_snp_c1_13681	1	0	1	1	1	0	1	0	0	1	1	1	0	0	1	0	0	1	1	0	0	1	0	0	0	0	1	0	0	1	1	0	0	1	1	1	0	0	0	0	1	0	0	0	1	0	1	1	0
solcap_snp_c1_13682	3	4	3	3	3	4	3	4	4	3	3	3	4	4	3	4	4	3	3	4	4	3	4	4	4	4	3	4	4	3	3	4	4	3	3	3	4	4	4	4	3	4	4	4	3	4	3	3	4
solcap_snp_c1_13683	3	4	3	3	3	4	3	4	4	3	3	3	4	4	3	4	4	3	3	4	4	3	4	4	4	4	3	4	4	3	3	4	4	3	3	3	4	4	4	4	3	4	4	4	3	4	3	3	4
solcap_snp_c1_13686	2	0	2	0	1	2	1	1	2	2	2	1	1	0	1	0	0	1	1	1	2	0	0	1	1	2	1	1	1	0	1	0	0	1	0	2	1	2	0	1	1	1	1	1	1	1	1	1	2
solcap_snp_c1_13697	4	4	4	4	4	4	4	4	4	4	4	4	4	4	4	4	4	4	4	4	4	4	4	4	4	4	4	4	4	4	4	4	4	4	4	4	4	4	4	4	4	4	4	4	4	4	4	4	4
solcap_snp_c1_13742	0	1	0	1	0	0	1	0	1	0	0	1	1	1	0	1	0	1	0	1	0	1	1	1	1	0	1	0	0	1	0	0	0	1	0	1	0	0	1	0	0	0	0	1	1	1	1	0	1
solcap_snp_c1_13754	0	0	0	0	0	0	0	0	0	0	0	0	0	0	0	0	0	0	0	0	0	0	0	0	0	0	0	0	0	0	0	0	0	0	0	0	0	0	0	0	0	0	0	0	0	0	0	0	0
solcap_snp_c1_13767	2	2	3	2	1	2	1	2	2	3	2	2	2	2	3	2	3	1	4	3	2	2	3	1	1	3	1	2	1	2	2	2	3	2	2	2	3	3	2	1	3	1	1	2	1	2	3	1	3
solcap_snp_c1_13769	3	4	4	3	4	3	4	4	4	4	4	4	3	3	3	4	3	3	4	4	4	3	2	3	3	4	4	3	4	3	4	4	4	4	4	3	4	3	4	2	3	3	3	3	4	3	4	4	3
solcap_snp_c1_13782	4	4	4	4	4	4	4	4	4	4	4	4	4	4	4	4	4	4	4	4	4	4	4	4	4	4	4	4	4	4	4	4	4	4	4	4	4	4	4	4	4	4	4	4	4	4	4	4	4
solcap_snp_c1_13783	0	0	0	0	0	0	0	0	0	0	0	0	0	0	0	0	0	0	0	0	0	0	0	0	0	0	0	0	0	0	0	0	0	0	0	0	0	0	0	0	0	0	0	0	0	0	0	0	0
solcap_snp_c1_13785	4	4	4	4	4	4	4	4	4	4	4	4	4	4	4	4	4	4	4	4	4	4	4	4	4	4	4	4	4	4	4	4	4	4	4	4	4	4	4	4	4	4	4	4	4	4	4	4	4
solcap_snp_c1_13786	0	0	0	0	0	0	0	0	0	0	0	0	0	0	0	0	0	0	0	0	0	0	0	0	0	0	0	0	0	0	0	0	0	0	0	0	0	0	0	0	0	0	0	0	0	0	0	0	0
solcap_snp_c1_13805	0	1	0	1	1	0	0	0	0	0	1	0	0	0	1	1	1	0	1	1	0	1	0	0	0	0	1	0	1	1	0	0	0	1	1	0	1	1	0	1	0	1	1	0	1	0	0	1	0
solcap_snp_c1_13809	0	0	0	0	0	0	0	0	0	0	0	0	0	0	0	0	0	0	NA	0	0	NA	0	0	0	0	0	0	0	0	0	0	0	0	0	0	0	0	0	0	0	0	0	0	0	0	0	0	0
solcap_snp_c1_13810	4	4	4	4	4	4	4	4	4	4	4	4	4	4	4	4	4	4	4	4	4	4	4	4	4	4	4	4	4	4	4	4	4	4	4	4	4	4	4	4	4	4	4	4	4	4	4	4	4
solcap_snp_c1_13843	1	0	1	1	0	0	1	0	1	1	1	0	0	0	1	1	1	0	1	1	1	1	0	0	1	1	0	1	1	0	0	1	0	0	0	0	1	0	1	1	0	0	0	0	0	1	0	1	0
solcap_snp_c1_13847	3	4	3	3	4	4	3	4	3	3	3	4	4	4	3	3	3	4	3	3	3	3	4	4	3	3	4	3	3	4	4	3	4	4	4	4	3	4	3	3	4	4	4	4	4	3	4	3	4
solcap_snp_c1_13859	3	3	4	3	2	3	3	4	3	2	3	4	3	3	3	3	2	2	3	2	2	3	3	2	2	2	3	3	3	3	2	3	3	4	3	4	3	2	2	2	2	3	4	3	3	4	2	3	3
solcap_snp_c1_1386	0	0	0	0	0	0	0	0	0	0	0	0	0	0	0	0	0	0	0	0	0	0	0	0	0	0	0	0	0	0	0	0	0	0	0	0	0	0	0	0	0	0	0	0	0	0	0	0	0
solcap_snp_c1_13860	4	4	4	4	4	4	4	4	4	4	4	4	4	4	4	4	4	4	4	4	4	4	4	4	4	4	4	4	4	4	4	4	4	4	4	4	4	4	4	4	4	4	4	4	4	4	4	4	4
solcap_snp_c1_13863	4	4	4	4	4	4	4	4	4	4	4	4	4	4	4	4	4	4	4	4	4	4	4	4	4	4	4	4	4	4	4	4	4	4	4	4	4	4	4	4	4	4	4	4	4	4	4	4	4
solcap_snp_c1_13871	4	4	4	4	4	4	4	4	4	4	4	4	4	4	4	4	4	4	4	4	4	4	4	4	4	4	4	4	4	4	4	4	4	4	4	4	4	4	4	4	4	4	4	4	4	4	4	4	4
solcap_snp_c1_13883	3	4	3	3	3	4	4	4	3	4	4	4	4	4	4	3	4	4	4	4	3	3	3	3	3	3	4	4	4	3	3	3	4	4	3	4	3	3	4	2	4	4	4	4	4	4	4	3	4
solcap_snp_c1_13886	3	4	3	4	4	4	3	3	4	3	3	3	4	3	3	3	4	4	4	2	3	4	4	4	4	4	4	3	3	4	3	4	3	4	4	3	3	3	3	4	4	3	4	3	4	3	3	4	4
solcap_snp_c1_13887	4	4	4	4	4	4	4	4	4	4	4	4	4	4	4	4	4	4	4	4	4	4	4	4	4	4	4	4	4	4	4	4	4	4	4	4	4	4	4	4	4	4	4	4	4	4	4	4	4
solcap_snp_c1_13910	2	2	2	1	3	1	2	3	1	2	2	3	2	3	2	2	1	2	3	2	3	1	0	2	2	2	2	1	3	2	1	3	3	3	3	3	0	2	2	1	1	0	2	1	1	2	2	4	2
solcap_snp_c1_13911	3	2	3	2	3	1	3	3	2	3	3	3	2	3	2	3	1	2	3	3	3	1	0	2	3	3	3	2	4	2	3	3	4	3	4	3	2	2	3	1	1	1	2	2	2	2	3	4	1
solcap_snp_c1_13920	4	4	4	4	4	4	4	4	4	4	4	4	4	4	4	4	4	4	4	4	4	4	4	4	4	4	4	4	4	4	4	4	4	4	4	4	4	4	4	4	4	4	4	4	4	4	4	4	4
solcap_snp_c1_13929	2	1	2	1	3	1	2	3	1	1	2	3	1	2	1	2	1	2	3	1	3	1	0	2	1	2	1	1	2	1	1	2	2	3	2	2	0	2	2	1	1	0	1	1	1	2	2	3	2
solcap_snp_c1_13941	0	0	0	0	0	0	0	0	0	0	0	0	0	0	0	0	0	0	0	0	0	0	0	0	0	0	0	0	0	0	0	0	0	0	0	0	0	0	0	0	0	0	0	0	0	0	0	0	0
solcap_snp_c1_13951	3	3	3	2	2	4	3	4	3	4	2	4	2	4	3	2	3	3	4	3	2	3	4	3	3	2	3	2	3	4	2	3	2	3	4	2	4	3	2	4	2	2	4	3	3	2	3	4	3
solcap_snp_c1_13962	0	0	0	0	0	0	0	0	0	0	0	0	0	0	0	0	0	0	0	0	0	0	0	0	0	0	0	0	0	0	0	0	0	0	0	0	0	0	0	0	0	0	0	0	0	0	0	0	0
solcap_snp_c1_13996	2	3	3	3	2	2	3	4	2	2	2	4	4	2	4	3	3	3	3	2	2	2	1	1	1	2	4	3	1	2	3	2	3	4	2	3	4	3	2	2	3	2	2	4	3	2	3	2	3
solcap_snp_c1_14038	0	0	0	0	0	0	0	0	0	0	0	0	0	0	0	0	0	0	0	0	0	0	0	0	0	0	0	0	0	0	0	0	0	0	0	0	0	0	0	0	0	0	0	0	0	0	0	0	0
solcap_snp_c1_14044	2	3	4	1	3	3	3	4	3	2	4	3	3	2	2	1	1	3	3	2	3	2	3	1	3	3	2	3	3	1	2	1	2	2	2	2	3	4	2	3	2	3	3	2	2	1	3	3	4
solcap_snp_c1_14047	1	1	0	0	1	2	1	2	1	1	0	1	1	1	2	2	2	1	2	2	0	0	0	1	1	1	1	2	1	1	1	2	2	1	1	0	0	1	1	0	0	1	1	1	1	1	1	1	0
solcap_snp_c1_14048	1	1	0	0	1	2	1	2	1	1	0	2	1	1	2	2	2	1	2	2	0	0	0	1	1	1	1	2	1	1	1	2	2	1	1	0	0	1	1	0	0	1	1	1	1	1	1	1	0
solcap_snp_c1_14053	1	1	0	0	1	2	1	2	1	1	0	1	1	1	2	2	2	1	2	2	0	0	0	1	1	1	1	2	1	1	1	2	2	1	1	0	0	1	1	0	0	1	1	1	1	1	1	1	0
solcap_snp_c1_14083	3	2	3	1	3	2	1	2	3	1	3	3	2	3	4	3	3	4	3	3	3	2	3	2	2	3	2	1	3	2	3	3	2	3	3	2	2	4	3	3	1	2	2	3	3	3	3	3	2
solcap_snp_c1_14084	0	0	0	0	0	0	0	0	0	0	0	0	0	0	0	0	0	0	0	0	0	0	0	0	0	0	0	0	0	0	0	0	0	0	0	0	0	0	0	0	0	0	0	0	0	0	0	0	0
solcap_snp_c1_14086	0	1	1	1	0	0	0	1	0	0	0	1	0	1	0	1	0	0	0	0	1	1	0	1	0	1	1	0	1	0	0	0	0	0	0	1	1	0	1	0	1	0	0	0	1	1	0	0	1
solcap_snp_c1_14089	4	4	4	4	4	4	4	4	4	3	4	4	4	4	4	4	4	4	4	4	4	4	4	4	4	4	4	4	4	4	4	4	4	4	4	4	4	4	4	4	4	4	4	4	4	4	4	4	4
solcap_snp_c1_14108	3	2	2	3	1	1	3	3	3	2	2	2	3	3	3	4	2	3	2	2	3	4	3	2	2	1	2	2	2	3	4	4	2	3	3	3	1	3	2	3	3	3	2	2	3	3	2	2	2
solcap_snp_c1_14127	0	0	0	0	0	0	0	0	0	0	0	0	0	0	0	0	0	0	0	0	0	0	0	0	0	0	0	0	0	0	0	0	0	0	0	0	0	0	0	0	0	0	0	0	0	0	0	0	0
solcap_snp_c1_14166	3	2	3	2	2	3	2	2	1	2	1	3	1	2	2	2	2	1	2	3	3	2	1	3	3	2	2	2	4	1	3	3	3	2	1	2	3	2	3	2	2	1	3	3	2	2	2	1	2
solcap_snp_c1_14174	1	2	1	2	2	1	2	2	3	1	3	0	3	2	2	2	2	3	2	1	1	2	3	1	1	2	2	2	0	3	1	1	1	2	3	2	1	2	1	2	2	3	2	1	2	2	2	3	2
solcap_snp_c1_14197	0	1	0	1	1	0	0	1	1	1	1	0	0	1	1	0	0	0	1	1	1	1	1	0	0	1	0	0	1	1	1	1	1	0	1	1	1	0	1	1	1	1	0	1	1	1	0	0	1
solcap_snp_c1_1420	0	1	0	0	1	0	0	0	1	0	1	0	1	0	0	1	0	1	0	0	1	1	1	1	0	0	1	0	1	0	1	1	1	0	0	1	0	0	1	0	0	1	1	1	0	1	0	0	0
solcap_snp_c1_14211	0	0	0	0	0	0	0	0	0	1	0	0	0	0	0	0	0	0	0	0	0	0	0	0	0	0	0	0	0	0	0	0	0	0	0	0	0	0	0	0	0	0	0	0	0	0	0	0	0
solcap_snp_c1_14213	4	3	3	3	4	4	4	3	3	4	3	4	4	4	3	3	4	4	4	3	3	3	4	3	4	3	3	3	4	3	4	3	3	3	3	3	4	4	3	4	4	3	4	4	4	3	4	3	4
solcap_snp_c1_14219	4	4	4	4	4	4	4	4	4	3	4	4	4	4	4	4	4	4	4	4	4	4	4	4	4	4	4	4	4	4	4	4	4	4	4	4	4	4	4	4	4	4	4	4	4	4	4	4	4
solcap_snp_c1_14236	4	4	4	4	4	4	4	4	4	4	4	4	4	4	4	4	4	4	4	4	4	4	4	4	4	4	4	4	4	4	4	4	4	4	4	4	4	4	4	4	4	4	4	4	4	4	4	4	4
solcap_snp_c1_14249	3	2	2	2	2	1	2	2	2	3	2	2	3	3	2	3	2	2	3	2	2	3	3	3	2	3	3	2	4	3	3	3	3	2	3	3	2	2	NA	3	4	2	2	3	2	2	3	3	3
solcap_snp_c1_1425	2	0	1	1	2	1	1	0	1	1	1	0	0	1	0	1	1	1	1	1	1	1	2	2	2	1	0	1	2	2	1	1	0	1	2	1	0	0	1	2	1	0	1	0	1	1	1	2	1
solcap_snp_c1_14259	4	4	4	4	4	4	4	4	4	4	4	4	4	4	4	4	4	4	4	4	4	4	4	4	4	4	4	4	4	4	4	4	4	4	4	4	4	4	4	4	4	4	4	4	4	4	4	4	4
solcap_snp_c1_1426	0	1	0	0	1	0	0	0	1	0	1	0	1	0	0	1	0	1	0	0	1	1	1	1	0	0	1	0	1	0	1	1	1	0	0	1	0	0	1	0	0	1	1	1	0	1	0	0	0
solcap_snp_c1_14261	1	2	2	2	2	3	2	2	2	2	2	2	1	1	2	1	2	2	1	2	2	1	1	1	2	1	1	2	0	1	1	1	1	2	1	1	2	2	2	1	0	2	2	1	2	2	1	1	1
solcap_snp_c1_14271	2	3	3	1	2	3	1	3	1	3	2	3	2	2	3	1	2	1	2	2	4	2	2	3	3	2	NA	3	4	1	1	2	3	2	3	2	2	3	2	2	2	1	NA	2	2	3	2	2	2
solcap_snp_c1_14280	4	2	3	3	3	4	3	3	4	3	3	3	3	2	3	3	4	3	3	3	3	4	4	3	2	3	3	3	2	3	3	3	2	3	2	2	4	3	3	3	4	4	3	3	4	3	3	2	3
solcap_snp_c1_14281	0	0	0	0	0	0	0	0	0	0	0	0	0	0	0	0	0	0	0	0	0	0	0	0	0	0	0	0	0	0	0	0	0	0	0	0	0	0	0	0	0	0	0	0	0	0	0	0	0
solcap_snp_c1_14293	1	2	1	2	1	3	1	1	2	1	1	1	2	1	2	1	3	2	1	1	1	3	4	2	1	1	1	2	0	2	1	1	0	1	0	1	2	2	1	3	3	3	2	2	2	2	1	0	2
solcap_snp_c1_14314	0	0	0	0	0	0	0	0	0	0	0	0	0	0	0	0	0	0	0	0	0	0	0	0	0	0	0	0	0	0	0	0	0	0	0	0	0	0	0	0	0	0	0	0	0	0	0	0	0
solcap_snp_c1_14316	0	0	0	0	0	0	0	0	0	0	0	0	0	0	0	0	0	0	0	0	0	0	0	0	0	0	0	0	0	0	0	0	0	0	0	0	0	0	0	0	0	0	0	0	0	0	0	0	0
solcap_snp_c1_14370	0	1	0	1	0	0	0	0	1	1	1	0	1	0	0	1	0	1	0	0	1	1	1	0	0	0	1	0	1	0	1	1	1	0	0	1	0	0	0	0	1	1	1	1	0	0	0	0	0
solcap_snp_c1_14371	4	4	4	4	4	4	4	4	4	4	4	4	4	4	4	4	4	4	4	4	4	4	4	4	4	4	4	4	4	4	4	4	4	4	4	4	4	4	4	4	4	4	4	4	4	4	4	4	4
solcap_snp_c1_14392	4	4	4	4	4	4	4	4	4	4	4	4	4	4	4	4	4	4	4	4	4	4	4	4	4	4	4	4	4	4	4	4	4	4	4	4	4	4	4	4	4	4	4	4	4	4	4	4	4
solcap_snp_c1_14394	3	2	2	2	2	3	2	3	2	3	2	3	2	2	2	2	2	2	2	2	2	3	3	1	2	2	2	3	3	2	2	2	3	3	3	3	3	2	3	2	3	4	2	3	2	2	2	3	2
solcap_snp_c1_14396	0	1	0	1	1	0	0	1	1	1	1	0	0	1	1	0	0	0	1	1	1	1	1	0	0	1	0	0	1	1	1	1	1	0	1	1	1	0	1	1	1	1	0	1	1	1	0	0	1
solcap_snp_c1_14397	3	3	3	2	4	2	3	3	4	4	3	3	3	2	4	3	2	4	2	4	3	4	3	4	3	4	3	4	3	3	3	3	4	4	4	3	3	4	3	3	4	2	4	4	3	4	3	2	3
solcap_snp_c1_14400	0	0	0	0	0	0	0	0	0	0	0	0	0	0	0	0	0	0	0	0	0	0	0	0	0	0	0	0	0	0	0	0	0	0	0	0	0	0	0	0	0	0	0	0	0	0	0	0	0
solcap_snp_c1_14402	0	1	1	1	0	0	0	1	0	0	0	1	0	1	0	1	0	0	0	0	1	1	0	1	0	1	1	0	1	0	0	0	0	0	0	1	1	0	1	0	1	0	0	0	1	1	0	0	1
solcap_snp_c1_14419	0	0	0	0	0	0	0	0	0	0	0	0	0	0	0	0	0	0	0	0	0	0	0	0	0	0	0	0	0	0	0	0	0	0	0	0	0	0	0	0	0	0	0	0	0	0	0	0	0
solcap_snp_c1_14423	4	4	4	4	4	4	4	4	4	4	4	4	4	4	4	4	4	4	4	4	4	4	4	4	4	4	4	4	4	4	4	4	4	4	4	4	4	4	4	4	4	4	4	4	4	4	4	4	4
solcap_snp_c1_14442	2	1	1	2	2	2	1	3	1	1	2	3	2	1	1	0	2	2	3	1	2	1	2	1	0	2	1	2	1	1	1	0	1	2	1	0	2	1	2	1	1	1	2	1	1	0	3	2	1
solcap_snp_c1_14476	2	1	2	1	2	1	0	1	2	2	1	1	1	1	1	2	1	2	2	1	2	3	3	2	2	2	3	1	1	2	1	1	1	2	3	1	2	1	2	2	2	1	2	1	1	1	3	1	0
solcap_snp_c1_14531	1	1	0	0	1	2	1	2	1	1	0	1	1	1	2	2	2	1	2	2	0	0	0	1	1	1	1	2	1	1	1	2	2	1	1	0	0	1	1	1	0	1	1	1	1	1	1	1	0
solcap_snp_c1_14538	4	4	4	4	4	4	4	4	4	4	4	4	4	4	4	4	4	4	4	4	4	4	4	4	4	4	4	4	4	4	4	4	4	4	4	4	4	4	4	4	4	4	4	4	4	4	4	4	4
solcap_snp_c1_14542	1	1	1	2	1	0	2	2	2	0	2	0	2	2	1	1	1	2	2	1	1	1	2	1	0	1	1	1	0	2	1	NA	0	1	2	2	0	1	0	1	1	2	1	0	1	1	1	2	1
solcap_snp_c1_1455	0	0	0	0	0	0	0	0	0	0	0	0	0	0	0	0	0	0	0	0	0	0	0	0	0	0	0	0	0	0	0	0	0	0	0	0	0	0	0	0	0	0	0	0	0	0	0	0	0
solcap_snp_c1_14569	2	2	2	0	3	2	2	1	2	4	2	2	2	2	3	2	3	3	2	3	1	3	3	3	3	2	1	2	3	2	3	2	1	1	3	2	2	3	2	3	3	1	2	4	3	2	2	0	3
solcap_snp_c1_14577	2	2	3	1	2	3	2	2	3	2	1	3	3	2	2	2	3	2	1	2	2	0	2	1	2	3	1	1	1	2	0	2	3	3	2	2	2	4	2	2	3	1	3	2	2	1	3	1	3
solcap_snp_c1_14582	2	2	2	2	2	3	2	1	NA	2	1	2	2	1	1	2	1	2	2	1	2	1	2	1	2	3	3	3	2	3	3	1	1	2	3	1	2	3	NA	2	2	2	3	2	2	NA	3	3	2
solcap_snp_c1_14588	4	4	4	4	4	4	4	4	4	NA	4	4	4	4	4	4	4	4	4	4	4	4	4	4	4	4	4	4	4	4	4	4	4	4	4	4	4	4	4	4	4	4	4	4	4	4	4	4	4
solcap_snp_c1_14613	2	3	2	1	1	3	1	3	3	2	1	4	2	3	2	1	2	3	4	3	2	2	4	2	3	2	2	2	1	3	1	2	2	NA	NA	1	NA	1	2	2	1	1	4	2	2	2	3	2	3
solcap_snp_c1_14614	2	2	2	1	1	3	1	2	3	2	1	3	2	3	2	1	2	3	3	3	2	2	4	2	3	2	2	2	1	3	1	2	2	2	2	1	2	1	2	1	1	1	3	2	2	2	3	2	3
solcap_snp_c1_14629	0	0	0	0	0	0	0	0	0	0	0	0	0	0	0	0	0	0	0	0	0	0	0	0	0	0	0	0	0	0	0	0	0	0	0	0	0	0	0	0	0	0	0	0	0	0	0	0	0
solcap_snp_c1_14633	4	2	4	3	3	3	3	3	3	4	4	4	3	3	4	2	2	3	3	3	2	3	4	3	3	3	3	3	3	4	3	3	3	3	4	3	3	4	4	3	3	3	2	2	3	3	3	2	4
solcap_snp_c1_14641	0	0	0	0	0	0	0	0	0	0	0	0	0	0	0	0	0	0	0	0	0	0	0	0	0	0	0	0	0	0	0	0	0	0	0	0	0	0	0	0	0	0	0	0	0	0	0	0	0
solcap_snp_c1_14643	0	0	0	0	0	0	0	0	0	0	0	0	0	0	0	0	0	0	0	0	0	0	0	0	0	0	0	0	0	0	0	0	0	0	0	0	0	0	0	0	0	0	0	0	0	0	0	0	0
solcap_snp_c1_14644	4	4	4	4	4	4	4	4	4	4	4	4	4	4	4	4	4	4	4	4	4	4	4	4	4	4	4	4	4	4	4	4	4	4	4	4	4	4	4	4	4	4	4	4	4	4	4	4	4
solcap_snp_c1_14645	2	3	4	2	1	2	1	3	2	3	3	3	NA	3	2	3	1	2	2	2	3	2	2	2	2	3	3	3	2	4	3	3	2	2	2	3	2	1	3	2	2	3	2	3	3	3	2	2	2
solcap_snp_c1_14647	0	0	0	0	0	0	0	0	0	0	0	0	0	0	0	0	0	0	0	0	0	0	0	0	0	0	0	0	0	0	0	0	0	0	0	0	0	0	0	0	0	0	0	0	0	0	0	0	0
solcap_snp_c1_14650	4	4	4	4	4	4	4	4	4	4	4	4	4	4	4	4	4	4	4	4	4	4	4	4	4	4	4	4	4	4	4	4	4	4	4	4	4	4	4	4	4	4	4	4	4	4	4	4	4
solcap_snp_c1_14654	2	3	2	3	3	3	4	3	2	4	2	3	2	4	2	2	4	3	3	2	3	3	2	2	3	2	3	3	2	2	2	2	3	3	2	2	3	2	1	2	1	3	4	2	2	4	2	3	2
solcap_snp_c1_14663	1	1	1	1	1	0	0	1	1	0	1	1	1	0	2	1	0	1	0	2	0	1	2	1	0	1	1	1	2	2	1	2	1	1	1	1	1	1	2	1	2	1	0	1	1	0	1	1	1
solcap_snp_c1_14664	2	3	2	3	3	3	4	3	2	4	2	3	2	3	2	2	4	3	3	2	3	3	2	2	3	2	3	3	2	2	2	2	3	3	2	2	3	2	1	2	1	3	4	2	2	4	2	3	2
solcap_snp_c1_14668	3	2	3	3	3	4	2	2	4	3	3	1	2	2	2	3	3	2	1	2	3	4	3	3	2	2	2	2	2	1	2	4	3	1	3	2	1	2	2	2	2	2	3	2	1	3	1	3	1
solcap_snp_c1_14669	0	0	0	0	0	0	0	0	0	1	0	0	0	0	0	0	0	0	0	0	0	0	0	0	0	0	0	0	0	0	0	0	0	0	0	0	0	0	0	0	0	0	0	0	0	0	0	0	0
solcap_snp_c1_14674	1	3	1	1	1	0	2	2	0	1	1	3	2	2	2	1	1	2	3	2	1	0	1	1	2	2	2	2	2	3	2	0	1	3	1	2	3	2	2	2	2	2	1	2	3	1	3	1	3
solcap_snp_c1_14676	3	2	3	3	3	4	2	2	4	3	3	1	2	2	2	3	3	2	1	2	3	4	3	3	2	2	2	2	2	1	2	4	3	1	3	2	1	2	2	2	2	2	3	2	1	3	1	3	1
solcap_snp_c1_1468	2	2	3	1	2	1	1	1	1	1	1	3	1	2	2	1	2	3	2	2	1	1	4	2	1	2	2	3	2	2	2	2	3	3	2	1	2	4	1	3	2	2	2	3	2	2	2	2	3
solcap_snp_c1_14683	2	2	2	3	2	3	3	2	3	3	3	2	2	3	3	2	2	1	1	2	3	2	0	1	2	2	1	2	1	2	1	1	3	1	1	3	3	1	2	1	1	2	2	2	1	1	2	2	2
solcap_snp_c1_14684	1	0	1	1	1	1	0	1	0	0	0	0	1	1	0	0	1	0	1	1	1	1	1	1	0	0	0	0	1	0	0	0	0	0	1	1	1	0	1	1	1	0	0	1	0	1	0	0	1
solcap_snp_c1_1470	2	2	3	1	2	1	1	1	1	2	1	3	1	2	2	1	2	3	2	2	1	1	4	2	1	2	2	3	2	2	2	2	3	3	2	1	2	4	1	3	2	2	2	3	2	2	2	2	3
solcap_snp_c1_14700	0	1	1	1	0	0	0	1	0	0	0	1	0	1	0	1	0	0	1	0	1	1	0	1	0	1	1	0	1	0	0	0	0	0	0	1	1	0	1	0	1	0	0	0	1	1	0	0	1
solcap_snp_c1_14763	3	4	4	3	4	3	3	4	3	3	4	3	4	4	4	4	3	3	4	3	4	3	4	4	3	3	4	4	4	3	3	3	4	4	3	4	3	4	3	3	3	3	4	3	3	4	3	3	3
solcap_snp_c1_14767	4	4	4	4	4	4	4	4	4	4	4	4	4	4	4	4	4	4	4	4	4	4	4	4	4	4	4	4	4	4	4	4	4	4	4	4	4	4	4	4	4	4	4	4	4	4	4	4	4
solcap_snp_c1_14770	1	3	1	2	2	2	2	1	3	1	3	2	2	1	1	3	2	3	3	3	2	3	1	3	3	2	1	1	3	2	3	3	2	2	3	3	1	2	3	2	3	2	2	2	2	3	2	3	1
solcap_snp_c1_14800	4	4	4	4	4	4	4	4	4	4	4	4	4	4	4	4	4	4	4	4	4	4	4	4	4	4	4	4	4	4	4	4	4	4	4	4	4	4	4	4	4	4	4	4	4	4	4	4	4
solcap_snp_c1_14801	0	0	0	0	0	0	0	0	0	0	0	0	0	0	0	0	0	0	0	0	0	0	0	0	0	0	0	0	0	0	0	0	0	0	0	0	0	0	0	0	0	0	0	0	0	0	0	0	0
solcap_snp_c1_14802	2	3	2	2	3	3	3	3	2	3	3	2	NA	2	3	1	4	3	1	2	4	3	3	2	3	3	2	2	2	3	3	2	2	2	3	1	4	3	2	3	2	2	3	2	3	3	3	1	1
solcap_snp_c1_1481	4	4	4	4	4	4	4	4	4	4	4	4	4	4	4	4	4	4	4	4	4	4	4	4	4	4	4	4	4	4	4	4	4	4	4	4	4	4	4	4	4	4	4	4	4	4	4	4	4
solcap_snp_c1_14813	4	4	4	4	4	4	4	4	4	4	4	4	4	4	4	4	4	4	4	4	4	4	4	4	4	4	4	4	4	4	4	4	4	4	4	4	4	4	4	4	4	4	4	4	4	4	4	4	4
solcap_snp_c1_14836	4	2	3	3	3	3	3	3	3	4	3	2	3	3	4	3	3	4	3	3	3	3	3	2	4	2	3	4	3	3	3	3	3	4	3	2	3	NA	2	3	2	4	NA	2	2	3	4	3	2
solcap_snp_c1_14839	4	4	4	4	4	4	4	4	4	4	4	4	4	4	4	4	4	4	4	4	4	4	4	4	4	4	4	4	4	4	4	4	4	4	4	4	4	4	4	4	4	4	4	4	4	4	4	4	4
solcap_snp_c1_14840	0	0	0	0	0	0	0	0	0	0	0	0	0	0	0	0	0	0	0	0	0	0	0	0	0	0	0	0	0	0	0	0	0	0	0	0	0	0	0	0	0	0	0	0	0	0	0	0	0
solcap_snp_c1_14841	2	2	2	2	2	2	2	2	2	3	2	3	3	2	1	3	1	1	3	2	1	1	2	3	1	2	2	2	2	2	2	3	2	2	2	4	1	2	3	2	2	2	2	3	2	2	1	3	3
solcap_snp_c1_14870	0	0	0	0	0	0	0	0	0	0	0	0	0	0	0	0	0	0	0	0	0	0	0	0	0	0	0	0	0	0	0	0	0	0	0	0	0	0	0	0	0	0	0	0	0	0	0	0	0
solcap_snp_c1_14880	4	4	4	4	4	4	4	4	4	4	4	4	4	4	4	4	4	4	4	4	4	4	4	4	4	4	4	4	4	4	4	4	4	4	4	4	4	4	4	4	4	4	4	4	4	4	4	4	4
solcap_snp_c1_14929	0	0	0	0	0	0	0	0	0	0	0	0	0	0	0	0	0	0	0	0	0	0	0	0	0	0	0	0	0	0	0	0	0	0	0	0	0	0	0	0	0	0	0	0	0	0	0	0	0
solcap_snp_c1_1495	4	4	4	4	4	4	4	4	4	4	4	4	4	4	4	4	4	4	4	4	4	4	4	4	4	4	4	4	4	4	4	4	4	4	4	4	4	4	4	4	4	4	4	4	4	4	4	4	4
solcap_snp_c1_14956	2	3	2	3	3	3	4	3	2	4	2	3	2	3	2	2	4	3	3	2	3	3	2	2	3	2	3	3	2	2	2	2	3	3	2	2	3	2	1	2	1	3	4	2	2	4	2	3	2
solcap_snp_c1_14959	1	1	1	2	1	0	2	2	2	0	2	0	2	2	1	1	1	2	1	1	1	1	2	1	0	1	1	1	0	2	1	1	0	1	2	2	0	1	0	1	1	2	1	0	1	1	1	2	1
solcap_snp_c1_14969	0	0	0	0	0	0	0	0	0	0	0	0	0	0	0	0	0	0	0	0	0	0	0	0	0	0	0	0	0	0	0	0	0	0	0	0	0	0	0	0	0	0	0	0	0	0	0	0	0
solcap_snp_c1_14973	2	3	3	2	3	2	2	3	3	3	2	3	2	1	3	2	2	1	4	4	3	3	2	2	2	2	3	3	3	2	3	3	1	3	3	3	3	2	3	4	2	3	3	3	3	3	2	4	2
solcap_snp_c1_14975	2	3	3	2	3	2	2	3	3	3	2	3	2	1	3	2	2	1	4	4	3	3	2	2	2	1	3	3	3	2	3	3	1	2	3	3	3	2	3	4	2	3	3	3	3	3	2	4	2
solcap_snp_c1_15006	4	4	4	4	4	4	4	4	4	4	4	4	4	4	4	4	4	4	4	4	4	4	4	4	4	4	4	4	4	4	4	4	4	4	4	4	4	4	4	4	4	4	4	4	4	4	4	4	4
solcap_snp_c1_15012	0	1	0	0	0	1	1	0	0	0	0	1	1	1	0	0	1	0	0	0	1	0	1	1	0	0	0	0	0	0	0	1	0	0	0	0	0	0	1	0	0	1	0	0	0	0	1	1	0
solcap_snp_c1_15031	4	4	4	4	4	4	4	4	4	4	4	4	4	4	4	4	4	4	4	4	4	4	4	4	4	4	4	4	4	4	4	4	4	4	4	4	4	4	4	4	4	4	4	4	4	4	4	4	4
solcap_snp_c1_15034	4	4	4	4	4	4	4	4	4	4	4	4	4	4	4	4	4	4	4	4	4	4	4	4	4	4	4	4	4	4	4	4	4	4	4	4	4	4	4	4	4	4	4	4	4	4	4	4	4
solcap_snp_c1_1504	1	2	2	2	2	2	1	2	2	2	2	2	2	2	1	1	3	1	2	0	1	2	2	1	1	2	1	1	2	1	1	1	1	2	2	0	1	2	2	1	2	2	1	1	1	1	1	1	2
solcap_snp_c1_15041	4	4	4	4	4	4	4	4	4	4	4	4	4	4	4	4	4	4	4	4	4	4	4	4	4	4	4	4	4	4	4	4	4	4	4	4	4	4	4	4	4	4	4	4	4	4	4	4	4
solcap_snp_c1_15043	4	4	4	4	4	4	4	4	4	4	4	4	4	4	4	4	4	4	4	4	4	4	4	4	4	4	4	4	4	4	4	4	4	4	4	4	4	4	4	4	4	4	4	4	4	4	4	4	4
solcap_snp_c1_15044	3	2	2	3	1	1	3	3	3	2	2	2	3	3	3	3	2	3	2	2	3	4	3	2	2	1	2	2	2	3	3	4	2	3	3	3	1	3	2	3	3	3	2	2	3	3	2	2	2
solcap_snp_c1_15045	1	2	2	1	3	3	1	1	1	2	2	2	1	1	1	1	2	1	2	2	1	0	1	2	2	3	2	2	2	1	1	0	2	1	1	1	3	1	2	1	1	1	2	2	1	1	2	2	2
solcap_snp_c1_15046	0	0	0	0	0	0	0	0	0	0	0	0	0	0	0	0	0	0	0	0	0	0	0	0	0	0	0	0	0	0	0	0	0	0	0	0	0	0	0	0	0	0	0	0	0	0	0	0	0
solcap_snp_c1_15048	1	2	2	1	3	3	1	1	1	2	2	2	1	1	1	1	2	1	2	2	1	0	1	2	2	3	2	2	2	1	0	0	2	1	1	1	3	1	2	1	1	1	2	2	1	1	2	2	2
solcap_snp_c1_15061	4	4	4	4	4	4	4	4	4	4	4	4	4	4	4	4	4	4	4	4	4	4	4	4	4	4	4	4	4	4	4	4	4	4	4	4	4	4	4	4	4	4	4	4	4	4	4	4	4
solcap_snp_c1_15062	4	4	4	4	4	4	4	4	4	4	4	4	4	4	4	4	4	4	4	4	4	4	4	4	4	4	4	4	4	4	4	4	4	4	4	4	4	4	4	4	4	4	4	4	4	4	4	4	4
solcap_snp_c1_15081	4	4	4	4	4	4	4	4	4	4	4	4	4	4	4	4	4	4	4	4	4	4	4	4	4	4	4	4	4	4	4	4	4	4	4	4	4	4	4	4	4	4	4	4	4	4	4	4	4
solcap_snp_c1_15085	4	4	4	4	4	4	4	4	4	4	4	4	4	4	4	4	4	4	4	4	4	4	4	4	4	4	4	4	4	4	4	4	4	4	4	4	4	4	4	4	4	4	4	4	4	4	4	4	4
solcap_snp_c1_151	1	1	2	2	0	0	0	1	1	2	1	0	2	1	1	2	1	0	2	1	1	1	2	1	1	1	0	2	0	2	1	1	1	0	1	1	0	0	2	1	0	1	2	1	1	1	2	1	1
solcap_snp_c1_15106	0	0	0	0	0	0	0	0	0	0	0	0	0	0	0	0	0	0	0	0	0	0	0	0	0	0	0	0	0	0	0	0	0	0	0	0	0	0	0	0	0	0	0	0	0	0	0	0	0
solcap_snp_c1_1512	2	0	2	1	1	2	1	1	2	2	1	1	1	1	1	1	1	1	0	1	1	2	1	1	1	1	1	1	1	1	1	2	1	1	2	1	0	0	1	1	0	0	0	1	0	2	1	2	0
solcap_snp_c1_15123	3	2	3	2	3	2	2	3	3	3	3	2	3	2	2	3	2	3	4	2	3	4	2	1	3	4	3	2	3	1	2	3	2	2	3	2	3	3	1	3	3	3	3	3	3	2	2	3	3
solcap_snp_c1_15175	0	0	0	0	0	0	0	0	0	0	0	0	0	0	0	0	0	0	0	0	0	0	0	0	0	0	0	0	0	0	0	0	0	0	0	0	0	0	0	0	0	0	0	0	0	0	0	0	0
solcap_snp_c1_15178	1	1	2	2	0	1	1	1	1	2	1	1	1	0	0	1	1	0	0	2	1	1	1	1	1	1	2	2	1	1	2	0	2	1	1	0	3	1	NA	0	1	2	1	2	2	0	2	0	1
solcap_snp_c1_15189	0	0	0	0	0	0	0	0	0	0	0	0	0	0	0	0	0	0	0	0	0	0	0	0	0	0	0	0	0	0	0	0	0	0	0	0	0	0	0	0	0	0	0	0	0	0	0	0	0
solcap_snp_c1_15191	4	4	4	4	4	4	4	4	4	4	4	4	4	4	4	4	4	4	4	4	4	4	4	4	4	4	4	4	4	4	4	4	4	4	4	4	4	4	4	4	4	4	4	4	4	4	4	4	4
solcap_snp_c1_15192	3	2	3	3	2	1	2	2	2	0	3	3	NA	3	3	2	1	2	1	2	3	3	3	2	3	2	2	2	2	2	3	2	1	2	3	2	3	2	4	1	3	2	1	2	4	4	2	2	3
solcap_snp_c1_15204	1	1	0	1	0	2	2	1	0	0	1	2	2	1	1	2	2	1	1	1	2	2	2	2	1	3	1	0	2	0	1	2	1	1	1	1	0	1	0	1	2	1	2	1	1	2	2	1	2
solcap_snp_c1_15218	1	1	2	0	2	2	0	2	1	1	2	0	2	1	2	2	1	0	1	2	2	2	NA	2	1	1	2	1	1	0	3	2	1	1	1	1	0	0	2	2	1	2	2	2	0	2	1	1	1
solcap_snp_c1_15219	2	2	2	3	3	0	2	3	2	1	3	2	3	2	2	1	1	1	1	2	2	1	NA	1	2	3	2	0	2	1	2	2	1	2	3	2	2	3	2	2	3	1	2	1	2	3	3	2	2
solcap_snp_c1_15225	1	3	1	1	1	4	2	1	3	3	1	2	1	1	3	4	3	3	3	3	3	4	4	4	3	2	3	4	1	3	2	3	3	3	2	1	2	1	3	3	2	4	3	4	2	1	2	1	1
solcap_snp_c1_15233	0	1	0	1	1	0	1	1	1	0	0	0	1	1	1	0	0	1	0	0	1	1	0	1	1	1	1	1	0	0	1	0	1	1	0	1	0	0	0	0	1	1	0	1	0	1	0	0	0
solcap_snp_c1_15237	2	2	2	3	2	2	1	1	2	0	2	3	3	4	1	2	2	2	2	1	2	2	3	2	1	3	3	2	2	3	2	1	0	2	1	1	1	2	2	2	2	2	3	1	2	0	2	2	1
solcap_snp_c1_15241	2	1	2	1	1	1	0	1	2	1	2	1	2	0	2	2	0	1	1	2	1	1	2	2	1	2	1	1	2	2	2	NA	1	1	2	2	1	2	2	1	3	1	0	2	2	0	2	1	2
solcap_snp_c1_15249	1	2	1	1	2	3	2	2	2	4	1	1	2	2	1	2	3	2	2	2	1	1	1	2	1	2	2	2	2	2	1	2	3	1	1	2	1	2	0	3	1	2	3	2	0	0	2	2	1
solcap_snp_c1_15259	2	1	2	1	2	3	1	1	3	2	2	1	1	1	1	1	1	2	0	1	2	3	2	2	1	1	1	1	2	1	2	3	2	1	2	2	0	0	2	0	0	2	1	2	0	3	1	1	0
solcap_snp_c1_15260	1	2	2	3	2	1	3	2	2	1	2	0	2	3	1	0	0	2	0	3	1	1	2	2	1	1	1	2	NA	2	1	1	0	1	2	3	2	1	0	1	0	2	1	0	2	1	1	2	1
solcap_snp_c1_15298	4	4	4	4	4	4	4	4	4	4	4	4	4	4	4	4	4	4	4	4	4	4	4	4	4	4	4	4	4	4	4	4	4	4	4	4	4	4	4	4	4	4	4	4	4	4	4	4	4
solcap_snp_c1_15330	0	0	0	0	0	0	0	0	0	0	0	0	0	0	0	0	0	0	0	0	0	0	0	0	0	0	0	0	0	0	0	0	0	0	0	0	0	0	0	0	0	0	0	0	0	0	0	0	0
solcap_snp_c1_15333	3	3	3	2	3	1	3	4	4	2	2	3	3	2	2	3	2	2	4	4	3	3	2	3	3	3	4	3	3	3	4	3	3	3	3	4	3	2	3	4	2	3	2	4	4	3	3	4	3
solcap_snp_c1_15343	1	1	0	0	2	2	1	0	1	1	1	2	1	0	1	1	2	1	2	2	1	1	1	1	0	0	1	1	1	1	1	2	0	1	1	2	1	2	0	2	2	2	1	2	2	1	1	1	0
solcap_snp_c1_1536	4	4	4	4	4	4	4	4	4	4	4	4	4	4	4	4	4	4	4	4	4	4	4	4	4	4	4	4	4	4	4	4	4	4	4	4	4	4	4	4	4	4	4	4	4	4	4	4	4
solcap_snp_c1_15371	0	1	0	1	1	0	0	0	0	0	1	0	0	0	1	1	1	0	1	0	0	1	0	1	0	0	1	0	1	1	0	0	0	1	1	0	1	1	0	1	0	1	1	0	1	0	0	1	0
solcap_snp_c1_15374	0	1	0	1	1	0	0	0	0	0	1	0	0	0	1	1	1	0	1	0	0	1	0	1	0	0	1	0	1	1	0	0	0	1	1	0	1	1	0	1	0	1	1	0	1	0	0	1	0
solcap_snp_c1_1539	3	3	3	3	2	2	3	3	3	3	2	3	2	3	3	4	2	4	2	4	4	3	3	4	3	3	4	3	3	4	4	3	3	3	3	4	3	2	3	4	3	3	4	3	3	4	4	3	2
solcap_snp_c1_15404	4	4	4	4	4	4	4	4	4	4	4	4	4	4	4	4	4	4	4	4	4	4	4	4	4	4	4	4	4	4	4	4	4	4	4	4	4	4	4	4	4	4	4	4	4	4	4	4	4
solcap_snp_c1_15416	1	0	1	1	0	1	1	0	1	1	0	1	0	0	0	0	1	1	0	1	0	1	0	0	1	1	0	0	0	1	1	1	0	0	1	0	1	0	1	1	1	1	0	1	1	0	1	1	1
solcap_snp_c1_15451	2	3	3	3	3	2	3	4	3	2	3	1	3	4	3	2	NA	3	2	2	2	3	4	3	3	3	2	4	3	3	2	2	1	4	3	4	2	2	1	3	1	3	3	1	3	3	2	3	2
solcap_snp_c1_15452	0	0	0	0	0	0	0	0	0	0	0	0	0	0	0	0	0	0	0	0	0	0	0	0	0	0	0	0	0	0	0	0	0	0	0	0	0	0	0	0	0	0	0	0	0	0	0	0	0
solcap_snp_c1_15456	1	1	1	1	0	2	1	0	1	0	1	1	1	2	0	0	2	0	2	0	1	0	1	1	1	1	1	0	1	1	1	1	0	1	0	1	1	0	2	1	0	2	0	0	1	0	1	2	1
solcap_snp_c1_15462	1	1	1	0	2	1	2	1	0	0	0	1	0	1	0	0	1	2	1	1	2	1	2	2	2	1	0	2	1	1	1	1	0	2	1	1	1	1	1	1	0	1	1	2	0	1	2	1	2
solcap_snp_c1_15466	2	2	2	2	2	2	1	1	2	2	2	1	3	2	2	3	0	2	1	3	2	1	1	2	3	2	3	2	3	1	3	3	1	2	4	1	3	2	NA	1	1	1	1	2	1	3	3	3	0
solcap_snp_c1_15470	1	2	1	2	2	2	1	1	2	1	2	0	1	1	1	2	1	1	1	1	2	2	2	2	1	1	1	1	1	0	1	2	2	0	1	1	1	2	1	1	2	2	3	1	1	1	0	1	1
solcap_snp_c1_15481	4	4	4	4	4	4	4	4	4	4	4	4	4	4	4	4	4	4	4	4	4	4	4	4	4	4	4	4	4	4	4	4	4	4	4	4	4	4	4	4	4	4	4	4	4	4	4	4	4
solcap_snp_c1_15484	4	4	4	4	4	4	4	4	4	4	4	4	4	4	4	4	4	4	4	4	4	4	4	4	4	4	4	4	4	4	4	4	4	4	4	4	4	4	4	4	4	4	4	4	4	4	4	4	4
solcap_snp_c1_15485	1	2	2	2	1	2	2	3	2	2	2	0	1	0	0	1	1	2	1	1	3	2	1	2	2	1	0	3	1	2	1	2	1	1	2	2	2	3	1	1	1	1	2	3	1	2	2	3	1
solcap_snp_c1_1551	4	4	4	4	4	4	4	4	4	4	4	4	4	4	4	4	4	4	4	4	4	4	4	4	4	4	4	4	4	4	4	4	4	4	4	4	4	4	4	4	4	4	4	4	4	4	4	4	4
solcap_snp_c1_15513	4	4	4	4	4	4	4	4	4	4	4	4	4	4	4	4	4	4	4	4	4	4	4	4	4	4	4	4	4	4	4	4	4	4	4	4	4	4	4	4	4	4	4	4	4	4	4	4	4
solcap_snp_c1_15521	3	4	4	3	4	4	3	3	4	NA	3	3	3	3	4	3	3	4	3	4	4	3	3	3	4	4	3	4	3	3	3	4	3	3	4	4	4	4	4	4	4	3	3	4	4	3	4	3	4
solcap_snp_c1_15530	3	4	3	3	4	3	3	4	4	4	4	4	3	3	4	3	4	4	4	4	4	4	4	4	3	4	3	4	3	3	3	3	3	4	4	3	4	4	4	4	4	3	4	4	3	3	4	3	3
solcap_snp_c1_15534	0	0	0	0	0	0	0	0	0	0	0	0	0	0	0	0	0	0	0	0	0	0	0	0	0	0	0	0	0	0	0	0	0	0	0	0	0	0	0	0	0	0	0	0	0	0	0	0	0
solcap_snp_c1_15536	1	2	1	1	2	3	2	2	2	4	1	1	2	1	1	3	3	2	3	2	1	1	1	2	1	2	3	2	2	3	1	2	3	3	1	2	1	3	0	3	1	2	3	2	0	0	3	2	1
solcap_snp_c1_15547	2	2	2	1	3	3	4	2	2	1	3	3	1	3	3	1	1	3	2	2	2	2	1	1	1	NA	4	2	1	0	3	2	2	3	2	2	2	2	2	2	3	3	2	2	2	2	1	2	2
solcap_snp_c1_15563	0	0	0	0	0	0	0	0	0	0	0	0	0	0	0	0	0	0	0	0	0	0	0	0	0	0	0	0	0	0	0	0	0	0	0	0	0	0	0	0	0	0	0	0	0	0	0	0	0
solcap_snp_c1_15579	3	1	1	3	1	2	1	1	2	3	2	2	1	2	3	2	3	2	1	3	2	2	2	3	2	1	3	2	1	3	2	2	2	3	2	3	2	1	2	1	2	2	2	2	2	3	2	2	1
solcap_snp_c1_15580	3	1	1	3	1	2	1	1	2	3	2	2	1	2	3	2	3	2	1	3	2	2	2	3	2	1	3	2	1	3	2	2	2	3	2	3	2	1	2	1	2	2	2	2	2	3	2	2	1
solcap_snp_c1_15594	2	3	3	3	3	4	3	2	2	3	3	3	3	2	3	1	3	2	4	2	2	2	1	2	2	2	2	3	3	2	4	3	3	2	2	3	2	3	1	2	NA	2	2	2	3	3	2	3	4
solcap_snp_c1_15596	4	4	4	4	4	4	4	4	4	4	4	4	4	4	4	4	4	4	4	4	4	4	4	4	4	4	4	4	4	4	4	4	4	4	4	4	4	4	4	4	4	4	4	4	4	4	4	4	4
solcap_snp_c1_156	2	3	2	2	3	3	3	3	3	2	3	4	2	2	3	2	2	2	3	3	3	3	2	2	2	2	3	2	3	1	2	4	2	2	2	3	2	2	3	3	3	3	4	3	3	4	2	3	2
solcap_snp_c1_15606	4	4	4	4	4	4	4	4	4	4	4	4	4	4	4	4	4	4	4	4	4	4	4	4	4	4	4	4	4	4	4	4	4	4	4	4	4	4	4	4	4	4	4	4	4	4	4	4	4
solcap_snp_c1_15612	1	0	1	0	0	1	0	0	1	0	1	0	1	1	0	1	0	0	1	0	1	0	0	1	1	1	0	0	0	0	1	0	0	0	1	1	0	1	1	1	1	0	0	1	1	0	1	0	1
solcap_snp_c1_15614	0	0	0	0	0	0	0	0	0	0	0	0	0	0	0	0	0	0	0	0	0	0	0	0	0	0	0	0	0	0	0	0	0	0	0	0	0	0	0	0	0	0	0	0	0	0	0	0	0
solcap_snp_c1_15618	3	4	3	4	4	3	4	3	3	3	4	4	3	3	4	3	4	3	3	3	4	4	4	4	4	3	3	3	3	3	4	3	3	4	4	3	4	4	4	3	3	3	3	3	4	4	3	3	4
solcap_snp_c1_15638	0	0	0	0	0	0	0	0	0	0	0	0	0	0	0	0	0	0	0	0	0	0	0	0	0	0	0	0	0	0	0	0	0	0	0	0	0	0	0	0	0	0	0	0	0	0	0	0	0
solcap_snp_c1_15641	1	2	1	2	1	2	1	2	1	1	2	1	0	1	1	2	1	1	1	2	1	2	0	2	1	2	1	2	2	1	2	1	2	2	1	1	0	1	2	1	2	2	2	2	1	3	2	1	2
solcap_snp_c1_15642	1	2	1	2	1	2	1	2	1	0	2	1	0	1	1	2	1	1	1	2	1	2	0	2	1	2	1	2	2	1	2	1	2	2	1	1	0	1	2	1	2	2	2	2	1	3	2	1	2
solcap_snp_c1_15657	4	2	3	2	3	2	2	3	2	3	3	3	3	3	3	4	3	4	3	3	2	3	4	3	3	3	3	3	3	3	3	3	3	4	3	2	3	4	3	3	2	3	3	4	3	3	3	3	4
solcap_snp_c1_15658	1	2	1	3	1	2	3	2	2	3	1	1	2	2	1	1	1	0	1	1	2	2	2	2	2	1	2	2	1	2	1	1	1	0	1	2	2	0	1	1	3	2	2	1	1	1	1	1	1
solcap_snp_c1_15684	1	2	1	1	2	2	1	3	2	0	2	2	NA	1	1	1	1	1	1	1	2	0	0	1	2	1	1	2	1	4	2	2	2	2	2	2	2	1	1	2	1	1	2	2	1	2	2	2	2
solcap_snp_c1_15689	3	2	3	2	2	3	2	2	1	3	1	4	1	2	2	2	2	1	2	3	3	2	1	3	3	2	2	2	4	1	3	3	3	2	1	2	3	2	3	2	2	1	2	3	2	2	2	1	2
solcap_snp_c1_15692	3	3	2	3	3	4	2	3	2	4	3	3	2	2	3	1	4	2	2	3	4	3	2	3	4	4	3	3	4	2	3	4	4	2	3	2	4	3	3	3	3	2	3	3	3	3	3	3	3
solcap_snp_c1_15694	2	2	3	2	3	2	3	2	2	0	2	3	3	4	1	3	0	2	3	3	1	1	2	3	1	2	3	2	2	2	1	1	1	3	1	3	2	1	2	1	1	2	3	2	1	1	2	2	2
solcap_snp_c1_15695	0	1	0	1	0	0	1	0	0	0	1	0	0	0	0	1	0	1	0	0	0	1	0	1	1	0	1	0	1	0	1	0	0	1	0	0	1	0	1	1	0	1	0	1	0	1	0	1	0
solcap_snp_c1_15700	0	0	0	0	0	0	0	0	0	0	0	0	0	0	0	0	0	0	0	0	0	0	0	0	0	0	0	0	0	0	0	0	0	0	0	0	0	0	0	0	0	0	0	0	0	0	0	0	0
solcap_snp_c1_15717	2	1	2	3	2	1	1	1	2	1	1	2	2	0	0	2	2	1	2	1	1	2	1	2	1	2	3	1	2	2	2	1	1	2	1	0	2	1	0	3	1	1	1	0	2	1	1	1	2
solcap_snp_c1_15726	1	0	0	1	0	1	1	1	0	1	1	0	0	0	0	1	0	1	1	0	1	0	1	1	1	0	1	0	0	0	1	1	1	1	1	1	1	0	0	0	1	0	1	1	0	1	0	0	1
solcap_snp_c1_15739	0	0	0	0	0	0	0	0	0	0	0	0	0	0	0	0	0	0	0	0	0	0	0	0	0	0	0	0	0	0	0	0	0	0	0	0	0	0	0	0	0	0	0	0	0	0	0	0	0
solcap_snp_c1_15755	3	2	2	3	3	2	2	2	1	2	4	3	3	3	3	3	3	2	3	4	3	3	3	2	2	3	3	2	3	4	2	1	3	3	3	1	3	3	3	2	2	3	3	1	4	2	3	3	2
solcap_snp_c1_15756	1	1	1	0	0	0	0	2	0	0	0	2	0	1	2	2	2	0	0	0	1	2	2	1	1	2	1	1	NA	0	2	2	2	2	0	1	0	1	2	1	1	0	1	1	1	1	0	1	0
solcap_snp_c1_1576	2	2	1	2	1	2	2	2	2	2	2	1	2	3	2	3	2	2	1	2	3	2	1	3	2	2	3	2	1	2	3	2	2	2	0	1	2	1	1	2	2	2	2	3	3	3	1	1	1
solcap_snp_c1_15760	2	0	1	1	2	1	0	2	1	1	1	2	1	1	1	0	0	2	1	1	1	1	1	1	0	2	0	2	1	1	1	0	1	1	1	0	1	1	1	0	1	0	2	1	1	1	2	1	1
solcap_snp_c1_15782	2	3	3	1	3	1	2	3	4	2	2	2	3	2	2	2	2	2	3	3	2	3	2	3	3	3	3	3	2	2	3	2	3	2	1	3	3	2	3	3	2	2	2	3	3	3	2	4	2
solcap_snp_c1_15783	0	1	0	0	1	1	0	1	1	0	0	1	0	1	0	0	0	0	0	1	0	1	1	0	0	1	1	0	0	0	1	0	0	1	0	1	0	0	1	0	1	1	1	1	1	1	1	1	0
solcap_snp_c1_15787	2	4	2	4	3	2	3	4	3	3	3	2	4	3	3	4	3	2	3	3	3	4	4	4	4	3	3	3	3	3	3	3	3	3	3	3	3	2	3	2	4	4	3	3	3	3	2	3	4
solcap_snp_c1_15811	1	1	1	0	2	1	1	0	2	2	1	2	0	1	1	1	0	1	2	2	0	1	1	1	2	0	0	2	2	0	0	0	1	1	2	2	2	2	1	2	2	1	0	1	0	1	2	2	1
solcap_snp_c1_15829	2	2	2	3	1	2	2	1	1	2	2	1	3	3	1	3	3	3	1	1	2	2	3	3	3	2	1	2	2	3	2	1	3	2	2	1	2	3	1	1	2	1	1	1	1	1	3	1	3
solcap_snp_c1_15839	0	1	0	0	1	1	0	1	1	0	0	1	0	1	0	0	0	0	0	1	0	1	0	0	0	1	1	0	0	0	1	0	0	1	0	1	0	0	1	0	1	1	1	1	1	1	1	1	0
solcap_snp_c1_15853	0	0	0	0	0	0	0	0	0	0	0	0	0	0	0	0	0	0	0	0	0	0	0	0	0	0	0	0	0	0	0	0	0	0	0	0	0	0	0	0	0	0	0	0	0	0	0	0	0
solcap_snp_c1_15855	4	4	4	4	4	4	4	4	4	4	4	4	4	4	4	4	4	4	4	4	4	4	4	4	4	4	4	4	4	4	4	4	4	4	4	4	4	4	4	4	4	4	4	4	4	4	4	4	4
solcap_snp_c1_15858	4	3	4	4	3	3	4	4	3	4	3	4	4	4	4	4	4	4	4	3	3	3	3	3	3	4	4	4	3	4	4	3	3	4	4	3	4	4	3	4	4	3	3	4	4	3	4	4	4
solcap_snp_c1_15864	4	3	3	3	4	4	4	3	4	4	4	3	4	3	4	3	4	4	3	3	3	3	4	3	4	3	3	4	3	4	4	4	4	4	4	3	3	4	3	4	3	4	4	4	3	3	4	4	3
solcap_snp_c1_15872	4	3	4	3	3	4	3	4	3	3	4	3	4	4	3	4	3	4	4	3	3	4	4	3	4	4	3	4	4	3	3	3	4	3	4	3	4	4	4	4	3	4	4	3	4	3	4	3	3
solcap_snp_c1_15873	0	1	1	1	1	0	1	0	0	0	1	1	0	1	0	1	0	1	1	1	1	0	0	0	1	0	0	1	0	1	1	0	1	1	0	1	0	1	1	1	1	1	0	1	1	0	1	1	1
solcap_snp_c1_15909	4	4	4	4	4	4	4	4	4	4	4	4	4	4	4	4	4	4	4	4	4	4	4	4	4	4	4	4	4	4	4	4	4	4	4	4	4	4	4	4	4	4	4	4	4	4	4	4	4
solcap_snp_c1_1591	4	3	4	4	3	4	4	3	3	4	4	3	4	3	4	4	3	4	3	4	4	3	3	4	3	3	4	3	3	4	4	4	4	3	3	4	4	3	4	4	4	4	3	3	4	3	4	4	4
solcap_snp_c1_15911	2	0	2	2	1	1	2	2	1	3	2	0	1	1	2	1	1	1	1	1	1	0	1	0	0	1	0	1	1	1	1	1	2	0	1	1	1	1	0	1	1	1	1	1	1	0	0	0	1
solcap_snp_c1_15914	3	4	3	3	4	3	3	3	4	2	2	4	3	4	4	4	4	4	4	4	3	4	4	4	4	4	4	3	4	4	3	4	4	4	4	3	3	3	4	3	4	4	4	3	3	4	4	4	4
solcap_snp_c1_15925	1	1	0	0	2	1	0	1	1	1	1	2	1	0	1	1	2	1	2	2	1	1	1	1	0	0	1	1	1	1	1	2	0	1	1	2	1	1	1	2	1	2	1	2	2	1	1	1	1
solcap_snp_c1_15926	4	3	4	4	3	4	4	4	3	3	3	3	4	4	3	4	3	3	3	3	4	4	4	4	4	4	4	3	4	3	4	3	4	4	4	3	3	4	NA	3	4	3	4	3	3	4	4	4	4
solcap_snp_c1_15962	4	4	4	4	4	4	4	4	4	4	4	4	4	4	4	4	4	4	4	4	4	4	4	4	4	4	4	4	4	4	4	4	4	4	4	4	4	4	4	4	4	4	4	4	4	4	4	4	4
solcap_snp_c1_15973	3	4	3	3	4	4	3	4	3	3	3	4	4	4	4	3	4	4	3	3	3	4	3	4	3	3	4	4	3	4	3	4	4	4	3	3	2	4	4	4	3	3	3	3	3	4	3	4	4
solcap_snp_c1_15974	2	1	2	2	1	1	2	0	1	1	2	1	1	2	1	2	1	2	2	2	2	1	2	1	2	1	1	2	1	1	2	1	2	1	1	2	2	2	2	2	2	1	1	3	2	1	2	1	2
solcap_snp_c1_15975	4	3	4	4	3	3	3	4	3	4	3	4	3	4	3	4	3	4	3	4	4	3	3	4	3	4	4	3	4	4	4	3	4	4	3	4	3	3	4	4	4	3	4	3	3	4	4	4	3
solcap_snp_c1_15982	0	0	0	0	0	0	0	0	0	0	0	0	0	0	0	0	0	0	0	0	0	0	0	0	0	0	0	0	0	0	0	0	0	0	0	0	0	0	0	0	0	0	0	0	0	0	0	0	0
solcap_snp_c1_15983	2	2	2	1	2	2	2	0	2	3	1	1	2	2	2	2	3	2	2	2	1	2	2	2	4	2	4	1	3	2	3	3	2	2	2	3	2	3	2	4	3	2	2	3	3	2	1	1	3
solcap_snp_c1_16011	0	0	0	0	0	0	0	0	0	0	0	0	0	0	0	0	0	0	0	0	0	0	0	0	0	0	0	0	0	0	0	0	0	0	0	0	0	0	0	0	0	0	0	0	0	0	0	0	0
solcap_snp_c1_16021	4	2	3	3	2	3	2	3	3	4	2	3	3	3	3	2	3	2	2	3	3	3	3	3	3	2	4	3	4	4	3	3	3	3	3	3	3	3	3	3	3	3	4	3	3	4	3	3	2
solcap_snp_c1_16052	4	4	4	4	4	4	4	4	4	4	4	4	4	4	4	4	4	4	4	4	4	4	4	4	4	4	4	4	4	4	4	4	4	4	4	4	4	4	4	4	4	4	4	4	4	4	4	4	4
solcap_snp_c1_16071	1	2	1	2	2	2	3	1	1	2	2	2	NA	1	1	2	2	1	2	1	2	2	1	1	2	1	2	2	2	2	2	1	2	3	2	1	2	3	1	2	1	2	2	1	1	0	2	1	1
solcap_snp_c1_16079	0	2	1	0	2	1	1	1	1	1	1	0	1	1	1	1	1	2	1	2	1	1	2	1	2	1	1	1	2	1	2	1	1	0	1	1	1	2	1	2	2	1	1	2	2	1	1	0	1
solcap_snp_c1_16080	1	2	1	1	3	2	1	1	2	1	2	0	1	1	2	1	NA	3	2	3	2	1	2	2	3	2	2	2	2	1	2	1	2	0	1	1	1	3	2	3	3	2	2	2	2	1	2	0	2
solcap_snp_c1_16094	3	4	3	3	4	4	3	4	3	3	3	4	4	4	3	3	3	4	3	3	3	3	4	4	3	3	4	3	3	4	4	3	4	4	4	4	3	4	3	3	4	4	4	3	4	3	4	3	4
solcap_snp_c1_16106	1	2	1	2	0	2	1	3	2	1	0	1	3	1	1	2	2	3	2	0	1	1	1	0	1	2	2	1	0	3	1	1	3	2	1	2	1	2	1	1	3	2	2	1	2	0	1	2	1
solcap_snp_c1_16111	4	4	4	4	4	4	4	4	4	4	4	4	4	4	4	4	4	4	4	4	4	4	4	4	4	4	4	4	4	4	4	4	4	4	4	4	4	4	4	4	4	4	4	4	4	4	4	4	4
solcap_snp_c1_16127	3	4	3	4	4	3	3	3	4	3	4	4	4	3	4	4	3	3	4	4	4	4	4	4	4	4	4	4	3	4	4	3	4	4	3	3	3	4	4	3	4	4	4	3	4	4	4	3	4
solcap_snp_c1_16129	0	0	0	0	0	0	0	0	0	0	0	0	0	0	0	0	0	0	0	0	0	0	0	0	0	0	0	0	0	0	0	0	0	0	0	0	0	0	0	0	0	0	0	0	0	0	0	0	0
solcap_snp_c1_16141	3	3	3	2	3	2	2	2	3	2	3	4	2	2	3	3	3	4	4	4	3	3	3	2	2	4	3	3	4	2	3	3	3	4	3	3	2	4	3	3	4	3	3	3	3	3	3	3	3
solcap_snp_c1_16148	2	0	1	1	1	1	1	1	1	2	1	1	1	1	2	1	1	1	1	0	1	0	1	2	1	1	2	2	2	1	1	1	2	1	0	1	1	1	1	0	0	1	1	2	0	2	1	0	1
solcap_snp_c1_16169	0	2	0	1	1	1	1	1	1	1	0	0	1	1	0	1	2	1	1	1	2	1	0	1	1	1	1	1	1	0	1	1	1	1	0	1	1	0	0	1	1	1	2	2	1	1	1	2	1
solcap_snp_c1_16171	3	3	4	3	3	3	4	3	2	3	3	3	2	2	2	3	4	3	3	2	3	3	4	4	3	4	2	4	2	3	3	2	4	3	2	3	4	3	3	4	3	4	3	4	4	3	2	3	4
solcap_snp_c1_16172	0	0	0	0	0	0	0	0	0	0	0	0	0	0	0	0	0	0	0	0	0	0	0	0	0	0	0	0	0	0	0	0	0	0	0	0	0	0	0	0	0	0	0	0	0	0	0	0	0
solcap_snp_c1_16193	1	2	2	1	2	2	3	2	1	1	3	1	1	1	1	1	1	1	2	2	2	1	1	1	3	1	2	2	3	2	2	1	3	1	2	3	3	2	2	1	2	2	3	2	2	2	3	2	2
solcap_snp_c1_16194	3	2	2	3	2	2	1	2	3	4	1	3	3	3	NA	3	3	3	2	2	2	3	3	3	1	3	1	2	1	2	2	3	1	3	2	1	1	2	2	3	2	2	1	2	2	2	1	2	2
solcap_snp_c1_16195	0	0	0	0	0	0	0	0	0	0	0	0	0	0	0	0	0	0	0	0	0	0	0	0	0	0	0	0	0	0	0	0	0	0	0	0	0	0	0	0	0	0	0	0	0	0	0	0	0
solcap_snp_c1_16196	4	4	4	4	4	4	4	4	4	4	4	4	4	4	4	4	4	4	4	4	4	4	4	4	4	4	4	4	4	4	4	4	4	4	4	4	4	4	4	4	4	4	4	4	4	4	4	4	4
solcap_snp_c1_16201	1	2	1	1	1	1	2	0	1	0	1	3	1	2	2	2	1	0	3	2	0	1	0	1	1	2	3	0	2	1	1	1	1	2	1	2	2	0	2	2	2	1	1	0	3	1	1	0	1
solcap_snp_c1_16212	1	1	2	1	1	1	2	2	0	0	3	0	1	0	0	0	1	1	1	1	2	1	1	1	1	0	0	2	1	2	0	1	0	0	0	2	2	2	1	1	0	1	2	2	1	1	2	2	1
solcap_snp_c1_16221	0	0	0	0	0	0	0	0	0	0	0	0	0	0	0	0	0	0	0	0	0	0	0	0	0	0	0	0	0	0	0	0	0	0	0	0	0	0	0	0	0	0	0	0	0	0	0	0	0
solcap_snp_c1_16222	2	2	3	3	2	2	3	4	1	3	3	1	3	1	1	2	2	3	3	2	3	1	2	2	2	2	0	3	2	3	2	3	2	1	2	2	2	3	1	1	1	2	3	3	1	2	2	4	2
solcap_snp_c1_16223	0	0	0	0	0	0	0	0	0	0	0	0	0	0	0	0	0	0	0	0	0	0	0	0	0	0	0	0	0	0	0	0	0	0	0	0	0	0	0	0	0	0	0	0	0	0	0	0	0
solcap_snp_c1_16224	0	0	0	0	0	0	0	0	0	0	0	0	0	0	0	0	0	0	0	0	0	0	0	0	0	0	0	0	0	0	0	0	0	0	0	0	0	0	0	0	0	0	0	0	0	0	0	0	0
solcap_snp_c1_16225	2	2	3	3	2	2	3	4	1	3	3	1	3	1	1	2	2	3	3	2	3	1	2	2	2	2	0	3	2	3	2	3	2	1	2	2	2	3	1	1	1	2	3	3	1	2	2	4	2
solcap_snp_c1_16227	4	4	4	4	4	4	4	4	4	4	4	4	4	4	4	4	4	4	4	4	4	4	4	4	4	4	4	4	4	4	4	4	4	4	4	4	4	4	4	4	4	4	4	4	4	4	4	4	4
solcap_snp_c1_16234	0	0	0	0	0	0	0	0	0	0	0	0	0	0	0	0	0	0	0	0	0	0	0	0	0	0	0	0	0	0	0	0	0	0	0	0	0	0	0	0	0	0	0	0	0	0	0	0	0
solcap_snp_c1_16250	4	4	4	4	4	4	4	4	4	4	4	4	4	4	4	4	4	4	4	4	4	4	4	4	4	4	4	4	4	4	4	4	4	4	4	4	4	4	4	4	4	4	4	4	4	4	4	4	4
solcap_snp_c1_16258	3	2	3	4	2	3	2	4	2	2	3	3	2	3	2	2	2	2	3	3	3	2	2	2	1	3	3	3	2	3	1	2	3	3	2	2	2	1	2	1	1	3	3	1	2	2	3	3	2
solcap_snp_c1_16261	4	4	4	4	4	4	4	4	4	4	4	4	4	4	4	4	4	4	4	4	4	4	4	4	4	4	4	4	4	4	4	4	4	4	4	4	4	4	4	4	4	4	4	4	4	4	4	4	4
solcap_snp_c1_16267	0	1	1	0	1	1	0	1	1	1	0	0	0	1	1	0	0	0	0	0	0	1	0	0	0	1	1	0	0	0	1	0	0	0	1	1	0	0	1	0	1	1	1	1	1	1	0	1	0
solcap_snp_c1_16299	4	4	4	4	4	4	4	4	4	4	4	4	4	4	4	4	4	4	4	4	4	4	4	4	4	4	4	4	4	4	4	4	4	4	4	4	4	4	4	4	4	4	4	4	4	4	4	4	4
solcap_snp_c1_16301	4	2	3	4	3	4	4	3	3	4	3	3	3	3	2	2	3	2	3	3	3	3	2	3	3	3	3	4	3	3	3	3	3	2	3	4	3	2	3	3	4	3	3	2	3	3	3	3	3
solcap_snp_c1_16325	1	1	1	2	1	2	2	2	1	1	1	0	2	2	1	1	1	0	0	0	1	1	1	2	2	0	1	1	0	2	1	1	1	0	1	1	2	0	1	1	0	1	1	1	1	1	1	1	1
solcap_snp_c1_16351	0	2	1	1	1	1	0	1	2	0	1	1	1	0	1	1	1	1	1	1	1	2	2	2	1	1	2	1	1	1	1	0	0	2	2	1	1	1	1	1	2	2	1	2	1	1	1	0	1
solcap_snp_c1_16362	4	4	4	4	4	4	4	4	4	4	4	4	4	4	4	4	4	4	4	4	4	4	4	4	4	4	4	4	4	4	4	4	4	4	4	4	4	4	4	4	4	4	4	4	4	4	4	4	4
solcap_snp_c1_1638	3	2	2	3	3	3	3	2	2	4	1	2	3	3	2	3	3	2	1	3	2	1	2	3	2	2	2	3	2	4	4	3	3	3	3	3	2	2	4	2	2	2	3	3	2	3	2	2	1
solcap_snp_c1_16381	1	2	3	2	2	1	2	2	2	3	1	1	1	1	2	1	1	0	2	2	2	2	1	1	2	NA	2	2	2	1	2	1	1	1	2	1	2	1	2	2	1	1	2	1	1	2	1	3	1
solcap_snp_c1_16382	3	2	1	2	2	3	2	2	2	1	3	3	3	3	2	3	3	4	2	2	2	2	3	3	2	2	2	2	2	3	2	3	3	3	2	3	2	3	2	2	3	3	2	3	3	2	3	1	3
solcap_snp_c1_16413	1	0	1	1	1	0	0	0	1	2	0	0	0	0	0	1	0	0	0	0	1	1	1	1	1	0	0	0	1	1	1	1	0	0	1	0	0	0	0	1	0	0	0	0	0	0	0	1	0
solcap_snp_c1_16414	1	0	1	1	1	0	0	0	1	1	0	0	0	0	0	1	0	0	0	0	1	1	1	1	1	0	0	0	1	1	1	1	0	0	1	0	0	0	0	1	0	0	0	0	0	0	0	1	0
solcap_snp_c1_16423	1	0	1	0	0	1	0	0	1	0	1	0	1	1	0	1	0	0	1	0	1	0	0	1	1	1	0	0	0	0	1	0	0	0	1	1	0	1	1	1	1	0	0	1	1	0	1	0	1
solcap_snp_c1_16425	4	4	4	4	4	4	4	4	4	4	4	4	4	4	4	4	4	4	4	4	4	4	4	4	4	4	4	4	4	4	4	4	4	4	4	4	4	4	4	4	4	4	4	4	4	4	4	4	4
solcap_snp_c1_16435	4	4	4	4	4	4	4	4	4	3	4	4	4	4	4	4	4	4	4	4	4	4	4	4	4	4	4	4	4	4	4	4	4	4	4	4	4	4	4	4	4	4	4	4	4	4	4	4	4
solcap_snp_c1_16441	4	4	4	4	4	4	4	4	4	4	4	4	4	4	4	4	4	4	4	4	4	4	4	4	4	4	4	4	4	4	4	4	4	4	4	4	4	4	4	4	4	4	4	4	4	4	4	4	4
solcap_snp_c1_1645	1	2	2	1	1	1	1	2	2	2	3	2	1	1	2	1	1	2	3	1	2	3	2	1	2	2	2	1	2	0	0	1	1	1	1	1	2	2	0	2	2	2	1	1	2	1	2	2	3
solcap_snp_c1_16450	4	4	4	4	4	4	4	4	4	4	4	4	4	4	4	4	4	4	4	4	4	4	4	4	4	4	4	4	4	4	4	4	4	4	4	4	4	4	4	4	4	4	4	4	4	4	4	4	4
solcap_snp_c1_16459	0	1	0	0	1	1	0	0	1	0	1	0	0	1	0	0	0	0	0	1	1	1	1	1	1	1	0	0	1	0	0	1	1	0	0	1	0	0	1	0	0	1	1	0	0	1	0	0	0
solcap_snp_c1_16470	1	4	3	2	2	3	3	2	3	3	2	3	2	2	2	2	2	3	3	2	2	3	2	3	2	2	2	2	2	2	3	2	2	2	2	3	2	2	2	3	2	2	3	3	2	2	2	3	2
solcap_snp_c1_16472	3	4	3	4	4	3	3	3	4	4	4	4	4	3	4	4	4	4	3	3	3	4	4	4	4	4	3	4	4	4	3	3	4	3	4	3	3	4	4	3	2	4	3	3	3	3	4	3	4
solcap_snp_c1_16490	4	3	4	3	4	4	3	3	3	4	4	4	3	4	3	3	3	3	4	4	3	3	4	4	4	4	3	3	4	3	3	3	3	3	3	3	4	3	4	4	3	4	4	4	4	4	4	3	4
solcap_snp_c1_16495	2	0	1	1	1	0	1	1	1	2	1	0	1	0	2	2	1	0	1	0	0	2	2	1	1	0	2	2	1	1	1	1	2	1	1	1	0	2	1	1	0	1	1	1	1	1	0	1	0
solcap_snp_c1_16496	2	2	1	2	2	1	1	3	2	3	2	2	3	2	3	4	2	2	2	2	2	3	4	3	3	2	2	1	2	3	2	2	2	3	2	1	2	2	2	1	2	3	2	4	2	2	1	2	3
solcap_snp_c1_16513	3	3	4	3	2	3	3	3	3	2	3	2	4	3	3	3	3	3	3	3	3	4	4	3	2	2	4	3	3	3	4	3	2	2	3	3	4	2	4	3	3	4	3	4	3	4	3	4	3
solcap_snp_c1_16514	0	0	0	0	0	0	0	0	0	0	0	0	0	0	0	0	0	0	0	0	0	0	0	0	0	0	0	0	0	0	0	0	0	0	0	0	0	0	0	0	0	0	0	0	0	0	0	0	0
solcap_snp_c1_16515	0	0	0	0	0	0	0	0	0	0	0	0	0	0	0	0	0	0	0	0	0	0	0	0	0	0	0	0	0	0	0	0	0	0	0	0	0	0	0	0	0	0	0	0	0	0	0	0	0
solcap_snp_c1_16526	0	0	0	0	0	0	0	0	0	0	0	0	0	0	0	0	0	0	0	0	0	0	0	0	0	0	0	0	0	0	0	0	0	0	0	0	0	0	0	0	0	0	0	0	0	0	0	0	0
solcap_snp_c1_1653	1	2	2	1	1	1	1	2	2	2	3	2	1	1	2	1	1	2	3	1	2	3	2	1	2	2	2	1	2	0	0	1	1	1	1	1	2	2	0	2	2	2	1	1	2	1	2	2	3
solcap_snp_c1_16534	2	3	3	2	2	2	3	1	3	3	2	1	2	3	3	4	2	2	2	3	2	3	2	3	4	2	3	2	3	3	3	4	3	2	3	4	2	3	2	3	3	3	2	3	3	4	1	2	3
solcap_snp_c1_16535	4	4	4	4	4	4	4	4	4	4	4	4	4	4	4	4	4	4	4	4	4	4	4	4	4	4	4	4	4	4	4	4	4	4	4	4	4	4	4	4	4	4	4	4	4	4	4	4	4
solcap_snp_c1_16540	1	4	2	2	3	2	3	2	2	4	1	2	2	2	3	2	3	2	3	2	3	3	3	2	3	3	2	2	2	3	2	2	3	3	2	3	2	2	2	3	2	2	3	2	3	2	2	3	2
solcap_snp_c1_16542	3	1	2	3	1	2	1	2	3	0	3	2	2	2	2	2	1	2	1	3	1	1	2	2	3	1	3	2	3	2	2	2	1	1	3	2	2	2	2	1	2	2	2	2	1	2	3	2	2
solcap_snp_c1_16552	0	1	0	0	1	0	1	0	1	0	1	0	0	1	1	1	1	1	0	1	0	0	1	1	0	1	1	0	1	1	0	0	0	1	0	0	1	0	0	0	0	0	1	1	0	0	0	0	0
solcap_snp_c1_16555	2	4	4	3	3	3	3	2	3	3	3	4	2	3	3	3	3	3	3	3	3	2	4	2	2	3	3	3	3	3	3	3	3	3	3	3	3	4	2	3	3	3	3	3	3	3	3	3	3
solcap_snp_c1_16585	2	2	3	1	2	1	1	1	1	1	1	3	1	2	2	1	2	3	2	2	1	1	4	1	1	2	2	2	2	2	2	2	2	3	2	1	2	4	1	2	2	2	2	3	2	2	2	2	3
solcap_snp_c1_16621	3	3	3	3	3	3	2	3	2	3	3	3	3	1	2	2	3	2	3	2	2	2	4	2	3	2	2	2	3	3	2	3	3	3	4	3	3	3	3	2	3	2	2	2	2	2	3	3	3
solcap_snp_c1_16625	0	0	0	0	0	0	0	0	0	0	0	0	0	0	0	0	0	0	0	0	0	0	0	0	0	0	0	0	0	0	0	0	0	0	0	0	0	0	0	0	0	0	0	0	0	0	0	0	0
solcap_snp_c1_16636	4	4	4	4	4	4	4	4	4	4	4	4	4	4	4	4	4	4	4	4	4	4	4	4	4	4	4	4	4	4	4	4	4	4	4	4	4	4	4	4	4	4	4	4	4	4	4	4	4
solcap_snp_c1_16651	1	1	0	0	1	2	1	2	1	1	0	1	1	1	2	2	2	1	2	2	0	0	0	1	1	1	1	2	1	1	1	2	2	1	1	0	0	1	1	0	0	1	1	1	1	1	1	1	0
solcap_snp_c1_16653	4	3	3	4	3	4	4	3	3	4	3	4	3	4	3	3	4	4	4	3	3	3	3	3	3	3	3	4	4	4	3	3	4	3	3	4	4	4	3	3	3	3	3	3	4	3	3	4	4
solcap_snp_c1_16656	3	3	2	2	3	3	3	2	4	4	3	3	2	4	3	4	2	3	3	4	3	3	3	4	4	2	3	4	3	2	3	2	3	3	2	3	4	3	2	4	4	3	2	4	3	4	3	3	2
solcap_snp_c1_16676	1	2	2	1	3	3	1	1	1	2	2	2	1	1	1	1	2	1	2	2	1	0	1	2	2	3	2	2	2	1	1	0	2	1	1	1	3	1	2	1	1	1	2	2	1	1	2	2	2
solcap_snp_c1_16679	1	3	3	2	2	1	3	2	3	3	2	1	1	1	3	1	2	1	3	3	2	2	1	1	2	2	2	3	2	2	2	2	1	1	2	2	3	1	3	3	1	2	2	2	2	2	1	3	1
solcap_snp_c1_16689	4	4	4	4	4	4	4	4	4	4	4	4	4	4	4	4	4	4	4	4	4	4	4	4	4	4	4	4	4	4	4	4	4	4	4	4	4	4	4	4	4	4	4	4	4	4	4	4	4
solcap_snp_c1_16690	0	0	0	0	0	0	0	0	0	0	0	0	0	0	0	0	0	0	0	0	0	0	0	0	0	0	0	0	0	0	0	0	0	0	0	0	0	0	0	0	0	0	0	0	0	0	0	0	0
solcap_snp_c1_16695	4	4	4	4	4	4	4	4	4	4	4	4	4	4	4	4	4	4	4	4	4	4	4	4	4	4	4	4	4	4	4	4	4	4	4	4	4	4	4	4	4	4	4	4	4	4	4	4	4
solcap_snp_c1_16696	0	0	0	0	0	0	0	0	0	0	0	0	0	0	0	0	0	0	0	0	0	0	0	0	0	0	0	0	0	0	0	0	0	0	0	0	0	0	0	0	0	0	0	0	0	0	0	0	0
solcap_snp_c1_167	2	1	2	2	1	1	1	1	1	2	1	0	2	2	1	2	2	2	1	1	1	1	2	2	2	1	1	2	1	3	2	0	2	2	2	1	2	2	1	1	1	1	0	1	1	0	2	1	2
solcap_snp_c1_16708	2	1	2	2	1	1	2	0	2	2	2	0	1	0	1	2	1	0	2	2	2	1	2	0	2	2	0	1	2	0	2	1	0	0	2	2	2	1	2	0	2	2	2	2	2	0	3	0	1
solcap_snp_c1_16726	4	4	4	4	4	4	4	4	4	4	4	4	4	4	4	4	4	4	4	4	4	4	4	4	4	4	4	4	4	4	4	4	4	4	4	4	4	4	4	4	4	4	4	4	4	4	4	4	4
solcap_snp_c1_16727	4	4	4	4	4	4	4	4	4	4	4	4	4	4	4	4	4	4	4	4	4	4	4	4	4	4	4	4	4	4	4	4	4	4	4	4	4	4	4	4	4	4	4	4	4	4	4	4	4
solcap_snp_c1_16731	3	3	4	3	4	3	2	3	3	4	3	2	3	3	3	3	2	2	3	4	4	3	2	2	3	3	4	3	4	3	4	3	3	4	4	2	4	3	4	1	2	2	3	3	3	3	4	4	1
solcap_snp_c1_1683	4	4	4	4	4	4	4	4	4	4	4	4	4	4	4	4	4	4	4	4	4	4	4	4	4	4	4	4	4	4	4	4	4	4	4	4	4	4	4	4	4	4	4	4	4	4	4	4	4
solcap_snp_c1_1684	4	4	4	4	4	4	4	4	4	3	4	4	4	4	4	4	4	4	4	4	4	4	4	4	4	4	4	4	4	4	4	4	4	4	4	4	4	4	4	4	4	4	4	4	4	4	4	4	4
solcap_snp_c1_171	2	3	2	2	3	3	3	3	3	2	3	4	2	2	3	2	2	2	3	3	3	3	2	2	2	2	3	2	3	1	2	4	2	2	2	3	2	2	3	3	3	3	4	3	3	4	2	3	2
solcap_snp_c1_1737	3	3	2	3	4	3	3	3	3	4	2	3	3	4	2	3	4	2	2	3	2	2	3	3	3	3	2	4	3	4	4	3	3	4	4	3	2	3	4	2	2	2	4	4	2	4	2	2	1
solcap_snp_c1_1770	3	3	3	3	3	4	3	3	4	2	3	2	2	2	2	3	3	3	2	3	4	4	4	2	NA	2	2	2	3	3	2	4	3	2	4	3	2	3	3	3	2	3	3	2	2	3	2	4	2
solcap_snp_c1_1774	2	0	0	1	1	1	1	2	1	2	1	0	2	1	1	1	1	1	1	1	1	2	0	2	2	1	1	1	1	1	1	1	1	1	1	1	1	0	2	1	1	1	1	1	1	1	1	1	1
solcap_snp_c1_1778	2	4	4	3	3	3	3	2	3	3	3	4	2	3	3	3	3	3	3	3	3	2	4	2	2	3	3	3	3	3	3	3	3	3	3	3	3	4	2	3	3	3	3	3	3	3	3	3	3
solcap_snp_c1_1779	2	4	4	3	3	3	3	2	3	3	3	4	2	3	3	3	3	3	3	3	3	2	4	2	2	3	3	3	3	3	3	3	3	3	3	3	3	4	2	3	3	3	3	3	3	3	3	3	3
solcap_snp_c1_1780	4	4	4	4	4	4	4	4	4	3	4	4	4	4	4	4	4	4	4	4	4	4	4	4	4	4	4	4	4	4	4	4	4	4	4	4	4	4	4	4	4	4	4	4	4	4	4	4	4
solcap_snp_c1_1781	2	4	4	3	3	3	3	2	3	3	3	4	2	3	3	3	3	3	3	3	3	2	4	2	2	3	3	3	3	3	3	3	3	3	3	3	3	4	2	3	3	3	3	3	3	3	3	3	3
solcap_snp_c1_1802	3	3	3	4	4	3	3	3	2	3	3	4	3	4	3	3	3	2	3	2	4	4	3	3	3	3	3	3	4	2	3	2	3	4	3	3	4	4	3	3	4	3	3	2	3	3	2	2	4
solcap_snp_c1_1838	0	0	0	0	0	0	0	0	0	0	0	0	0	0	0	0	0	0	0	0	0	0	0	0	0	0	0	0	0	0	0	0	0	0	0	0	0	0	0	0	0	0	0	0	0	0	0	0	0
solcap_snp_c1_1847	1	1	1	1	1	1	1	0	0	0	1	0	2	1	1	3	1	2	1	1	1	1	0	0	1	2	2	1	1	1	1	0	2	1	2	2	1	0	0	2	1	1	1	1	2	1	1	1	0
solcap_snp_c1_1874	4	3	4	4	4	4	4	4	3	4	3	4	4	4	3	4	4	3	4	3	4	4	3	4	3	4	4	4	4	3	3	3	4	4	3	4	4	4	3	4	4	3	4	3	3	3	3	3	4
solcap_snp_c1_1875	4	4	4	4	4	4	4	4	4	4	4	4	4	4	4	4	4	4	4	4	4	4	4	4	4	4	4	4	4	4	4	4	4	4	4	4	4	4	4	4	4	4	4	4	4	4	4	4	4
solcap_snp_c1_1881	2	0	1	1	2	1	0	1	1	0	1	1	1	2	1	0	1	1	1	1	1	1	2	1	1	1	0	1	1	0	1	1	1	1	1	1	1	0	1	1	2	1	1	1	1	1	0	1	2
solcap_snp_c1_1908	0	0	0	0	0	0	0	0	0	0	0	0	0	0	0	0	0	0	0	0	0	0	0	0	0	0	0	0	0	0	0	0	0	0	0	0	0	0	0	0	0	0	0	0	0	0	0	0	0
solcap_snp_c1_1909	0	1	1	0	0	0	0	1	0	1	1	0	0	0	1	1	0	0	0	0	1	1	0	0	0	0	1	0	1	0	1	1	1	0	1	0	0	1	1	1	1	0	0	0	0	0	0	0	0
solcap_snp_c1_1914	0	0	0	0	0	0	0	0	0	0	0	0	0	0	0	0	0	0	0	0	0	0	0	0	0	0	0	0	0	0	0	0	0	0	0	0	0	0	0	0	0	0	0	0	0	0	0	0	0
solcap_snp_c1_1918	3	3	3	3	3	3	2	4	3	3	2	2	3	3	2	3	3	3	3	4	2	3	3	3	2	3	4	3	2	4	4	2	2	4	4	4	3	3	3	3	3	4	2	4	4	2	3	3	3
solcap_snp_c1_1923	2	2	2	2	2	3	2	0	2	3	1	2	1	1	2	2	1	2	2	1	2	1	2	1	2	3	2	3	2	3	3	2	0	2	3	1	2	3	3	2	2	2	3	2	2	2	2	3	2
solcap_snp_c1_1948	4	4	4	4	4	4	4	4	4	4	4	4	4	4	4	4	4	4	4	4	4	4	4	4	4	4	4	4	4	4	4	4	4	4	4	4	4	4	4	4	4	4	4	4	4	4	4	4	4
solcap_snp_c1_1954	0	0	0	0	0	0	0	0	0	0	0	0	0	0	0	0	0	0	0	0	0	0	0	0	0	0	0	0	0	0	0	0	0	0	0	0	0	0	0	0	0	0	0	0	0	0	0	0	0
solcap_snp_c1_1959	4	4	4	4	4	4	4	4	4	4	4	4	4	4	4	4	4	4	4	4	4	4	4	4	4	4	4	4	4	4	4	4	4	4	4	4	4	4	4	4	4	4	4	4	4	4	4	4	4
solcap_snp_c1_197	0	0	0	0	0	0	0	0	0	0	0	0	0	0	0	0	0	0	0	0	0	0	0	0	0	0	0	0	0	0	0	0	0	0	0	0	0	0	0	0	0	0	0	0	0	0	0	0	0
solcap_snp_c1_1985	0	0	0	0	0	0	0	0	0	1	0	0	0	0	0	0	0	0	0	0	0	0	0	0	0	0	0	0	0	0	0	0	0	0	0	0	0	0	0	0	0	0	0	0	0	0	0	0	0
solcap_snp_c1_200	2	3	2	2	3	3	3	3	3	2	3	4	2	2	3	2	2	2	3	3	3	3	2	2	2	2	3	2	3	1	2	4	2	2	2	3	2	2	3	3	3	3	4	3	3	4	2	3	2
solcap_snp_c1_2009	0	0	0	0	0	0	0	0	0	0	0	0	0	0	0	0	0	0	0	0	0	0	0	0	0	0	0	0	0	0	0	0	0	0	0	0	0	0	0	0	0	0	0	0	0	0	0	0	0
solcap_snp_c1_2038	0	0	0	0	0	0	0	0	0	0	0	0	0	0	0	0	0	0	0	0	0	0	0	0	0	0	0	0	0	0	0	0	0	0	0	0	0	0	0	0	0	0	0	0	0	0	0	0	0
solcap_snp_c1_2051	0	0	0	0	0	0	0	0	0	0	0	0	0	0	0	0	0	0	0	0	0	0	0	0	0	0	0	0	0	0	0	0	0	0	0	0	0	0	0	0	0	0	0	0	0	0	0	0	0
solcap_snp_c1_2060	1	1	0	2	2	0	0	0	0	0	2	0	1	0	1	2	2	0	1	0	1	2	0	2	0	1	1	1	2	2	1	0	1	2	1	0	2	2	1	1	0	2	1	0	2	1	1	1	0
solcap_snp_c1_2065	3	2	3	2	2	3	4	4	3	3	2	3	3	3	3	2	2	4	2	4	3	2	3	2	3	2	3	2	1	2	3	3	2	2	3	3	1	1	2	2	3	2	3	3	2	2	2	3	3
solcap_snp_c1_2071	3	3	4	2	2	4	4	4	4	3	2	4	3	4	3	2	2	4	3	4	3	2	4	2	4	3	3	3	2	2	3	4	3	2	3	4	2	2	3	3	4	2	3	4	2	3	3	3	4
solcap_snp_c1_2082	3	3	4	2	2	4	4	3	4	3	2	4	3	4	3	2	2	4	3	4	3	2	4	2	4	3	3	3	2	2	3	4	3	2	3	4	2	2	3	3	4	2	3	4	2	3	3	3	4
solcap_snp_c1_2086	3	3	4	2	2	4	4	3	4	3	2	4	3	4	3	2	2	4	3	4	3	2	4	2	4	3	3	3	2	2	3	4	3	2	3	4	2	2	3	3	4	2	3	4	2	3	3	3	4
solcap_snp_c1_2090	3	3	4	2	2	4	4	3	4	3	2	4	3	4	3	2	2	4	3	4	3	2	4	2	4	3	3	3	2	2	2	4	3	2	3	4	2	2	3	3	4	2	3	4	2	3	3	3	4
solcap_snp_c1_2091	4	4	4	4	4	4	4	4	4	4	4	4	4	4	4	4	4	4	4	4	4	4	4	4	4	4	4	4	4	4	4	4	4	4	4	4	4	4	4	4	4	4	4	4	4	4	4	4	4
solcap_snp_c1_211	0	1	1	1	0	1	0	1	1	1	0	0	1	1	1	1	1	1	0	0	0	1	0	0	1	1	1	1	0	0	0	1	1	0	1	0	0	1	0	0	1	0	1	0	0	0	0	1	0
solcap_snp_c1_2112	1	1	0	2	2	0	0	1	0	0	2	0	1	0	1	2	2	0	1	0	1	2	0	2	0	1	1	1	2	2	2	0	1	2	1	0	2	2	1	1	0	2	1	0	2	1	1	1	0
solcap_snp_c1_2116	3	3	4	2	2	4	4	4	4	4	2	4	3	4	3	2	2	4	3	4	3	2	4	2	4	3	3	3	2	2	3	4	3	2	3	4	2	2	3	3	4	2	3	4	2	3	3	3	4
solcap_snp_c1_2117	3	2	3	2	2	3	4	4	3	3	2	3	3	3	3	2	2	4	2	4	3	2	3	2	3	2	3	2	1	2	3	3	2	2	3	3	1	1	2	2	3	2	3	3	2	2	2	3	3
solcap_snp_c1_2124	2	1	1	2	2	2	0	2	2	3	1	1	3	2	2	2	2	3	1	1	2	2	3	3	2	1	1	2	1	1	2	2	3	2	2	0	0	2	2	1	2	2	1	2	0	2	1	2	1
solcap_snp_c1_2126	1	1	1	2	1	0	2	2	2	0	2	0	2	2	1	1	1	2	1	1	1	1	2	1	0	1	1	1	0	2	1	1	0	1	2	2	0	1	0	1	1	2	1	0	1	1	1	2	1
solcap_snp_c1_2139	1	2	1	1	2	0	0	2	1	1	1	1	2	1	2	3	1	2	1	1	1	1	4	2	2	1	2	1	2	2	1	1	2	3	1	0	2	1	0	1	1	2	2	3	1	1	1	1	2
solcap_snp_c1_216	2	2	3	2	2	3	2	3	3	2	1	2	2	2	2	3	2	2	1	2	2	3	2	1	2	1	2	2	1	2	1	3	2	2	4	2	1	2	2	2	1	1	1	1	1	1	2	4	1
solcap_snp_c1_2162	4	3	4	4	3	4	4	4	3	4	3	4	4	3	3	3	3	3	4	3	4	4	3	3	4	3	3	4	3	3	4	4	4	3	4	4	3	4	4	4	4	4	3	3	3	4	4	4	4
solcap_snp_c1_2180	4	2	3	2	3	2	2	3	3	3	3	3	3	3	4	4	3	4	3	3	3	3	4	3	3	3	3	2	4	3	3	3	3	4	3	2	3	3	2	3	2	3	3	4	3	3	3	3	3
solcap_snp_c1_2181	4	2	3	2	3	2	2	3	3	3	3	3	3	3	4	4	3	4	3	3	3	3	4	3	3	3	3	2	4	3	3	3	3	4	3	2	3	3	2	3	2	3	3	4	3	3	3	3	3
solcap_snp_c1_22	3	2	3	2	3	4	2	3	3	4	3	2	3	2	3	3	2	3	2	2	3	2	2	3	3	2	3	2	2	3	4	4	2	2	3	2	3	3	3	2	3	3	2	3	3	2	2	3	3
solcap_snp_c1_2203	4	4	4	4	4	4	4	4	4	4	4	4	4	4	4	4	4	4	4	4	4	4	4	4	4	4	4	4	4	4	4	4	4	4	4	4	4	4	4	4	4	4	4	4	4	4	4	4	4
solcap_snp_c1_2228	1	3	2	3	2	2	3	3	1	3	1	2	3	1	1	2	1	1	2	2	2	2	3	2	3	1	2	3	1	2	2	2	3	2	2	2	2	1	2	2	3	3	2	2	1	2	2	2	3
solcap_snp_c1_2275	3	4	4	3	3	4	4	3	4	3	4	4	3	4	4	3	4	4	4	4	4	4	2	3	3	4	3	3	4	3	4	4	3	3	4	4	3	4	4	4	3	3	3	3	4	4	4	4	3
solcap_snp_c1_2280	3	4	4	3	3	4	3	3	4	2	4	4	3	4	4	3	4	4	4	4	4	4	3	3	3	4	3	3	4	3	4	4	3	3	4	4	3	4	4	4	3	3	3	3	4	4	4	4	3
solcap_snp_c1_2314	0	0	0	0	0	0	0	0	0	0	0	0	0	0	0	0	0	0	0	0	0	0	0	0	0	0	0	0	0	0	0	0	0	0	0	0	0	0	0	0	0	0	0	0	0	0	0	0	0
solcap_snp_c1_2319	2	2	1	2	2	1	2	1	1	2	3	2	2	2	2	1	2	2	3	2	2	1	2	3	2	3	2	2	3	2	3	1	2	2	0	2	3	2	2	2	3	3	3	3	3	3	2	0	3
solcap_snp_c1_233	4	3	3	3	4	3	4	3	3	3	4	3	4	3	4	3	3	3	4	4	3	3	3	3	4	3	3	4	3	3	3	4	4	3	3	4	4	4	3	4	3	3	3	4	4	3	3	4	4
solcap_snp_c1_2331	4	3	4	3	3	4	4	3	3	4	3	4	3	3	3	4	3	4	3	4	3	3	3	3	4	3	4	4	3	3	4	3	3	4	4	3	3	4	3	3	3	3	4	4	3	4	4	4	3
solcap_snp_c1_2333	2	3	3	3	3	3	2	2	1	3	2	3	3	3	1	3	1	4	3	3	2	2	2	NA	4	1	4	2	1	2	4	3	1	2	3	2	2	3	2	NA	1	2	4	4	2	3	3	4	1
solcap_snp_c1_2340	4	4	4	4	4	4	4	4	4	4	4	4	4	4	4	4	4	4	4	4	4	4	4	4	4	4	4	4	4	4	4	4	4	4	4	4	4	4	4	4	4	4	4	4	4	4	4	4	4
solcap_snp_c1_2350	2	0	1	0	0	1	2	1	2	0	1	1	0	0	2	1	2	0	0	1	1	1	1	0	0	2	0	2	2	2	0	0	2	2	1	1	1	1	1	1	2	1	0	1	1	1	1	0	2
solcap_snp_c1_2352	1	2	1	2	2	2	1	1	1	1	2	2	2	1	0	2	0	2	1	1	2	1	1	1	2	0	3	2	0	1	3	1	0	1	3	1	0	2	2	1	1	1	3	1	2	1	2	3	1
solcap_snp_c1_2358	0	0	0	0	0	0	0	0	0	0	0	0	0	0	0	0	0	0	0	0	0	0	0	0	0	0	0	0	0	0	0	0	0	0	0	0	0	0	0	0	0	0	0	0	0	0	0	0	0
solcap_snp_c1_237	0	0	0	0	0	0	0	0	0	0	0	0	0	0	0	0	0	0	0	0	0	0	0	0	0	0	0	0	0	0	0	0	0	0	0	0	0	0	0	0	0	0	0	0	0	0	0	0	0
solcap_snp_c1_239	4	3	3	3	4	3	4	3	3	3	4	3	4	3	4	3	3	3	4	4	3	3	3	3	4	3	3	4	3	3	3	4	4	3	3	4	4	4	3	4	3	3	3	4	4	3	3	4	4
solcap_snp_c1_2398	2	2	1	2	2	2	1	1	3	2	0	2	2	2	2	2	2	2	1	1	1	3	2	2	2	2	1	2	1	1	1	2	3	3	1	1	1	1	2	3	2	1	0	2	2	2	0	1	1
solcap_snp_c1_2404	2	2	2	2	2	1	2	1	1	1	2	4	2	3	3	3	2	1	3	3	1	1	1	1	0	4	2	0	3	2	2	2	2	2	2	2	2	2	2	2	3	2	2	0	3	0	2	1	3
solcap_snp_c1_2405	1	0	1	1	1	0	0	1	0	1	1	1	1	1	1	1	1	1	1	1	1	0	1	0	0	1	0	0	1	1	1	1	1	0	1	0	0	1	1	0	1	1	1	0	0	0	1	1	1
solcap_snp_c1_2417	3	2	2	2	3	3	3	2	3	4	2	3	2	3	1	3	3	2	2	2	3	3	1	2	3	3	2	3	2	2	3	2	2	3	2	3	3	3	2	4	2	3	4	2	3	3	3	3	3
solcap_snp_c1_242	4	4	4	4	4	4	4	4	4	4	4	4	4	4	4	4	4	4	4	4	4	4	4	4	4	4	4	4	4	4	4	4	4	4	4	4	4	4	4	4	4	4	4	4	4	4	4	4	4
solcap_snp_c1_2458	1	2	1	2	1	1	2	1	1	2	0	2	1	2	2	1	2	1	0	2	1	1	2	3	1	0	1	2	1	3	2	1	2	1	1	2	2	1	3	1	1	1	1	1	1	2	2	1	1
solcap_snp_c1_2459	2	2	2	2	2	2	1	2	2	0	4	2	2	2	2	3	2	3	2	2	2	3	2	1	3	2	3	2	2	1	1	2	2	3	3	2	1	2	0	2	2	2	3	2	2	2	2	2	3
solcap_snp_c1_2484	2	2	2	2	2	2	1	2	2	0	4	2	2	2	2	3	2	3	2	2	2	3	2	1	3	2	3	2	2	1	1	2	2	3	3	2	1	2	0	2	2	2	3	2	2	2	2	2	3
solcap_snp_c1_2519	4	4	4	4	4	4	4	4	4	4	4	4	4	4	4	4	4	4	4	4	4	4	4	4	4	4	4	4	4	4	4	4	4	4	4	4	4	4	4	4	4	4	4	4	4	4	4	4	4
solcap_snp_c1_2520	4	3	4	3	3	4	3	4	3	3	4	3	4	4	3	4	3	4	4	3	3	4	4	3	4	4	3	4	4	3	3	3	4	3	4	3	4	4	3	4	3	4	4	3	4	3	4	3	3
solcap_snp_c1_2531	0	1	0	1	1	0	1	0	1	1	0	1	0	0	1	0	1	0	0	1	1	0	0	1	0	0	1	0	0	1	1	1	0	1	0	1	0	0	1	0	1	0	0	1	0	1	0	1	1
solcap_snp_c1_2535	4	3	4	3	3	4	3	4	3	3	4	3	4	4	3	4	3	4	4	3	3	4	4	3	4	4	3	4	4	3	3	3	4	3	4	3	4	4	3	4	3	4	4	3	4	3	4	3	3
solcap_snp_c1_2574	1	1	0	0	1	1	2	1	0	2	0	1	0	1	2	1	1	0	2	0	1	2	1	1	1	2	0	0	0	1	0	1	2	1	0	2	0	0	0	1	1	1	2	0	2	1	1	1	1
solcap_snp_c1_2587	0	0	0	0	0	0	0	0	0	0	0	0	0	0	0	0	0	0	0	0	0	0	0	0	0	0	0	0	0	0	0	0	0	0	0	0	0	0	0	0	0	0	0	0	0	0	0	0	0
solcap_snp_c1_26	3	3	2	2	4	4	4	3	3	2	3	4	2	3	3	2	3	4	2	3	3	3	2	3	3	3	4	2	4	2	3	3	3	4	3	3	4	4	2	3	4	3	2	3	3	3	3	3	3
solcap_snp_c1_2630	0	0	0	0	0	0	0	0	0	0	0	0	0	0	0	0	0	0	0	0	0	0	0	0	0	0	0	0	0	0	0	0	0	0	0	0	0	0	0	0	0	0	0	0	0	0	0	0	0
solcap_snp_c1_2632	4	4	4	4	4	4	4	4	4	4	4	4	4	4	4	4	4	4	4	4	4	4	4	4	4	4	4	4	4	4	4	4	4	4	4	4	4	4	4	4	4	4	4	4	4	4	4	4	4
solcap_snp_c1_2640	2	2	4	2	3	2	2	3	3	1	3	3	3	2	0	2	3	4	2	2	3	2	2	2	1	2	1	3	3	2	3	1	1	3	2	1	3	4	3	3	3	3	1	3	1	2	2	1	2
solcap_snp_c1_2641	2	3	4	3	3	2	2	3	4	2	4	3	4	3	1	2	3	4	2	3	3	2	3	2	3	2	2	3	4	3	3	2	1	3	3	2	3	4	3	3	3	3	2	3	1	2	3	2	2
solcap_snp_c1_2652	4	4	4	4	4	4	4	4	4	4	4	4	4	4	4	4	4	4	4	4	4	4	4	4	4	4	4	4	4	4	4	4	4	4	4	4	4	4	4	4	4	4	4	4	4	4	4	4	4
solcap_snp_c1_2655	0	0	0	0	0	0	0	0	0	0	0	0	0	0	0	0	0	0	0	0	0	0	0	0	0	0	0	0	0	0	0	0	0	0	0	0	0	0	0	0	0	0	0	0	0	0	0	0	0
solcap_snp_c1_2656	0	0	0	0	0	0	0	0	0	0	0	0	0	0	0	0	0	0	0	0	0	0	0	0	0	0	0	0	0	0	0	0	0	0	0	0	0	0	0	0	0	0	0	0	0	0	0	0	0
solcap_snp_c1_2658	0	0	0	0	0	0	0	0	0	0	0	0	0	0	0	0	0	0	0	0	0	0	0	0	0	0	0	0	0	0	0	0	0	0	0	0	0	0	0	0	0	0	0	0	0	0	0	0	0
solcap_snp_c1_2660	4	4	4	4	4	4	4	4	4	4	4	4	4	4	4	4	4	4	4	4	4	4	4	4	4	4	4	4	4	4	4	4	4	4	4	4	4	4	4	4	4	4	4	4	4	4	4	4	4
solcap_snp_c1_2661	0	0	0	0	0	0	0	0	0	0	0	0	0	0	0	0	0	0	0	0	0	0	0	0	0	0	0	0	0	0	0	0	0	0	0	0	0	0	0	0	0	0	0	0	0	0	0	0	0
solcap_snp_c1_2673	3	3	3	4	3	3	4	2	2	3	3	4	2	3	4	2	3	3	4	2	2	3	2	3	3	2	3	4	4	3	4	3	3	3	3	2	3	3	2	3	2	2	3	3	2	3	3	3	2
solcap_snp_c1_2681	2	3	3	1	3	2	2	2	3	4	3	2	2	2	4	3	3	3	2	4	2	4	3	4	3	3	2	3	3	3	3	3	2	2	4	3	2	3	3	3	3	2	2	4	3	3	2	1	3
solcap_snp_c1_2686	3	2	3	2	2	3	2	2	1	3	1	4	1	2	2	2	2	1	2	3	3	2	1	3	3	2	2	2	4	1	3	3	3	2	1	2	3	2	3	2	2	1	2	3	2	2	2	1	2
solcap_snp_c1_2687	4	3	4	4	3	3	4	4	3	3	3	4	3	4	3	3	3	3	3	4	4	3	3	4	3	3	3	3	4	3	4	4	3	3	3	4	3	3	3	3	3	3	3	3	3	3	3	3	3
solcap_snp_c1_2690	4	4	4	4	4	4	4	4	4	4	4	4	4	4	4	4	4	4	4	4	4	4	4	4	4	4	4	4	4	4	4	4	4	4	4	4	4	4	4	4	4	4	4	4	4	4	4	4	4
solcap_snp_c1_2718	3	4	3	3	3	4	4	3	4	3	3	4	3	3	4	4	4	3	3	3	4	3	3	3	3	4	3	4	4	4	3	3	4	4	4	3	3	3	4	4	4	3	4	3	4	3	4	3	4
solcap_snp_c1_2724	3	4	3	3	3	4	3	3	4	3	3	4	3	3	4	4	4	3	3	3	4	3	3	3	3	4	3	4	4	4	3	3	4	4	4	3	3	2	4	4	4	3	4	3	4	3	4	3	4
solcap_snp_c1_2727	3	3	3	2	2	4	3	2	3	3	2	3	2	2	3	4	3	3	2	3	3	2	2	1	3	3	3	4	3	3	3	2	3	4	4	2	2	3	3	3	3	2	4	3	3	3	4	3	3
solcap_snp_c1_2778	4	4	4	4	4	4	4	4	4	4	4	4	4	4	4	4	4	4	4	4	4	4	4	4	4	4	4	4	4	4	4	4	4	4	4	4	4	4	4	4	4	4	4	4	4	4	4	4	4
solcap_snp_c1_2780	4	4	4	4	4	4	4	4	4	4	4	4	4	4	4	4	4	4	4	4	4	4	4	4	4	4	4	4	4	4	4	4	4	4	4	4	4	4	4	4	4	4	4	4	4	4	4	4	4
solcap_snp_c1_2786	3	2	3	3	3	3	2	4	3	4	3	1	3	2	2	2	3	4	2	2	4	3	4	4	4	1	NA	4	2	3	3	3	3	2	3	2	2	3	3	2	2	3	3	4	1	4	3	4	2
solcap_snp_c1_2789	1	2	1	1	1	1	2	0	1	0	1	3	1	2	2	2	1	0	2	2	0	1	0	0	0	3	1	0	2	1	1	1	1	2	1	2	2	1	1	2	2	1	1	0	3	0	1	0	2
solcap_snp_c1_2790	4	4	4	4	4	4	4	4	4	4	4	4	4	4	4	4	4	4	4	4	4	4	4	4	4	4	4	4	4	4	4	4	4	4	4	4	4	4	4	4	4	4	4	4	4	4	4	4	4
solcap_snp_c1_2791	0	0	0	0	0	0	0	0	0	0	0	0	0	0	0	0	0	0	0	0	0	0	0	0	0	0	0	0	0	0	0	0	0	0	0	0	0	0	0	0	0	0	0	0	0	0	0	0	0
solcap_snp_c1_2793	3	3	2	3	3	3	2	2	3	3	2	4	4	4	4	4	3	3	3	3	2	3	3	3	2	4	3	2	3	2	3	3	4	4	3	2	2	3	3	3	4	3	2	2	3	2	2	2	3
solcap_snp_c1_2796	4	4	4	4	4	4	4	4	4	4	4	4	4	4	4	4	4	4	4	4	4	4	4	4	4	4	4	4	4	4	4	4	4	4	4	4	4	4	4	4	4	4	4	4	4	4	4	4	4
solcap_snp_c1_2865	4	4	4	4	4	4	4	4	4	4	4	4	4	4	4	4	4	4	4	4	4	4	4	4	4	4	4	4	4	4	4	4	4	4	4	4	4	4	4	4	4	4	4	4	4	4	4	4	4
solcap_snp_c1_287	3	4	3	3	3	4	3	4	4	4	3	3	4	4	4	4	4	4	3	3	3	3	4	4	4	4	4	4	3	3	4	4	4	3	3	4	4	4	4	3	3	4	4	4	4	4	3	3	4
solcap_snp_c1_288	1	0	1	1	1	0	1	0	0	0	1	1	0	0	0	0	0	0	1	1	1	1	0	0	0	0	0	0	1	1	0	0	0	1	1	0	0	0	0	1	1	0	0	0	0	0	1	1	0
solcap_snp_c1_289	4	3	3	3	3	4	4	4	4	4	4	4	3	3	3	4	4	4	4	4	4	3	3	4	4	3	3	4	3	4	3	3	4	4	4	3	3	3	3	3	4	4	3	4	4	3	4	3	4
solcap_snp_c1_2944	4	2	3	2	2	4	3	3	3	4	3	4	2	4	2	2	3	3	3	3	3	2	4	3	3	3	2	3	3	3	3	3	3	3	3	3	3	3	3	3	3	2	3	3	3	3	4	3	3
solcap_snp_c1_2953	3	3	4	2	2	4	4	3	4	4	2	4	3	4	3	2	2	4	3	4	3	2	4	2	4	3	3	3	2	2	2	4	3	2	3	4	2	2	3	3	3	2	3	4	2	3	3	3	4
solcap_snp_c1_2978	1	1	0	2	2	0	0	1	0	0	2	0	1	0	1	2	2	0	1	0	1	2	0	2	0	1	1	1	2	2	2	0	1	2	1	0	2	2	1	1	1	2	1	0	2	1	1	1	0
solcap_snp_c1_2979	0	0	0	0	0	0	0	0	0	0	0	0	0	0	0	0	0	0	0	0	0	0	0	0	0	0	0	0	0	0	0	0	0	0	0	0	0	0	0	0	0	0	0	0	0	0	0	0	0
solcap_snp_c1_3003	3	3	4	2	2	4	4	3	4	4	2	4	3	4	3	2	2	4	3	4	3	2	4	2	4	3	3	3	2	2	2	4	3	2	3	4	2	2	3	3	3	2	3	4	2	3	3	3	4
solcap_snp_c1_3011	3	2	3	2	2	3	4	3	3	4	2	3	3	3	3	2	2	4	2	4	3	2	3	2	3	2	3	2	1	2	1	3	2	2	3	3	1	1	3	2	2	2	3	3	1	2	2	3	3
solcap_snp_c1_3012	3	2	3	2	2	3	4	3	3	4	2	3	3	3	3	2	2	4	2	4	3	2	3	2	3	2	3	2	1	2	1	3	2	2	3	3	1	1	3	2	2	2	3	3	1	2	2	3	3
solcap_snp_c1_3049	3	4	3	3	3	4	3	4	4	3	3	3	4	4	3	4	4	3	3	4	4	3	4	4	4	4	3	4	4	3	3	4	4	3	3	3	4	4	4	4	3	4	4	4	3	4	3	3	4
solcap_snp_c1_305	2	1	2	2	1	1	1	1	1	1	1	1	2	2	2	1	1	0	1	2	1	2	2	1	1	2	1	0	2	1	2	2	0	1	2	2	2	2	2	4	2	1	2	0	1	1	1	4	1
solcap_snp_c1_3051	1	0	1	1	1	0	1	0	0	1	1	1	0	0	1	0	0	1	1	0	0	1	0	0	0	0	1	0	0	1	1	0	0	1	1	1	0	0	0	0	1	0	0	0	1	0	1	1	0
solcap_snp_c1_3052	1	0	1	1	1	0	1	0	0	1	1	1	0	0	1	0	0	1	1	0	0	1	0	0	0	0	1	0	0	1	1	0	0	1	1	1	0	0	0	0	1	0	0	0	1	0	1	1	0
solcap_snp_c1_3060	3	4	3	3	3	4	3	4	4	3	3	3	4	4	3	4	4	3	3	4	4	3	4	4	4	4	3	4	4	3	3	4	4	3	3	3	4	4	4	4	3	4	4	4	3	4	3	3	4
solcap_snp_c1_3063	3	4	3	4	4	3	3	3	4	3	4	4	4	3	4	4	3	4	4	4	4	4	4	4	4	4	4	4	3	3	4	3	4	4	3	3	3	3	4	3	4	4	4	3	4	4	4	3	4
solcap_snp_c1_307	2	3	2	2	3	3	3	3	3	3	3	3	2	2	2	3	3	4	3	2	3	2	2	3	3	2	3	4	2	3	2	2	4	3	2	2	2	2	2	1	2	3	2	4	3	3	3	1	3
solcap_snp_c1_3074	3	3	3	2	2	4	3	4	3	3	2	4	2	4	4	2	3	3	4	3	2	2	4	3	3	2	3	2	3	4	2	3	2	3	4	2	4	3	2	4	2	2	4	3	3	2	3	4	3
solcap_snp_c1_3081	0	0	0	0	0	0	0	0	0	0	0	0	0	0	0	0	0	0	0	0	0	0	0	0	0	0	0	0	0	0	0	0	0	0	0	0	0	0	0	0	0	0	0	0	0	0	0	0	0
solcap_snp_c1_3118	3	4	3	4	4	3	3	3	4	3	4	4	4	3	4	4	3	4	4	4	4	4	4	4	4	4	4	4	3	3	4	3	4	4	3	3	3	3	4	3	4	4	4	3	4	4	4	3	4
solcap_snp_c1_3125	3	3	3	2	2	4	3	4	3	3	2	4	2	4	4	2	3	3	4	3	2	2	4	3	3	2	3	2	3	4	2	3	2	3	4	2	4	3	2	4	2	2	4	3	3	2	3	4	3
solcap_snp_c1_3130	1	1	1	2	2	0	1	0	1	1	2	0	2	0	0	2	1	1	0	1	2	2	0	1	1	2	1	2	1	0	2	1	2	1	0	2	0	1	2	0	2	2	0	1	1	2	1	0	1
solcap_snp_c1_3141	3	2	1	2	3	3	2	2	2	4	2	3	4	3	3	4	2	3	3	3	2	2	3	3	2	3	NA	2	3	1	3	3	2	4	3	2	2	3	3	2	4	3	2	2	2	2	2	2	3
solcap_snp_c1_3144	0	0	0	0	0	0	0	0	0	0	0	0	0	0	0	0	0	0	0	0	0	0	0	0	0	0	0	0	0	0	0	0	0	0	0	0	0	0	0	0	0	0	0	0	0	0	0	0	0
solcap_snp_c1_3147	0	0	0	0	0	0	0	0	0	1	0	0	0	0	0	0	0	0	0	0	0	0	0	0	0	0	0	0	0	0	0	0	0	0	0	0	0	0	0	0	0	0	0	0	0	0	0	0	0
solcap_snp_c1_3150	4	4	4	4	4	4	4	4	4	4	4	4	4	4	4	4	4	4	4	4	4	4	4	4	4	4	4	4	4	4	4	4	4	4	4	4	4	4	4	4	4	4	4	4	4	4	4	4	4
solcap_snp_c1_3153	4	4	4	4	4	4	4	4	4	4	4	4	4	4	4	4	4	4	4	4	4	4	4	4	4	4	4	4	4	4	4	4	4	4	4	4	4	4	4	4	4	4	4	4	4	4	4	4	4
solcap_snp_c1_3154	4	4	4	4	4	4	4	4	4	4	4	4	4	4	4	4	4	4	4	4	4	4	4	4	4	4	4	4	4	4	4	4	4	4	4	4	4	4	4	4	4	4	4	4	4	4	4	4	4
solcap_snp_c1_3166	1	0	0	0	0	0	1	0	1	2	1	0	1	0	1	1	1	0	0	1	0	0	1	1	1	0	0	0	0	0	1	1	1	0	1	1	0	1	1	1	1	1	0	1	0	1	1	0	0
solcap_snp_c1_3199	0	0	0	0	0	0	0	0	0	1	0	0	0	0	0	0	0	0	0	0	0	0	0	0	0	0	0	0	0	0	0	0	0	0	0	0	0	0	0	0	0	0	0	0	0	0	0	0	0
solcap_snp_c1_3221	4	4	4	4	4	4	4	4	4	3	4	4	4	4	4	4	4	4	4	4	4	4	4	4	4	4	4	4	4	4	4	4	4	4	4	4	4	4	4	4	4	4	4	4	4	4	4	4	4
solcap_snp_c1_3227	3	3	3	3	3	3	3	4	4	3	3	4	2	3	3	1	3	2	3	3	3	3	4	4	3	2	2	3	3	3	3	4	2	3	2	2	3	4	4	2	3	3	3	3	2	3	3	3	4
solcap_snp_c1_3234	0	1	1	0	0	0	1	0	0	0	1	0	1	0	1	1	0	1	1	0	1	1	0	0	0	1	1	0	1	0	0	0	1	0	0	1	1	0	0	2	1	1	0	0	1	0	1	1	1
solcap_snp_c1_3241	4	4	4	4	4	4	4	4	4	3	4	4	4	4	4	4	4	4	4	4	4	4	4	4	4	4	4	4	4	4	4	4	4	4	4	4	4	4	4	4	4	4	4	4	4	4	4	4	4
solcap_snp_c1_3255	4	4	4	4	4	4	4	4	4	4	4	4	4	4	4	4	4	4	4	4	4	4	4	4	4	4	4	4	4	4	4	4	4	4	4	4	4	4	4	4	4	4	4	4	4	4	4	4	4
solcap_snp_c1_3273	0	1	1	0	0	0	1	0	0	0	1	0	1	0	1	1	0	1	1	0	1	1	0	0	0	1	1	0	1	0	0	0	1	0	0	1	1	0	0	2	1	1	0	0	1	0	1	1	1
solcap_snp_c1_3275	4	3	3	4	4	4	3	4	4	3	3	4	3	4	3	3	4	3	3	4	3	3	4	4	4	3	3	4	3	4	4	4	3	4	4	3	3	4	4	2	2	3	4	4	3	4	3	3	3
solcap_snp_c1_329	3	2	2	2	4	2	2	3	3	2	2	3	4	3	2	3	2	1	2	3	3	4	3	1	1	4	3	1	2	2	3	3	2	2	2	3	2	3	4	4	3	3	3	2	2	3	2	4	2
solcap_snp_c1_3310	1	3	1	1	2	2	3	1	2	3	2	2	3	3	2	2	3	2	2	2	2	2	3	2	3	1	1	1	2	1	3	2	1	2	2	2	3	3	2	3	3	2	2	3	2	2	2	1	2
solcap_snp_c1_3316	0	1	0	1	0	1	1	1	0	0	1	1	1	1	0	0	1	0	1	0	1	0	1	0	0	0	0	0	0	0	0	0	0	1	0	0	1	0	0	0	0	1	1	0	0	0	1	1	0
solcap_snp_c1_3319	4	3	4	3	4	3	3	3	4	4	3	3	3	3	4	4	3	4	3	4	3	4	3	4	4	4	4	4	4	4	4	4	4	3	4	4	3	4	4	4	4	3	3	4	4	4	3	3	4
solcap_snp_c1_3326	4	4	4	4	4	4	4	4	4	4	4	4	4	4	4	4	4	4	4	4	4	4	4	4	4	4	4	4	4	4	4	4	4	4	4	4	4	4	4	4	4	4	4	4	4	4	4	4	4
solcap_snp_c1_3343	4	4	4	4	4	4	4	4	4	4	4	4	4	4	4	4	4	4	4	4	4	4	4	4	4	4	4	4	4	4	4	4	4	4	4	4	4	4	4	4	4	4	4	4	4	4	4	4	4
solcap_snp_c1_3346	2	2	2	1	3	2	1	3	3	2	2	3	1	1	3	1	1	1	3	3	2	3	1	1	1	NA	3	2	2	1	2	3	1	2	2	3	2	1	3	3	2	3	3	3	3	3	1	3	1
solcap_snp_c1_3347	2	2	2	3	1	2	3	1	1	2	2	1	3	3	1	3	3	3	1	1	2	1	3	3	3	2	1	2	2	3	2	1	3	2	2	1	2	3	1	1	2	1	1	1	1	1	3	1	3
solcap_snp_c1_335	0	1	1	1	1	0	0	0	0	0	0	0	1	1	1	0	0	0	0	0	0	1	1	0	0	1	1	0	1	0	1	1	0	0	0	1	1	1	1	1	0	0	1	0	0	1	0	1	0
solcap_snp_c1_3392	4	4	4	4	4	4	4	4	4	4	4	4	4	4	4	4	4	4	4	4	4	4	4	4	4	4	4	4	4	4	4	4	4	4	4	4	4	4	4	4	4	4	4	4	4	4	4	4	4
solcap_snp_c1_3393	0	0	0	0	0	0	0	0	0	0	0	0	0	0	0	0	0	0	0	0	0	0	0	0	0	0	0	0	0	0	0	0	0	0	0	0	0	0	0	0	0	0	0	0	0	0	0	0	0
solcap_snp_c1_3450	1	0	1	1	0	1	0	0	1	0	0	0	1	1	1	0	1	0	1	0	1	0	1	1	1	1	0	0	1	0	1	0	1	1	0	2	0	0	1	1	1	0	0	0	0	0	0	1	1
solcap_snp_c1_3458	0	3	0	0	0	0	1	1	0	1	0	1	1	1	1	0	1	1	2	0	1	0	1	0	1	0	1	0	0	0	0	2	1	1	0	1	1	2	2	1	0	0	1	2	0	2	2	1	1
solcap_snp_c1_3461	3	4	3	3	4	3	4	4	3	4	4	4	3	3	3	4	3	4	3	4	3	4	3	3	3	3	4	4	3	4	3	4	3	3	4	2	4	4	3	3	3	4	4	4	4	4	4	3	3
solcap_snp_c1_3476	0	2	0	0	0	0	1	1	0	1	0	1	1	1	1	0	1	1	2	0	1	0	1	0	1	0	1	0	0	0	0	2	1	1	0	1	1	1	2	1	0	0	1	2	0	2	1	1	1
solcap_snp_c1_3478	4	4	4	4	4	4	4	4	4	4	4	4	4	4	4	4	4	4	4	4	4	4	4	4	4	4	4	4	4	4	4	4	4	4	4	4	4	4	4	4	4	4	4	4	4	4	4	4	4
solcap_snp_c1_3484	3	3	2	2	1	2	2	3	3	3	3	2	3	3	4	2	4	2	4	1	4	2	3	2	4	3	2	2	2	3	3	3	4	4	2	4	3	4	4	2	3	2	2	3	2	3	4	3	3
solcap_snp_c1_3494	3	4	3	3	4	3	4	4	3	4	4	4	3	3	3	4	3	4	3	4	3	4	3	3	3	3	4	4	3	4	3	4	3	3	4	2	4	4	3	3	3	4	4	4	4	4	4	3	3
solcap_snp_c1_3495	3	1	2	2	1	2	1	2	3	2	3	1	2	2	3	2	3	1	2	1	3	2	2	2	3	3	1	2	2	3	3	1	3	3	2	3	2	3	2	1	3	2	1	1	2	1	3	2	2
solcap_snp_c1_3497	4	2	4	4	3	4	3	3	4	3	4	3	3	3	3	4	3	3	2	4	3	4	3	4	3	4	3	4	4	4	4	2	3	3	4	3	3	2	2	3	4	4	3	2	4	2	3	3	3
solcap_snp_c1_3499	1	0	1	1	0	1	0	0	1	0	0	0	1	1	1	0	1	0	1	0	1	0	1	1	1	1	0	0	1	0	1	0	1	1	0	2	0	0	1	1	1	0	0	0	0	0	0	1	1
solcap_snp_c1_3514	3	1	2	2	1	2	1	2	3	1	3	1	2	2	3	2	3	1	2	1	3	2	2	2	3	3	1	2	1	3	3	1	3	3	2	3	2	3	2	1	3	2	1	1	2	1	3	2	2
solcap_snp_c1_3515	1	3	2	2	3	2	3	2	1	2	1	3	2	2	1	2	1	3	2	3	1	2	2	2	1	1	3	2	3	1	1	3	1	1	2	1	2	1	2	3	1	2	3	3	2	3	1	2	2
solcap_snp_c1_3522	3	1	2	2	1	2	1	2	3	2	3	1	2	2	3	2	3	1	2	1	3	2	2	2	3	3	1	2	1	3	3	1	3	3	2	3	2	3	2	1	3	2	1	1	2	1	3	2	2
solcap_snp_c1_3545	3	1	2	2	1	2	1	2	3	2	3	1	2	2	2	2	2	1	2	1	3	2	2	2	2	3	1	2	1	3	3	1	2	2	2	2	2	3	2	1	3	2	1	1	2	1	3	2	2
solcap_snp_c1_3553	4	3	3	4	4	3	4	3	3	4	3	4	4	4	3	3	3	4	3	3	3	3	4	4	3	3	4	3	4	3	3	4	3	3	3	3	3	3	4	4	3	3	4	4	3	4	3	3	3
solcap_snp_c1_357	2	3	3	3	1	3	2	2	2	3	2	1	2	3	4	2	3	3	2	2	1	2	3	3	4	2	2	3	3	2	3	3	2	2	3	3	4	3	NA	2	2	2	3	2	3	2	2	2	3
solcap_snp_c1_3596	1	1	1	2	2	0	2	0	1	0	2	1	1	1	1	2	1	2	2	2	2	0	1	2	1	1	1	0	1	1	2	1	0	1	0	1	0	1	1	2	0	0	1	1	2	1	2	0	1
solcap_snp_c1_3597	2	4	3	4	4	3	3	2	3	3	3	3	3	3	2	4	2	3	3	3	3	3	4	4	2	2	4	3	3	3	4	3	3	2	3	3	3	3	2	3	3	4	3	2	4	3	3	2	3
solcap_snp_c1_3598	4	4	4	4	4	4	4	4	4	4	4	4	4	4	4	4	4	4	4	4	4	4	4	4	4	4	4	4	4	4	4	4	4	4	4	4	4	4	4	4	4	4	4	4	4	4	4	4	4
solcap_snp_c1_36	3	3	2	2	4	4	4	3	3	2	3	4	2	3	3	2	3	4	2	3	3	3	2	3	3	3	4	2	4	2	3	3	3	4	3	3	4	4	2	3	4	3	2	3	3	3	3	3	3
solcap_snp_c1_3608	4	3	3	4	3	3	3	3	4	4	4	3	4	4	4	4	4	4	3	3	4	3	3	4	4	4	4	3	4	4	4	4	4	3	3	3	3	3	3	3	4	3	4	4	3	4	3	3	3
solcap_snp_c1_3612	3	3	3	2	2	4	2	4	3	4	2	3	3	3	3	2	3	2	2	2	2	3	3	2	3	3	3	4	3	3	2	3	4	3	4	3	4	3	3	2	4	4	3	3	2	3	2	4	3
solcap_snp_c1_3613	0	1	1	0	0	1	0	1	1	1	0	0	0	1	1	0	1	0	0	0	0	0	0	1	1	1	1	1	0	1	0	1	1	0	1	0	1	1	0	0	1	0	1	0	0	0	0	1	1
solcap_snp_c1_3616	0	0	0	0	0	0	0	0	0	0	0	0	0	0	0	0	0	0	0	0	0	0	0	0	0	0	0	0	0	0	0	0	0	0	0	0	0	0	0	0	0	0	0	0	0	0	0	0	0
solcap_snp_c1_3637	3	2	1	1	4	2	2	2	3	4	3	3	1	1	3	1	1	2	3	3	1	3	2	2	3	4	4	1	1	1	3	3	1	2	3	4	1	2	1	3	3	3	3	0	4	3	2	3	1
solcap_snp_c1_3638	3	2	2	2	4	2	2	2	3	4	3	3	1	2	3	2	2	2	3	3	2	3	2	2	3	4	4	2	2	1	3	3	1	2	3	4	2	2	2	3	3	3	3	1	4	3	2	3	1
solcap_snp_c1_3639	4	4	4	4	4	4	4	4	4	4	4	4	4	4	4	4	4	4	4	4	4	4	4	4	4	4	4	4	4	4	4	4	4	4	4	4	4	4	4	4	4	4	4	4	4	4	4	4	4
solcap_snp_c1_364	0	0	0	0	0	0	0	0	0	1	0	0	0	0	0	0	0	0	0	0	0	0	0	0	0	0	0	0	0	0	0	0	0	0	0	0	0	0	0	0	0	0	0	0	0	0	0	0	0
solcap_snp_c1_3647	2	1	2	2	1	1	1	1	1	2	1	0	2	2	1	2	2	2	1	1	1	1	2	2	2	1	1	2	1	3	2	0	2	2	2	1	2	2	1	1	1	1	0	1	1	0	2	1	2
solcap_snp_c1_3663	0	0	0	0	0	0	0	0	0	0	0	0	0	0	0	0	0	0	0	0	0	0	0	0	0	0	0	0	0	0	0	0	0	0	0	0	0	0	0	0	0	0	0	0	0	0	0	0	0
solcap_snp_c1_3687	2	3	3	3	2	2	3	3	2	1	2	2	3	3	3	2	3	3	2	2	3	3	2	2	1	4	3	2	2	3	3	3	3	2	2	2	1	2	3	2	1	3	4	2	3	2	2	2	3
solcap_snp_c1_3689	2	3	3	3	2	2	3	3	2	1	2	2	3	3	3	2	3	3	2	2	3	3	2	2	1	4	3	2	2	3	3	3	3	2	2	2	1	2	3	2	1	3	4	2	3	2	2	2	3
solcap_snp_c1_3691	0	0	0	0	0	0	0	0	0	0	0	0	0	0	0	0	0	0	0	0	0	0	0	0	0	0	0	0	0	0	0	0	0	0	0	0	0	0	0	0	0	0	0	0	0	0	0	0	0
solcap_snp_c1_3693	2	1	2	1	1	1	0	1	2	0	2	1	2	1	2	2	0	1	1	2	1	1	2	2	1	2	1	1	2	2	2	2	1	1	2	2	1	2	3	2	3	1	0	2	2	0	2	1	2
solcap_snp_c1_3694	3	2	2	4	3	4	4	3	3	4	3	2	3	2	2	4	2	2	3	2	3	3	1	3	3	2	3	3	3	3	3	3	3	1	3	3	2	1	3	2	2	3	2	2	3	3	2	2	1
solcap_snp_c1_3696	2	1	1	2	2	2	0	2	2	3	1	1	3	2	2	2	2	3	1	1	2	2	3	3	2	1	1	2	1	1	2	2	3	2	2	0	0	2	2	1	2	2	1	2	0	2	1	2	1
solcap_snp_c1_3722	2	0	0	2	1	1	0	0	1	0	1	2	0	0	1	0	1	1	1	1	1	0	0	1	1	1	1	1	0	0	0	0	1	0	0	0	0	1	1	1	1	1	1	0	0	0	1	0	1
solcap_snp_c1_3740	4	2	3	4	2	3	3	3	3	3	3	4	3	3	3	3	3	2	3	2	3	3	2	3	2	3	3	3	2	3	2	3	3	4	3	3	3	2	3	2	2	3	3	2	2	3	3	4	3
solcap_snp_c1_3746	3	2	2	2	2	2	3	2	2	2	2	2	2	2	3	3	1	3	2	4	3	2	2	3	3	2	3	3	2	3	3	3	3	2	2	4	3	2	2	3	2	2	3	3	3	3	3	3	2
solcap_snp_c1_3747	3	2	2	2	2	2	3	2	2	2	2	2	2	2	3	3	1	3	2	4	3	2	2	3	3	2	3	3	2	3	3	3	3	2	2	4	3	2	2	3	2	2	3	3	3	3	3	3	2
solcap_snp_c1_3750	1	2	2	2	2	2	1	2	2	2	2	2	2	NA	1	1	3	1	2	0	1	2	2	1	1	2	1	1	2	1	1	1	1	2	2	0	1	2	2	1	2	2	1	1	1	1	1	1	2
solcap_snp_c1_3767	1	2	2	2	0	1	1	0	1	NA	1	1	1	1	2	1	1	2	1	1	0	2	2	0	0	1	2	1	0	1	1	1	1	1	0	0	1	1	0	1	2	1	1	0	1	1	1	1	0
solcap_snp_c1_378	1	1	0	1	1	2	0	0	0	0	0	0	1	1	0	1	0	1	1	2	2	2	2	2	1	0	1	0	2	1	2	2	1	1	0	1	0	2	0	2	2	0	2	1	1	2	2	2	1
solcap_snp_c1_3793	0	3	1	1	2	1	1	2	2	NA	2	2	1	1	1	1	1	1	1	1	2	1	1	2	2	2	1	1	2	2	2	1	1	1	2	2	1	1	2	1	1	1	1	2	2	2	1	2	2
solcap_snp_c1_3795	4	2	3	3	3	3	3	3	3	4	3	2	3	3	4	NA	3	4	3	3	3	3	4	2	3	2	3	4	2	3	3	3	3	4	3	2	3	3	2	3	3	4	3	2	2	3	4	3	2
solcap_snp_c1_38	3	3	2	2	4	4	4	3	3	2	3	4	2	3	3	2	3	4	2	3	3	3	2	3	3	3	4	2	4	2	3	3	3	4	3	3	4	4	2	3	4	3	2	3	3	3	3	3	3
solcap_snp_c1_3844	3	3	2	3	2	3	3	2	3	2	3	3	3	3	4	4	3	4	3	3	3	3	3	4	3	2	4	3	2	4	3	2	4	3	3	4	4	2	3	3	3	3	3	3	4	4	3	3	2
solcap_snp_c1_3848	1	2	0	3	2	1	0	1	1	1	1	1	1	2	1	2	4	1	1	2	1	2	1	2	2	1	2	1	1	2	2	3	1	3	3	2	0	1	2	0	1	1	2	2	1	2	1	1	1
solcap_snp_c1_3850	0	0	0	0	0	0	0	0	0	0	0	0	0	0	0	0	0	0	0	0	0	0	0	0	0	0	0	0	0	0	0	0	0	0	0	0	0	0	0	0	0	0	0	0	0	0	0	0	0
solcap_snp_c1_3851	3	2	4	1	2	3	4	3	3	3	3	3	3	2	3	2	0	3	3	2	3	2	3	2	2	3	2	3	3	2	2	1	3	1	1	2	4	3	2	4	3	3	2	2	3	2	3	3	3
solcap_snp_c1_3852	1	2	0	3	2	1	0	1	1	1	1	1	1	2	1	2	4	1	1	2	1	2	1	2	2	1	2	1	1	2	2	3	1	3	3	2	0	1	2	0	1	1	2	2	1	2	1	1	1
solcap_snp_c1_3853	4	4	4	4	4	4	4	4	4	4	4	4	4	4	4	4	4	4	4	4	4	4	4	4	4	4	4	4	4	4	4	4	4	4	4	4	4	4	4	4	4	4	4	4	4	4	4	4	4
solcap_snp_c1_3854	4	4	4	4	4	4	4	4	4	4	4	4	4	4	4	4	4	4	4	4	4	4	4	4	4	4	4	4	4	4	4	4	4	4	4	4	4	4	4	4	4	4	4	4	4	4	4	4	4
solcap_snp_c1_3867	3	2	2	3	3	3	1	3	3	1	3	2	2	2	2	2	4	2	2	3	3	2	2	2	3	2	3	2	2	2	3	4	1	4	3	3	1	3	2	1	3	3	3	3	1	2	2	3	3
solcap_snp_c1_3868	1	2	2	1	1	1	3	1	1	3	1	2	2	2	2	2	0	2	2	1	1	2	2	2	1	2	1	2	2	2	1	0	3	0	1	1	3	1	2	3	1	1	1	1	3	2	2	1	1
solcap_snp_c1_3894	2	2	1	3	2	2	0	2	2	0	3	2	1	2	2	2	4	2	1	3	2	2	2	2	3	1	3	2	1	2	2	3	1	4	3	3	1	2	2	0	2	2	3	2	1	2	2	2	2
solcap_snp_c1_3895	0	0	0	0	0	0	0	0	0	0	0	0	0	0	0	0	0	0	0	0	0	0	0	0	0	0	0	0	0	0	0	0	0	0	0	0	0	0	0	0	0	0	0	0	0	0	0	0	0
solcap_snp_c1_398	2	3	1	2	4	3	2	2	2	3	2	3	1	3	2	2	1	3	2	3	3	3	1	3	3	3	4	1	3	2	3	3	3	4	2	4	1	3	1	3	4	1	4	2	3	3	3	3	2
solcap_snp_c1_3992	1	2	1	1	2	0	0	2	1	0	2	1	2	1	2	3	2	2	2	2	1	2	3	2	2	2	1	1	2	1	2	2	2	3	2	1	1	2	2	1	1	2	1	2	2	2	1	2	3
solcap_snp_c1_3996	2	4	2	4	3	2	3	4	3	3	3	2	4	3	3	4	3	2	3	3	3	4	4	4	4	3	3	NA	3	3	3	3	3	3	3	3	3	2	3	2	4	4	3	3	3	3	2	3	4
solcap_snp_c1_4000	4	4	4	4	4	4	4	4	4	4	4	4	4	4	4	4	4	4	4	4	4	4	4	4	4	4	4	4	4	4	4	4	4	4	4	4	4	4	4	4	4	4	4	4	4	4	4	4	4
solcap_snp_c1_4029	4	2	3	3	3	3	2	3	4	3	4	2	4	2	3	3	3	4	3	3	3	4	4	4	3	2	3	4	3	4	3	4	3	3	3	3	3	3	3	3	3	3	3	4	4	4	3	3	4
solcap_snp_c1_403	4	4	4	4	4	4	4	4	4	4	4	4	4	4	4	4	4	4	4	4	4	4	4	4	4	4	4	4	4	4	4	4	4	4	4	4	4	4	4	4	4	4	4	4	4	4	4	4	4
solcap_snp_c1_4044	4	4	4	4	4	4	4	4	4	4	4	4	4	4	4	4	4	4	4	4	4	4	4	4	4	4	4	4	4	4	4	4	4	4	4	4	4	4	4	4	4	4	4	4	4	4	4	4	4
solcap_snp_c1_4076	2	3	3	3	3	2	3	4	2	2	2	4	4	4	4	3	3	3	3	3	2	2	1	1	1	3	3	3	1	2	2	2	2	4	3	3	3	3	1	2	3	2	2	4	3	2	4	2	3
solcap_snp_c1_4077	3	4	3	3	4	3	4	4	3	3	4	4	4	4	4	3	4	4	4	4	3	3	3	3	3	4	3	3	3	3	3	3	3	4	3	4	4	4	3	3	4	4	4	4	4	4	4	3	4
solcap_snp_c1_4078	0	0	0	0	0	0	0	0	0	0	0	0	0	0	0	0	0	0	0	0	0	0	0	0	0	0	0	0	0	0	0	0	0	0	0	0	0	0	0	0	0	0	0	0	0	0	0	0	0
solcap_snp_c1_4083	1	0	1	1	0	1	0	0	1	1	0	0	0	0	0	1	0	0	0	0	1	1	1	1	1	0	1	1	1	1	1	1	1	0	1	0	0	0	1	1	0	0	0	0	0	0	0	1	0
solcap_snp_c1_4084	1	1	0	0	1	1	1	0	1	1	2	0	0	0	0	0	1	1	1	1	1	1	2	2	2	1	0	0	2	1	1	1	1	0	0	1	1	1	2	1	1	2	2	0	1	2	0	1	1
solcap_snp_c1_4085	2	2	1	1	1	2	1	0	2	2	2	0	0	0	0	1	1	1	1	1	2	2	3	3	3	1	1	1	3	2	2	2	2	0	1	1	1	1	3	2	1	2	2	0	1	2	0	2	1
solcap_snp_c1_4086	3	4	3	3	4	3	4	4	3	3	4	4	4	4	4	3	4	4	4	4	3	3	3	3	3	4	3	3	3	3	3	3	3	4	3	4	4	4	3	3	4	4	4	4	4	4	4	3	4
solcap_snp_c1_4087	2	3	3	3	3	2	3	4	2	2	2	4	4	4	4	3	3	3	3	3	2	2	1	1	1	3	3	3	1	2	2	2	2	4	3	3	3	3	1	2	3	2	2	4	3	2	4	2	3
solcap_snp_c1_4088	2	1	1	1	1	2	1	0	2	2	2	0	0	0	0	1	1	1	1	1	2	2	3	3	3	1	1	1	3	2	2	2	2	0	1	1	1	1	3	2	1	2	2	0	1	2	0	2	1
solcap_snp_c1_4089	2	3	3	3	3	2	3	4	2	2	2	4	4	4	4	3	3	3	3	3	2	2	1	1	1	3	3	3	1	2	2	2	2	4	3	3	3	3	1	2	3	2	2	4	3	2	4	2	3
solcap_snp_c1_4090	1	0	1	1	0	1	0	0	1	1	0	0	0	0	0	1	0	0	0	0	1	1	1	1	1	0	1	1	1	1	1	1	1	0	1	0	0	0	1	1	0	0	0	0	0	0	0	1	0
solcap_snp_c1_4091	3	4	3	3	4	3	4	4	3	3	4	4	4	4	4	3	4	4	4	4	3	3	3	3	3	4	3	3	3	3	3	3	3	4	3	4	4	4	3	3	4	4	4	4	4	4	4	3	4
solcap_snp_c1_4109	4	4	4	4	4	4	4	4	4	3	4	4	4	4	4	4	4	4	4	4	4	4	4	4	4	4	4	4	4	4	4	4	4	4	4	4	4	4	4	4	4	4	4	4	4	4	4	4	4
solcap_snp_c1_4140	2	3	2	3	3	2	3	3	1	3	2	4	2	3	1	2	2	4	2	2	2	3	2	2	1	2	4	3	3	2	1	2	2	2	2	1	3	2	2	3	2	2	4	3	3	2	2	2	2
solcap_snp_c1_4162	4	4	4	4	4	4	4	4	4	4	4	4	4	4	4	4	4	4	4	4	4	4	4	4	4	4	4	4	4	4	4	4	4	4	4	4	4	4	4	4	4	4	4	4	4	4	4	4	4
solcap_snp_c1_4172	4	4	4	4	4	4	4	4	4	4	4	4	4	4	4	4	4	4	4	4	4	4	4	4	4	4	4	4	4	4	4	4	4	4	4	4	4	4	4	4	4	4	4	4	4	4	4	4	4
solcap_snp_c1_4175	0	0	0	0	0	0	0	0	0	0	0	0	0	0	0	0	0	0	0	0	0	0	0	0	0	0	0	0	0	0	0	0	0	0	0	0	0	0	0	0	0	0	0	0	0	0	0	0	0
solcap_snp_c1_4178	4	4	4	4	4	4	4	4	4	4	4	4	4	4	4	4	4	4	4	4	4	4	4	4	4	4	4	4	4	4	4	4	4	4	4	4	4	4	4	4	4	4	4	4	4	4	4	4	4
solcap_snp_c1_4180	2	4	3	3	3	3	3	4	2	3	3	4	3	3	2	3	2	4	3	3	3	4	2	2	2	3	4	4	3	3	2	3	3	3	3	2	4	3	2	2	2	2	4	3	4	3	3	3	3
solcap_snp_c1_4192	3	4	4	4	3	4	3	3	3	4	3	3	3	3	3	3	4	3	3	3	3	3	4	4	4	4	3	4	4	3	3	3	4	3	3	4	4	3	3	4	4	4	4	4	3	3	3	3	4
solcap_snp_c1_4206	2	4	3	3	3	3	4	3	3	2	4	2	2	2	3	3	2	4	3	4	4	3	3	3	3	3	2	2	2	2	2	3	2	3	3	3	3	3	3	3	3	3	3	3	3	3	3	3	3
solcap_snp_c1_4213	4	4	4	4	4	4	4	4	4	4	4	4	4	4	4	4	4	4	4	4	4	4	4	4	4	4	4	4	4	4	4	4	4	4	4	4	4	4	4	4	4	4	4	4	4	4	4	4	4
solcap_snp_c1_4228	0	2	1	1	1	2	0	1	2	1	1	0	1	1	1	1	1	0	0	0	1	2	1	1	1	1	1	1	1	0	1	2	2	0	1	1	0	1	1	0	1	1	2	1	0	1	0	1	0
solcap_snp_c1_4231	4	4	4	4	4	4	4	4	4	4	4	4	4	4	4	4	4	4	4	4	4	4	4	4	4	4	4	4	4	4	4	4	4	4	4	4	4	4	4	4	4	4	4	4	4	4	4	4	4
solcap_snp_c1_4237	0	0	0	0	0	0	0	0	0	1	0	0	0	0	0	0	0	0	0	0	0	0	0	0	0	0	0	0	0	0	0	0	0	0	0	0	0	0	0	0	0	0	0	0	0	0	0	0	0
solcap_snp_c1_4238	2	4	2	3	3	2	3	3	2	3	3	3	3	3	3	3	3	3	4	3	3	2	3	3	3	3	3	3	3	3	3	2	3	3	2	3	4	4	3	4	4	3	4	3	4	2	3	3	4
solcap_snp_c1_4243	2	0	2	1	1	2	1	1	2	2	1	1	1	1	1	1	1	1	0	1	1	2	1	1	1	1	1	1	1	1	1	2	1	1	2	1	0	0	1	0	0	1	0	1	0	2	1	1	0
solcap_snp_c1_4248	0	0	0	0	0	0	0	0	0	0	0	0	0	0	0	0	0	0	0	0	0	0	0	0	0	0	0	0	0	0	0	0	0	0	0	0	0	0	0	0	0	0	0	0	0	0	0	0	0
solcap_snp_c1_4271	0	1	1	1	0	1	0	1	1	2	0	0	1	1	1	1	1	0	0	0	0	1	0	0	1	1	1	1	0	0	0	1	1	0	1	0	0	1	0	0	1	0	1	0	0	0	0	1	0
solcap_snp_c1_4282	0	0	0	0	0	0	0	0	0	0	0	0	0	0	0	0	0	0	0	0	0	0	0	0	0	0	0	0	0	0	0	0	0	0	0	0	0	0	0	0	0	0	0	0	0	0	0	0	0
solcap_snp_c1_4319	1	2	1	1	2	0	1	2	1	1	1	1	2	1	2	NA	1	2	1	1	1	1	NA	2	1	1	2	1	2	2	1	1	2	3	1	0	2	1	0	1	1	2	2	3	1	1	1	2	2
solcap_snp_c1_432	2	3	4	2	2	2	4	3	3	3	4	3	3	3	4	2	4	2	3	2	2	2	2	1	2	2	2	4	2	2	2	2	2	2	3	1	4	2	4	2	1	4	1	3	2	2	1	2	3
solcap_snp_c1_433	0	0	0	0	0	0	0	0	0	0	0	0	0	0	0	0	0	0	0	0	0	0	0	0	0	0	0	0	0	0	0	0	0	0	0	0	0	0	0	0	0	0	0	0	0	0	0	0	0
solcap_snp_c1_4347	1	2	1	1	2	0	1	2	1	1	1	1	2	1	2	3	1	2	1	1	1	1	3	2	1	1	2	1	2	2	1	1	2	3	1	0	2	1	0	1	1	2	2	3	1	1	1	2	2
solcap_snp_c1_4359	1	1	1	2	1	2	2	2	1	2	1	0	2	2	2	1	1	0	0	0	1	1	0	1	2	0	1	1	0	2	1	1	1	0	1	1	2	0	1	0	0	1	1	2	1	1	1	1	1
solcap_snp_c1_4371	1	1	1	2	1	2	2	2	1	2	1	0	2	2	2	1	1	0	0	0	1	1	0	1	2	0	1	1	0	2	1	1	1	0	1	1	2	0	1	0	0	1	1	2	1	1	1	1	1
solcap_snp_c1_4376	2	2	2	4	1	4	4	2	2	4	2	2	2	2	2	3	1	1	2	1	2	2	1	2	2	1	2	1	2	3	2	2	1	0	2	2	2	1	2	0	2	3	3	3	2	2	1	1	1
solcap_snp_c1_4378	3	3	3	2	3	2	2	2	3	3	3	4	2	2	2	3	3	4	4	4	3	3	4	3	2	4	3	3	4	2	3	3	3	4	3	3	2	4	3	4	4	3	3	2	3	3	3	3	3
solcap_snp_c1_4415	2	1	3	0	2	3	2	3	2	1	3	2	2	0	2	0	0	2	2	1	2	0	2	2	2	2	1	2	1	1	1	0	1	1	1	2	2	3	1	2	1	1	2	1	1	2	1	2	3
solcap_snp_c1_4444	1	2	3	1	1	1	2	3	1	1	1	0	2	2	2	1	2	1	1	0	1	1	1	1	0	1	2	2	1	2	2	0	2	1	2	1	2	1	3	1	0	2	1	2	2	1	1	1	2
solcap_snp_c1_4454	1	1	0	1	0	0	1	0	1	0	2	1	0	0	2	1	0	1	0	1	1	1	1	0	2	0	1	1	1	2	2	1	0	1	2	0	1	1	2	0	0	1	0	1	2	2	2	1	0
solcap_snp_c1_4455	2	4	3	3	2	3	4	3	3	4	3	3	2	2	3	4	3	3	3	3	3	3	2	3	3	3	4	3	3	4	3	3	3	3	3	3	3	3	3	3	2	3	3	3	3	3	4	3	2
solcap_snp_c1_4464	2	3	2	2	2	3	4	2	3	4	3	2	2	1	3	3	3	3	3	3	2	2	2	2	3	2	3	3	2	4	3	3	3	3	3	2	2	3	2	3	1	3	3	3	2	2	4	3	1
solcap_snp_c1_4486	4	3	4	3	3	4	4	3	3	3	3	4	4	3	3	4	4	4	3	3	3	3	3	4	4	3	4	4	3	3	3	3	3	4	3	3	3	4	3	4	3	3	4	3	3	3	4	4	3
solcap_snp_c1_449	2	2	3	2	2	3	2	3	3	2	1	2	2	2	2	3	2	2	1	2	2	3	2	1	2	1	2	2	1	2	1	3	2	2	4	2	1	2	2	2	1	1	1	1	1	1	2	4	1
solcap_snp_c1_450	2	3	2	2	3	3	3	3	3	2	3	4	2	2	3	2	2	2	3	3	3	3	2	2	2	2	3	2	3	1	2	4	2	2	2	3	2	2	3	3	3	3	4	3	3	4	2	3	2
solcap_snp_c1_4502	2	2	3	0	2	3	2	2	3	2	1	3	2	1	2	2	3	1	1	2	2	0	2	1	2	3	1	1	1	3	0	2	3	3	2	2	2	3	2	2	3	1	3	2	2	1	3	1	3
solcap_snp_c1_4504	4	3	3	4	3	4	3	3	3	3	3	3	4	3	3	4	4	3	4	4	4	3	4	4	4	3	2	4	3	4	3	4	4	3	3	4	3	4	3	4	4	3	3	4	3	3	4	3	3
solcap_snp_c1_4509	4	4	4	4	4	4	4	4	4	4	4	4	4	4	4	4	4	4	4	4	4	4	4	4	4	4	4	4	4	4	4	4	4	4	4	4	4	4	4	4	4	4	4	4	4	4	4	4	4
solcap_snp_c1_4519	4	3	4	4	3	3	3	4	4	2	2	3	4	2	2	4	3	4	3	3	3	4	4	4	3	3	4	3	4	4	4	3	3	3	4	3	4	3	4	3	3	4	4	4	4	4	4	4	4
solcap_snp_c1_4542	0	0	0	0	0	0	0	0	0	0	0	0	0	0	0	0	0	0	0	0	0	0	0	0	0	0	0	0	0	0	0	0	0	0	0	0	0	0	0	0	0	0	0	0	0	0	0	0	0
solcap_snp_c1_456	2	3	2	2	3	3	3	3	3	2	3	4	2	2	3	2	2	2	3	3	3	3	2	2	2	2	3	2	3	1	2	4	2	2	2	3	2	2	3	3	3	3	4	3	3	4	2	3	2
solcap_snp_c1_4576	4	3	4	4	3	3	3	4	4	3	3	3	4	3	3	4	3	4	3	3	3	4	4	4	3	3	4	3	4	4	4	3	3	3	4	3	4	3	4	3	3	4	4	4	4	4	4	4	4
solcap_snp_c1_4579	4	4	4	4	4	4	4	4	4	4	4	4	4	4	4	4	4	4	4	4	4	4	4	4	4	4	4	4	4	4	4	4	4	4	4	4	4	4	4	4	4	4	4	4	4	4	4	4	4
solcap_snp_c1_459	0	0	0	0	0	0	0	0	0	0	0	0	0	0	0	0	0	0	0	0	0	0	0	0	0	0	0	0	0	0	0	0	0	0	0	0	0	0	0	0	0	0	0	0	0	0	0	0	0
solcap_snp_c1_4595	3	4	3	4	4	3	4	3	3	4	2	3	4	4	3	4	4	3	4	4	3	4	3	3	3	4	3	3	4	4	4	4	4	3	4	3	4	3	4	4	3	3	3	4	4	4	3	3	3
solcap_snp_c1_4604	1	0	1	0	0	1	0	1	1	0	2	1	0	0	1	0	0	1	0	0	1	0	1	1	1	0	1	1	0	0	0	0	0	1	0	1	0	1	0	0	1	1	1	0	0	0	1	1	1
solcap_snp_c1_4615	0	0	0	0	0	0	0	0	0	1	0	0	0	0	0	0	0	0	0	0	0	0	0	0	0	0	0	0	0	0	0	0	0	0	0	0	0	0	0	0	0	0	0	0	0	0	0	0	0
solcap_snp_c1_4617	4	4	4	4	4	4	4	4	4	3	4	4	4	4	4	4	4	4	4	4	4	4	4	4	4	4	4	4	4	4	4	4	4	4	4	4	4	4	4	4	4	4	4	4	4	4	4	4	4
solcap_snp_c1_4622	3	4	3	4	4	3	4	3	3	3	2	3	4	4	3	4	4	3	4	4	3	4	3	3	3	4	3	3	4	4	4	4	4	3	4	3	4	3	4	4	3	3	3	4	4	4	3	3	3
solcap_snp_c1_465	0	0	0	0	0	0	0	0	0	0	0	0	0	0	0	0	0	0	0	0	0	0	0	0	0	0	0	0	0	0	0	0	0	0	0	0	0	0	0	0	0	0	0	0	0	0	0	0	0
solcap_snp_c1_4666	4	4	4	4	4	4	4	4	4	3	4	4	4	4	4	4	4	4	4	4	4	4	4	4	4	4	4	4	4	4	4	4	4	4	4	4	4	4	4	4	4	4	4	4	4	4	4	4	4
solcap_snp_c1_4680	4	4	4	4	4	4	4	4	4	4	4	4	4	4	4	4	4	4	4	4	4	4	4	4	4	4	4	4	4	4	4	4	4	4	4	4	4	4	4	4	4	4	4	4	4	4	4	4	4
solcap_snp_c1_4688	0	0	0	0	0	0	0	0	0	0	0	0	0	0	0	0	0	0	0	0	0	0	0	0	0	0	0	0	0	0	0	0	0	0	0	0	0	0	0	0	0	0	0	0	0	0	0	0	0
solcap_snp_c1_4695	0	1	2	1	0	0	0	1	0	1	1	1	0	1	1	0	0	0	0	1	0	1	1	0	0	1	0	0	1	1	0	1	0	1	1	0	0	1	1	0	1	1	1	0	1	0	1	0	1
solcap_snp_c1_4706	4	2	3	4	2	3	2	3	3	4	3	3	2	3	3	3	3	2	2	4	3	3	3	3	2	3	3	2	3	3	3	4	2	4	3	3	2	3	3	2	3	4	3	3	3	2	3	3	3
solcap_snp_c1_4744	4	4	4	4	4	4	4	4	4	3	4	4	4	4	4	4	4	4	4	4	4	4	4	4	4	4	4	4	4	4	4	4	4	4	4	4	4	4	4	4	4	4	4	4	4	4	4	4	4
solcap_snp_c1_4745	0	1	1	1	0	0	0	1	0	0	1	1	0	1	1	0	0	0	0	1	0	1	1	0	0	1	0	0	1	1	0	1	0	1	1	0	0	1	1	0	1	1	1	0	1	0	1	0	1
solcap_snp_c1_4748	3	2	2	4	2	2	2	2	2	2	2	3	1	3	3	3	3	2	2	4	2	3	3	2	2	2	3	2	2	3	2	4	2	4	3	3	2	2	3	1	2	4	3	2	2	2	3	2	2
solcap_snp_c1_4752	3	2	2	4	2	2	2	2	2	2	2	3	1	3	3	3	3	2	2	4	2	3	3	2	2	2	3	2	2	3	2	4	2	4	3	3	2	2	3	1	2	4	3	2	2	2	3	2	2
solcap_snp_c1_4757	4	3	4	4	3	4	3	4	3	4	3	4	3	3	4	3	3	3	3	4	3	3	4	4	3	3	3	3	3	4	4	4	3	4	4	3	3	4	4	3	3	4	4	3	3	3	3	3	4
solcap_snp_c1_476	0	0	0	0	0	0	0	0	0	0	0	0	0	0	0	0	0	0	0	0	0	0	0	0	0	0	0	0	0	0	0	0	0	0	0	0	0	0	0	0	0	0	0	0	0	0	0	0	0
solcap_snp_c1_4763	3	2	2	4	2	2	1	2	2	1	2	3	1	3	3	3	3	2	2	4	2	3	3	2	2	2	3	2	2	3	2	4	2	4	3	3	2	2	3	1	2	4	3	2	2	2	3	2	2
solcap_snp_c1_4775	4	4	4	4	4	4	4	4	4	4	4	4	4	4	4	4	4	4	4	4	4	4	4	4	4	4	4	4	4	4	4	4	4	4	4	4	4	4	4	4	4	4	4	4	4	4	4	4	4
solcap_snp_c1_4776	0	0	0	0	0	0	0	0	0	0	0	0	0	0	0	0	0	0	0	0	0	0	0	0	0	0	0	0	0	0	0	0	0	0	0	0	0	0	0	0	0	0	0	0	0	0	0	0	0
solcap_snp_c1_4777	4	4	4	4	4	4	4	4	4	4	4	4	4	4	4	4	4	4	4	4	4	4	4	4	4	4	4	4	4	4	4	4	4	4	4	4	4	4	4	4	4	4	4	4	4	4	4	4	4
solcap_snp_c1_4778	4	4	4	4	4	4	4	4	4	4	4	4	4	4	4	4	4	4	4	4	4	4	4	4	4	4	4	4	4	4	4	4	4	4	4	4	4	4	4	4	4	4	4	4	4	4	4	4	4
solcap_snp_c1_4779	0	0	0	0	0	0	0	0	0	0	0	0	0	0	0	0	0	0	0	0	0	0	0	0	0	0	0	0	0	0	0	0	0	0	0	0	0	0	0	0	0	0	0	0	0	0	0	0	0
solcap_snp_c1_4781	4	4	4	4	4	4	4	4	4	4	4	4	4	4	4	4	4	4	4	4	4	4	4	4	4	4	4	4	4	4	4	4	4	4	4	4	4	4	4	4	4	4	4	4	4	4	4	4	4
solcap_snp_c1_4782	4	4	4	4	4	4	4	4	4	4	4	4	4	4	4	4	4	4	4	4	4	4	4	4	4	4	4	4	4	4	4	4	4	4	4	4	4	4	4	4	4	4	4	4	4	4	4	4	4
solcap_snp_c1_4783	0	0	0	0	0	0	0	0	0	0	0	0	0	0	0	0	0	0	0	0	0	0	0	0	0	0	0	0	0	0	0	0	0	0	0	0	0	0	0	0	0	0	0	0	0	0	0	0	0
solcap_snp_c1_4784	0	0	0	0	0	0	0	0	0	0	0	0	0	0	0	0	0	0	0	0	0	0	0	0	0	0	0	0	0	0	0	0	0	0	0	0	0	0	0	0	0	0	0	0	0	0	0	0	0
solcap_snp_c1_4789	4	3	3	3	3	4	3	4	4	4	3	3	4	3	4	3	4	3	3	3	3	4	4	4	3	4	4	3	4	3	3	4	3	3	4	3	4	3	3	3	3	3	4	3	3	4	3	3	3
solcap_snp_c1_4792	4	3	3	3	3	4	3	4	4	4	3	3	4	3	4	3	4	3	3	3	3	4	4	4	3	4	4	3	4	3	3	4	3	3	4	3	4	3	3	3	3	3	4	3	3	4	3	3	3
solcap_snp_c1_4794	4	4	4	4	4	4	4	4	4	4	4	4	4	4	4	4	4	4	4	4	4	4	4	4	4	4	4	4	4	4	4	4	4	4	4	4	4	4	4	4	4	4	4	4	4	4	4	4	4
solcap_snp_c1_4796	1	2	1	2	1	0	1	1	1	0	1	2	2	2	1	1	2	1	3	2	1	2	2	0	1	2	1	2	3	1	0	0	2	2	1	2	1	1	1	3	1	1	2	1	1	2	2	1	1
solcap_snp_c1_4799	3	2	3	2	3	4	3	3	3	4	3	2	2	2	3	3	2	3	1	2	3	2	3	4	3	2	3	2	1	3	4	4	2	2	3	2	3	3	3	1	3	3	2	3	3	2	1	3	3
solcap_snp_c1_4803	1	2	1	2	1	0	1	1	1	1	1	2	2	2	1	1	2	1	3	2	1	2	1	0	1	2	1	2	3	1	0	0	2	2	1	2	1	1	1	3	1	1	2	1	1	2	3	1	1
solcap_snp_c1_4814	3	4	4	4	3	3	4	3	4	4	4	3	3	4	4	3	3	4	3	3	3	3	3	3	4	4	3	4	3	4	3	3	4	3	3	3	4	3	4	3	3	3	3	3	3	3	3	3	4
solcap_snp_c1_4817	0	0	0	0	0	0	0	0	0	0	0	0	0	0	0	0	0	0	0	0	0	0	0	0	0	0	0	0	0	0	0	0	0	0	0	0	0	0	0	0	0	0	0	0	0	0	0	0	0
solcap_snp_c1_482	3	1	1	2	2	2	1	2	2	3	1	2	3	2	2	3	2	3	2	2	2	2	3	3	2	2	1	2	2	1	2	3	3	3	2	1	1	2	2	2	3	2	1	2	1	2	1	2	2
solcap_snp_c1_4822	3	3	2	3	2	3	4	3	2	4	2	3	3	2	2	3	2	3	4	3	2	3	4	3	3	3	4	3	4	3	3	3	1	3	3	2	2	3	4	3	4	4	4	3	3	2	2	2	3
solcap_snp_c1_4823	4	3	3	4	3	4	3	3	4	4	4	3	3	3	3	4	3	3	3	3	4	3	1	3	3	3	2	2	3	3	3	3	3	2	3	4	3	2	3	2	3	3	3	3	3	3	3	3	2
solcap_snp_c1_4824	3	2	2	2	2	2	2	3	1	3	1	2	3	2	2	2	2	3	3	2	1	3	4	3	3	2	4	3	3	3	3	3	1	3	3	1	2	3	3	3	3	3	3	3	3	3	2	2	3
solcap_snp_c1_483	1	3	3	2	2	2	3	2	2	1	3	2	1	2	2	1	2	1	2	2	2	2	1	1	2	2	3	2	2	3	2	1	1	1	2	3	3	2	2	2	1	2	3	2	3	2	3	2	2
solcap_snp_c1_4847	2	3	2	2	3	3	3	2	2	4	1	2	2	2	3	3	3	3	3	2	3	3	2	3	1	3	3	3	3	2	3	3	4	3	2	2	3	3	3	3	1	3	2	3	4	3	2	3	3
solcap_snp_c1_4849	2	0	2	1	1	1	1	2	1	0	2	2	2	1	0	1	1	1	1	1	1	1	1	1	1	1	0	1	1	1	1	1	0	1	1	1	1	1	1	1	2	1	1	1	0	1	1	0	1
solcap_snp_c1_4850	4	3	4	3	4	4	4	4	3	4	3	4	4	3	3	4	4	4	4	3	4	4	3	4	2	4	3	4	4	3	4	4	4	4	3	3	4	4	4	4	3	4	3	4	4	4	3	3	4
solcap_snp_c1_4859	4	4	4	4	4	4	4	4	4	4	4	4	4	4	4	4	4	4	4	4	4	4	4	4	4	4	4	4	4	4	4	4	4	4	4	4	4	4	4	4	4	4	4	4	4	4	4	4	4
solcap_snp_c1_4860	4	3	4	4	4	3	3	3	4	4	4	3	3	4	3	3	4	4	3	4	4	3	4	3	4	3	4	4	4	4	4	3	3	4	4	3	4	4	4	3	3	3	3	4	3	3	3	4	3
solcap_snp_c1_4862	4	4	4	4	4	4	4	4	4	4	4	4	4	4	4	4	4	4	4	4	4	4	4	4	4	4	4	4	4	4	4	4	4	4	4	4	4	4	4	4	4	4	4	4	4	4	4	4	4
solcap_snp_c1_4873	4	3	4	3	4	4	4	4	3	4	3	4	4	3	3	4	4	4	4	3	4	4	3	4	2	4	3	4	4	3	4	4	4	4	3	3	4	4	4	4	3	4	3	4	4	4	3	3	4
solcap_snp_c1_4881	4	3	4	4	4	3	3	3	4	4	4	3	3	4	3	3	4	4	3	4	4	3	4	3	4	3	4	4	4	4	4	3	3	3	4	3	4	4	4	3	3	3	3	4	3	3	3	4	3
solcap_snp_c1_4885	0	0	0	0	0	0	0	0	0	0	0	0	0	0	0	0	0	0	0	0	0	0	0	0	0	0	0	0	0	0	0	0	0	0	0	0	0	0	0	0	0	0	0	0	0	0	0	0	0
solcap_snp_c1_4925	0	0	0	0	0	0	0	0	0	1	0	0	0	0	0	0	0	0	0	0	0	0	0	0	0	0	0	0	0	0	0	0	0	0	0	0	0	0	0	0	0	0	0	0	0	0	0	0	0
solcap_snp_c1_4926	2	2	3	2	2	3	2	1	1	3	2	2	2	2	2	2	2	1	2	2	2	2	3	2	0	3	2	2	2	2	1	1	2	2	1	1	2	3	1	2	2	2	2	2	1	2	2	1	2
solcap_snp_c1_4942	3	2	3	2	3	3	2	2	2	3	3	2	3	2	2	3	3	2	3	3	2	3	3	3	1	4	2	2	3	2	2	2	2	3	2	2	2	4	NA	3	3	2	2	2	2	3	3	2	2
solcap_snp_c1_4947	0	1	0	1	0	1	1	0	0	1	1	1	1	0	0	1	0	0	1	1	1	1	0	1	0	1	0	0	1	0	0	0	0	0	0	0	0	1	1	0	1	1	1	0	0	1	0	0	0
solcap_snp_c1_4949	1	1	1	1	1	2	1	0	1	2	1	1	2	1	1	1	0	0	1	2	2	2	0	1	0	2	0	1	1	0	0	0	2	1	1	1	1	2	1	1	1	1	1	0	1	2	1	1	1
solcap_snp_c1_4951	1	1	1	1	1	2	1	0	1	2	1	1	2	1	1	1	0	0	1	2	2	2	0	1	0	2	0	1	1	0	0	0	2	1	1	1	1	2	1	1	1	1	1	0	1	2	1	1	1
solcap_snp_c1_4989	4	3	3	4	3	3	4	3	3	4	3	4	3	4	3	3	4	4	4	3	3	3	3	3	3	3	3	4	4	4	3	3	4	3	3	4	3	4	3	3	3	4	3	4	4	3	3	4	4
solcap_snp_c1_4990	3	3	2	4	2	1	4	2	3	3	2	4	2	3	2	2	3	4	4	2	2	2	3	2	2	3	3	3	3	4	1	2	3	3	3	4	3	4	2	2	3	4	2	3	3	2	3	3	3
solcap_snp_c1_5010	3	3	2	4	2	1	4	2	3	3	2	4	2	3	2	2	3	4	4	2	2	2	3	2	2	3	3	3	3	4	1	NA	3	3	3	4	3	4	2	2	3	4	2	3	3	2	3	3	3
solcap_snp_c1_5029	4	3	3	4	3	3	4	3	3	4	3	4	3	4	3	3	4	4	4	3	3	3	2	3	3	3	3	4	4	4	3	3	4	3	3	4	3	4	3	3	3	4	3	4	4	3	3	4	4
solcap_snp_c1_5047	4	3	3	4	3	3	4	3	3	4	3	4	3	4	3	3	4	4	4	3	3	3	3	3	3	3	3	4	4	4	3	3	4	3	3	4	3	4	3	3	3	4	3	4	4	3	3	4	4
solcap_snp_c1_5058	3	2	3	3	2	1	2	2	2	0	3	3	1	2	3	2	1	2	2	2	3	3	3	2	3	2	2	2	2	2	3	2	1	2	3	2	3	2	4	1	3	2	1	2	4	4	2	2	3
solcap_snp_c1_5088	4	2	3	3	3	2	3	3	2	3	3	3	3	4	3	3	2	3	3	4	3	2	2	3	4	3	3	3	4	3	3	3	4	3	4	4	2	3	3	3	2	2	3	3	2	3	3	4	3
solcap_snp_c1_5091	0	2	1	1	1	2	1	1	2	1	1	1	1	0	1	1	2	1	1	0	1	2	2	1	0	1	1	1	0	1	1	1	0	1	0	0	2	1	1	1	2	2	1	1	2	1	1	0	1
solcap_snp_c1_5100	2	2	2	2	2	2	3	2	3	2	2	2	2	2	2	3	2	3	2	2	1	2	2	2	2	2	2	2	1	3	2	2	1	2	2	2	2	2	2	2	2	3	2	2	2	2	2	2	2
solcap_snp_c1_5112	3	2	2	3	2	2	1	2	3	4	1	3	3	3	3	3	3	3	2	2	2	3	3	3	2	3	1	2	2	2	2	3	3	3	2	1	1	2	2	3	2	2	1	2	2	2	1	2	2
solcap_snp_c1_5113	0	0	0	0	0	0	0	0	0	0	0	0	0	0	0	0	0	0	0	0	0	0	0	0	0	0	0	0	0	0	0	0	0	0	0	0	0	0	0	0	0	0	0	0	0	0	0	0	0
solcap_snp_c1_5114	1	1	2	1	1	1	2	2	1	0	2	0	0	0	0	0	1	1	1	1	2	1	1	1	2	0	1	2	1	2	1	1	1	0	1	2	2	1	1	1	1	1	2	2	1	2	2	2	1
solcap_snp_c1_5115	0	0	0	0	0	0	0	0	0	0	0	0	0	0	0	0	0	0	0	0	0	0	0	0	0	0	0	0	0	0	0	0	0	0	0	0	0	0	0	0	0	0	0	0	0	0	0	0	0
solcap_snp_c1_512	0	0	0	0	0	0	0	0	0	0	0	0	0	0	0	0	0	0	0	0	0	0	0	0	0	0	0	0	0	0	0	0	0	0	0	0	0	0	0	0	0	0	0	0	0	0	0	0	0
solcap_snp_c1_5126	3	3	2	3	3	3	2	2	3	4	2	4	4	4	4	4	3	3	3	3	2	3	3	3	2	4	2	2	2	2	3	3	3	4	3	2	2	3	3	3	3	3	2	2	3	2	2	2	3
solcap_snp_c1_513	0	2	1	1	1	1	1	0	1	0	1	2	1	2	2	1	1	0	1	1	0	1	0	0	0	2	NA	0	1	1	1	0	1	1	1	1	1	1	1	1	1	1	1	0	2	0	1	0	1
solcap_snp_c1_5137	4	4	4	4	4	4	4	4	4	4	4	4	4	4	4	4	4	4	4	4	4	4	4	4	4	4	4	4	4	4	4	4	4	4	4	4	4	4	4	4	4	4	4	4	4	4	4	4	4
solcap_snp_c1_5145	4	3	3	4	3	3	3	3	4	3	4	3	3	4	3	4	4	3	4	4	4	4	3	3	3	4	4	3	4	3	3	4	3	4	3	4	3	3	3	3	4	4	3	4	4	3	4	4	3
solcap_snp_c1_5150	3	3	3	4	3	3	2	3	2	2	2	4	2	3	4	3	3	3	2	4	2	3	4	4	3	2	3	4	2	4	3	4	3	4	4	3	3	3	4	2	2	4	4	2	3	3	3	2	3
solcap_snp_c1_516	0	1	0	0	1	1	0	0	1	1	1	0	1	0	1	1	1	1	1	0	0	1	1	0	1	1	1	1	0	1	0	0	1	1	1	0	1	1	1	1	1	1	1	1	1	1	1	1	1
solcap_snp_c1_5179	0	1	1	0	0	0	0	1	0	1	1	0	0	0	1	1	0	0	1	0	1	1	0	0	0	0	0	0	1	0	1	1	1	0	1	0	0	1	1	1	1	0	0	0	0	0	0	0	0
solcap_snp_c1_5198	4	4	4	4	4	4	4	4	4	4	4	4	4	4	4	4	4	4	4	4	4	4	4	4	4	4	4	4	4	4	4	4	4	4	4	4	4	4	4	4	4	4	4	4	4	4	4	4	4
solcap_snp_c1_5209	4	4	4	4	4	4	4	4	4	4	4	4	4	4	4	4	4	4	4	4	4	4	4	4	4	4	4	4	4	4	4	4	4	4	4	4	4	4	4	4	4	4	4	4	4	4	4	4	4
solcap_snp_c1_5217	1	0	1	1	0	1	0	0	1	1	0	0	0	1	0	1	0	0	0	0	0	1	1	1	1	0	1	1	1	1	1	1	1	0	1	0	0	0	1	1	0	0	0	0	0	0	0	1	0
solcap_snp_c1_5224	0	0	0	0	0	0	0	0	0	0	0	0	0	0	0	0	0	0	0	0	0	0	0	0	0	0	0	0	0	0	0	0	0	0	0	0	0	0	0	0	0	0	0	0	0	0	0	0	0
solcap_snp_c1_5228	4	4	4	4	4	4	4	4	4	4	4	4	4	4	4	4	4	4	4	4	4	4	4	4	4	4	4	4	4	4	4	4	4	4	4	4	4	4	4	4	4	4	4	4	4	4	4	4	4
solcap_snp_c1_5254	1	0	1	0	0	1	0	1	1	1	2	1	0	0	1	0	0	1	0	0	1	0	1	1	1	0	1	1	0	0	0	0	0	1	0	1	0	1	0	0	1	1	1	0	0	0	1	1	1
solcap_snp_c1_526	0	0	0	0	0	0	0	0	0	0	0	0	0	0	0	0	0	0	0	0	0	0	0	0	0	0	0	0	0	0	0	0	0	0	0	0	0	0	0	0	0	0	0	0	0	0	0	0	0
solcap_snp_c1_5267	3	1	3	1	1	3	2	3	2	3	2	3	2	2	2	0	0	2	2	1	2	1	3	3	2	2	1	3	2	2	2	1	2	1	1	1	3	2	2	3	2	3	2	1	2	2	3	2	3
solcap_snp_c1_5281	3	1	3	1	1	3	2	3	2	3	2	3	2	2	2	0	0	2	2	1	2	1	3	3	2	2	1	3	2	2	2	1	2	1	1	1	3	2	2	3	2	3	2	1	2	2	3	2	3
solcap_snp_c1_5286	0	0	0	0	0	0	0	0	0	2	0	0	0	0	0	0	0	0	0	0	0	0	0	0	0	0	0	0	0	0	0	0	0	0	0	0	0	0	0	0	0	0	0	0	0	0	0	0	0
solcap_snp_c1_5287	0	0	0	0	0	0	0	0	0	2	0	0	0	0	0	0	0	0	0	0	0	0	0	0	0	0	0	0	0	0	0	0	0	0	0	0	0	0	0	0	0	0	0	0	0	0	0	0	0
solcap_snp_c1_5295	4	4	4	4	4	4	4	4	4	4	4	4	4	4	4	4	4	4	4	4	4	4	4	4	4	4	4	4	4	4	4	4	4	4	4	4	4	4	4	4	4	4	4	4	4	4	4	4	4
solcap_snp_c1_5346	4	4	4	4	4	4	4	4	4	3	4	4	4	4	4	4	4	4	4	4	4	4	4	4	4	4	4	4	4	4	4	4	4	4	4	4	4	4	4	4	4	4	4	4	4	4	4	4	4
solcap_snp_c1_5365	4	4	4	4	4	4	4	4	4	4	4	4	4	4	4	4	4	4	4	4	4	4	4	4	4	4	4	4	4	4	4	4	4	4	4	4	4	4	4	4	4	4	4	4	4	4	4	4	4
solcap_snp_c1_5388	4	2	2	3	4	4	3	3	3	3	3	4	2	4	3	3	3	3	2	3	3	4	3	3	3	4	3	2	3	2	3	3	3	3	3	3	2	3	3	2	4	3	4	3	3	3	4	3	3
solcap_snp_c1_5400	0	3	2	1	0	0	1	1	1	1	1	0	2	0	1	1	1	1	2	1	1	0	1	1	1	0	1	2	1	2	1	1	1	1	1	1	2	1	1	2	0	1	0	1	1	1	0	1	1
solcap_snp_c1_5410	2	4	4	3	3	3	3	2	3	3	3	4	2	3	3	3	3	3	3	3	3	2	4	2	2	3	3	3	3	3	3	3	3	3	3	3	3	4	2	3	3	3	3	3	3	3	3	3	3
solcap_snp_c1_5411	2	4	4	3	3	3	3	2	3	2	3	4	2	3	3	3	3	3	3	3	3	2	4	2	2	3	3	3	3	3	3	3	3	3	3	3	3	4	2	3	3	3	3	3	3	3	3	3	3
solcap_snp_c1_5412	4	4	4	4	4	4	4	4	4	3	4	4	4	4	4	4	4	4	4	4	4	4	4	4	4	4	4	4	4	4	4	4	4	4	4	4	4	4	4	4	4	4	4	4	4	4	4	4	4
solcap_snp_c1_5452	4	4	4	4	4	4	4	4	4	4	4	4	4	4	4	4	4	4	4	4	4	4	4	4	4	4	4	4	4	4	4	4	4	4	4	4	4	4	4	4	4	4	4	4	4	4	4	4	4
solcap_snp_c1_5458	0	0	0	0	0	0	0	0	0	0	0	0	0	0	0	0	0	0	0	0	0	0	0	0	0	0	0	0	0	0	0	0	0	0	0	0	0	0	0	0	0	0	0	0	0	0	0	0	0
solcap_snp_c1_5468	4	4	4	4	4	4	4	4	4	4	4	4	4	4	4	4	4	4	4	4	4	4	4	4	4	4	4	4	4	4	4	4	4	4	4	4	4	4	4	4	4	4	4	4	4	4	4	4	4
solcap_snp_c1_5477	4	3	4	3	3	3	3	4	4	4	4	4	4	3	4	4	3	3	3	4	3	3	4	4	3	3	3	3	3	4	4	4	3	4	4	3	3	4	4	3	3	4	3	3	4	3	3	3	3
solcap_snp_c1_5483	1	4	2	2	2	3	2	3	2	1	3	3	3	3	2	2	2	2	3	3	3	2	2	3	3	4	2	2	2	2	2	2	2	2	2	3	3	2	2	2	3	2	3	2	2	3	3	2	3
solcap_snp_c1_5499	3	3	3	3	3	4	2	3	2	3	3	3	2	3	3	1	4	3	3	3	4	2	2	3	3	4	3	3	3	2	3	4	3	3	3	3	4	3	3	4	4	3	3	3	3	4	3	4	3
solcap_snp_c1_5546	3	3	3	4	4	3	4	2	4	3	2	3	3	3	3	3	4	4	2	3	2	3	4	3	3	2	3	4	3	4	2	3	3	4	3	3	3	3	3	3	2	4	3	4	4	3	3	4	3
solcap_snp_c1_5559	3	2	3	2	3	2	2	1	3	2	2	1	2	1	3	2	2	3	2	1	1	2	3	NA	2	1	2	3	2	3	2	2	3	2	3	1	2	3	2	2	2	3	2	3	3	1	2	3	2
solcap_snp_c1_5560	3	1	3	2	3	2	2	1	3	2	2	1	2	1	3	2	2	3	2	1	1	2	3	3	2	1	2	3	2	3	2	2	3	2	3	1	2	3	2	2	2	3	2	3	3	1	2	3	2
solcap_snp_c1_5566	4	3	4	3	4	4	3	4	3	4	4	3	3	3	4	3	4	3	4	3	4	3	3	3	3	4	4	4	4	3	4	4	4	3	4	3	4	4	3	4	4	4	4	3	3	3	3	4	3
solcap_snp_c1_5567	4	3	4	3	4	4	3	4	3	4	4	3	3	3	4	3	4	3	4	3	4	3	3	3	3	4	4	4	4	3	4	4	4	3	4	3	4	4	3	4	4	4	4	3	3	3	3	4	3
solcap_snp_c1_5578	1	4	2	2	2	3	2	3	2	1	3	3	3	3	2	2	2	2	3	3	3	2	2	3	3	4	2	2	2	2	2	2	2	2	2	3	3	2	2	2	3	2	3	2	2	3	3	2	3
solcap_snp_c1_5580	0	1	0	1	1	1	1	1	0	1	0	1	0	1	0	0	1	0	0	1	1	0	0	0	0	1	1	1	1	0	0	1	0	1	0	1	1	0	0	1	0	1	1	0	0	1	0	1	0
solcap_snp_c1_5587	2	3	2	2	2	2	3	4	2	2	3	3	3	3	2	4	2	1	3	3	3	3	2	2	2	3	3	2	3	2	3	2	2	2	2	3	2	2	2	2	2	1	3	1	1	3	2	1	2
solcap_snp_c1_5598	1	1	1	1	2	1	2	2	1	1	1	1	1	1	1	2	1	0	1	1	1	1	1	1	0	1	2	2	2	1	1	1	1	1	1	1	1	1	0	1	0	1	2	0	0	1	0	1	0
solcap_snp_c1_5653	3	4	3	4	3	3	3	3	3	2	4	4	3	4	4	4	4	4	3	4	3	4	4	4	4	3	4	4	3	4	3	3	4	4	4	4	4	3	4	3	3	3	4	3	4	4	4	3	3
solcap_snp_c1_5656	4	3	3	3	3	4	4	3	4	3	3	3	4	3	4	4	3	4	4	3	4	3	3	4	3	3	4	3	3	4	4	3	4	3	3	4	4	3	3	4	4	4	3	4	4	4	3	4	3
solcap_snp_c1_5707	1	2	1	2	2	1	2	2	3	1	3	0	3	2	2	2	3	3	2	1	1	2	3	1	1	2	2	2	0	3	1	1	1	2	3	2	1	2	1	2	2	3	2	1	2	2	2	3	2
solcap_snp_c1_5710	1	2	1	2	2	1	2	2	3	1	3	0	3	2	2	2	NA	3	2	1	1	2	3	1	1	2	2	2	0	3	1	1	1	2	3	2	1	2	1	2	2	3	2	1	2	2	2	3	2
solcap_snp_c1_5713	3	2	3	2	3	2	2	3	3	2	4	1	4	3	3	3	3	3	3	2	3	3	4	3	2	3	3	3	NA	3	3	2	2	3	3	3	2	2	2	3	2	3	3	2	3	3	3	4	3
solcap_snp_c1_5716	3	0	1	2	2	2	2	2	1	3	1	1	2	1	1	2	1	2	2	1	1	2	1	2	2	1	2	1	2	2	2	2	1	1	2	1	1	1	2	1	1	2	2	2	2	2	1	1	1
solcap_snp_c1_573	2	3	2	3	3	2	2	2	3	2	4	2	2	2	3	4	4	3	2	3	3	3	2	2	3	2	4	2	2	2	2	3	2	4	3	4	1	3	2	1	3	2	3	3	2	2	2	3	3
solcap_snp_c1_5732	0	1	0	0	1	1	1	0	1	0	1	0	1	0	1	0	1	1	1	0	0	1	1	0	1	0	0	1	0	0	0	1	0	0	1	0	1	1	0	0	0	1	0	1	1	0	0	0	1
solcap_snp_c1_5739	4	3	3	3	3	4	3	4	4	4	3	3	4	3	4	3	4	3	3	3	3	4	4	3	3	3	4	3	4	4	3	4	3	3	3	3	4	3	3	3	3	4	4	3	3	4	3	3	3
solcap_snp_c1_5740	4	4	4	4	4	4	4	4	4	4	4	4	4	4	4	4	4	4	4	4	4	4	4	4	4	4	4	4	4	4	4	4	4	4	4	4	4	4	4	4	4	4	4	4	4	4	4	4	4
solcap_snp_c1_5750	3	2	2	2	3	2	4	1	3	1	3	2	2	2	3	3	2	4	3	3	3	3	3	3	4	2	2	4	1	2	3	3	2	2	4	3	3	4	3	3	2	2	2	4	4	2	3	2	3
solcap_snp_c1_5759	2	0	2	0	1	2	1	2	2	2	2	1	1	0	1	0	0	1	1	1	2	0	1	0	1	1	1	1	1	0	1	0	0	1	0	1	1	2	0	1	1	2	1	1	0	0	1	2	2
solcap_snp_c1_5766	2	2	1	2	2	3	2	0	2	2	3	3	2	1	2	2	2	2	3	4	3	3	2	2	3	2	1	2	3	1	1	4	1	2	1	2	2	3	1	3	3	2	2	1	1	3	2	3	1
solcap_snp_c1_5794	2	3	1	2	2	3	1	0	1	2	2	1	2	3	2	2	2	1	3	4	4	3	2	2	3	1	1	2	2	2	2	4	2	2	0	3	1	2	1	4	4	0	1	2	1	3	2	3	0
solcap_snp_c1_5796	4	3	4	4	3	3	3	4	4	3	3	3	4	3	3	4	3	4	3	3	3	4	4	4	3	3	4	3	4	4	4	3	3	3	4	3	4	4	4	3	3	4	4	4	4	4	4	4	4
solcap_snp_c1_5797	4	4	4	4	4	4	4	4	4	4	4	4	4	4	4	4	4	4	4	4	4	4	4	4	4	4	4	4	4	4	4	4	4	4	4	4	4	4	4	4	4	4	4	4	4	4	4	4	4
solcap_snp_c1_5799	2	2	4	2	1	1	3	3	3	2	3	2	3	2	3	2	3	2	2	1	1	2	3	1	1	2	3	3	2	2	2	1	1	1	3	1	4	2	4	1	0	4	2	2	2	2	1	2	3
solcap_snp_c1_58	3	3	2	2	4	4	4	3	3	2	3	4	2	3	3	2	3	4	2	3	3	3	2	3	3	3	4	2	4	2	3	3	3	4	3	3	4	4	2	3	4	3	2	3	3	3	3	3	3
solcap_snp_c1_5812	0	1	0	0	1	1	1	0	0	1	1	1	0	1	1	0	1	0	1	1	1	0	0	0	1	1	0	1	0	0	0	1	1	1	0	1	0	0	0	1	1	0	0	0	0	0	0	0	0
solcap_snp_c1_5836	4	4	4	4	4	4	4	4	4	4	4	4	4	4	4	4	4	4	4	4	4	4	4	4	4	4	4	4	4	4	4	4	4	4	4	4	4	4	4	4	4	4	4	4	4	4	4	4	4
solcap_snp_c1_5837	0	0	0	0	0	0	0	0	0	0	0	0	0	0	0	0	0	0	0	0	0	0	0	0	0	0	0	0	0	0	0	0	0	0	0	0	0	0	0	0	0	0	0	0	0	0	0	0	0
solcap_snp_c1_5871	0	0	0	0	0	0	0	0	0	0	0	0	0	0	0	0	0	0	0	0	0	0	0	0	0	0	0	0	0	0	0	0	0	0	0	0	0	0	0	0	0	0	0	0	0	0	0	0	0
solcap_snp_c1_5881	3	3	4	3	4	3	2	3	3	4	3	2	3	3	3	3	2	2	3	4	4	3	2	2	3	3	4	3	4	3	4	3	3	4	4	2	4	3	4	1	2	2	3	3	3	3	4	4	1
solcap_snp_c1_5895	4	4	4	4	4	4	4	4	4	4	4	4	4	4	4	4	4	4	4	4	4	4	4	4	4	4	4	4	4	4	4	4	4	4	4	4	4	4	4	4	4	4	4	4	4	4	4	4	4
solcap_snp_c1_590	4	4	4	4	4	4	4	4	4	4	4	4	4	4	4	4	4	4	4	4	4	4	4	4	4	4	4	4	4	4	4	4	4	4	4	4	4	4	4	4	4	4	4	4	4	4	4	4	4
solcap_snp_c1_5908	0	1	0	0	0	1	1	1	0	0	0	1	1	0	1	1	0	0	1	0	0	1	0	1	0	1	0	0	0	0	0	1	0	1	0	1	0	1	0	1	0	1	1	0	1	1	1	0	1
solcap_snp_c1_5920	4	4	4	4	4	4	4	4	4	4	4	4	4	4	4	4	4	4	4	4	4	4	4	4	4	4	4	4	4	4	4	4	4	4	4	4	4	4	4	4	4	4	4	4	4	4	4	4	4
solcap_snp_c1_5922	0	0	0	0	0	0	0	0	0	0	0	0	0	0	0	0	0	0	0	0	0	0	0	0	0	0	0	0	0	0	0	0	0	0	0	0	0	0	0	0	0	0	0	0	0	0	0	0	0
solcap_snp_c1_5924	4	3	4	4	4	3	3	3	4	4	4	3	3	4	3	3	4	4	3	4	4	3	4	3	4	3	4	4	4	4	4	3	4	3	4	3	4	3	4	3	4	3	3	4	3	3	3	4	3
solcap_snp_c1_5931	1	3	1	2	0	1	2	2	0	0	2	2	2	1	2	1	1	0	1	1	0	1	2	1	3	2	0	1	0	2	0	1	1	2	1	3	0	2	0	2	2	1	1	1	1	1	2	1	2
solcap_snp_c1_5936	2	0	0	1	1	1	1	2	1	2	1	0	2	1	1	1	1	1	1	1	1	2	0	2	2	1	1	1	1	1	1	1	1	1	1	1	1	0	2	1	1	1	1	1	1	1	1	1	1
solcap_snp_c1_594	4	4	4	4	4	4	4	4	4	2	4	4	4	4	4	4	4	4	4	4	4	4	4	4	4	4	4	4	4	4	4	4	4	4	4	4	4	4	4	4	4	4	4	4	4	4	4	4	4
solcap_snp_c1_5940	2	0	0	1	1	1	1	2	1	2	1	0	2	1	1	1	1	1	1	1	1	2	0	2	2	1	1	1	1	1	1	1	1	1	1	1	1	0	1	1	1	1	1	1	1	NA	1	1	1
solcap_snp_c1_5951	3	3	3	3	2	3	3	3	3	4	3	3	4	2	3	4	4	3	3	3	3	3	4	3	4	3	1	4	3	4	1	3	4	2	3	3	2	3	3	3	2	3	2	3	2	2	4	2	3
solcap_snp_c1_5955	0	1	0	0	0	1	0	0	0	0	0	0	1	0	0	1	0	1	0	1	1	1	1	1	1	0	0	0	1	1	0	1	1	0	0	1	1	1	0	1	1	0	0	1	0	1	1	1	0
solcap_snp_c1_5959	0	2	1	1	0	1	0	1	1	1	0	0	2	0	0	2	1	1	1	1	1	1	2	2	1	0	0	1	1	2	1	1	1	0	1	2	1	1	1	1	1	1	1	2	1	1	2	1	1
solcap_snp_c1_5968	4	3	3	3	3	3	3	3	4	4	4	3	4	3	4	3	4	4	4	3	3	4	4	4	3	3	3	4	3	4	3	4	3	3	4	3	3	3	3	3	4	3	3	4	4	4	3	3	4
solcap_snp_c1_5995	0	0	0	0	0	0	0	0	0	1	0	0	0	0	0	0	0	0	0	0	0	0	0	0	0	0	0	0	0	0	0	0	0	0	0	0	0	0	0	0	0	0	0	0	0	0	0	0	0
solcap_snp_c1_5996	4	4	4	4	4	4	4	4	4	3	4	4	4	4	4	4	4	4	4	4	4	4	4	4	4	4	4	4	4	4	4	4	4	4	4	4	4	4	4	4	4	4	4	4	4	4	4	4	4
solcap_snp_c1_6004	0	0	0	0	0	0	0	0	0	0	0	0	0	0	0	0	0	0	0	0	0	0	0	0	0	0	0	0	0	0	0	0	0	0	0	0	0	0	0	0	0	0	0	0	0	0	0	0	0
solcap_snp_c1_6006	0	0	0	0	0	0	0	0	0	0	0	0	0	0	0	0	0	0	0	0	0	0	0	0	0	0	0	0	0	0	0	0	0	0	0	0	0	0	0	0	0	0	0	0	0	0	0	0	0
solcap_snp_c1_601	3	2	3	2	2	3	3	2	2	3	1	1	4	3	2	4	2	3	4	2	2	3	2	2	2	3	2	2	3	3	3	1	4	1	3	3	4	2	3	4	2	3	2	2	4	2	3	2	0
solcap_snp_c1_6033	3	4	3	4	3	3	4	3	4	3	3	3	4	4	3	4	4	3	4	3	4	3	3	3	4	3	4	3	3	3	3	4	3	4	3	4	4	4	4	4	4	4	3	3	3	4	3	4	3
solcap_snp_c1_6036	1	1	1	1	1	2	1	2	0	1	2	2	1	1	1	0	1	1	1	1	1	1	2	1	0	1	0	1	1	1	1	0	1	1	1	0	1	0	1	0	0	1	1	1	1	0	2	1	1
solcap_snp_c1_6037	3	4	3	4	3	3	4	3	4	3	3	3	4	4	3	4	4	3	4	3	4	3	3	3	4	3	4	3	3	3	3	4	3	4	3	4	4	4	4	4	4	4	3	3	3	3	3	4	3
solcap_snp_c1_6040	0	1	0	1	0	1	1	1	0	0	1	1	1	1	0	0	1	0	1	0	1	0	1	0	0	0	0	0	0	0	0	0	0	1	0	0	1	0	1	0	0	1	0	0	0	0	1	1	0
solcap_snp_c1_6046	4	4	4	4	4	4	4	4	4	4	4	4	4	4	4	4	4	4	4	4	4	4	4	4	4	4	4	4	4	4	4	4	4	4	4	4	4	4	4	4	4	4	4	4	4	4	4	4	4
solcap_snp_c1_6052	2	2	1	2	2	3	1	2	1	2	2	2	1	1	2	1	3	1	1	2	3	1	1	2	3	3	2	2	2	1	2	3	2	1	2	1	3	2	2	3	3	2	2	2	2	3	2	3	2
solcap_snp_c1_6068	3	3	4	4	3	2	3	2	3	3	4	3	3	3	2	2	2	3	2	2	4	4	4	3	3	3	3	2	3	3	3	2	2	3	3	4	4	3	3	4	4	3	3	3	3	3	3	3	4
solcap_snp_c1_607	4	3	4	3	3	4	3	4	3	3	4	3	4	4	3	4	3	4	4	3	3	4	4	3	4	4	3	4	4	3	3	3	4	3	4	3	4	4	4	4	3	4	4	3	4	3	4	3	3
solcap_snp_c1_6077	4	4	4	4	4	4	4	4	4	4	4	4	4	4	4	4	4	4	4	4	4	4	4	4	4	4	4	4	4	4	4	4	4	4	4	4	4	4	4	4	4	4	4	4	4	4	4	4	4
solcap_snp_c1_6083	1	2	2	2	1	2	2	3	2	2	2	1	2	2	1	1	1	1	1	0	3	2	1	1	1	0	1	2	1	2	2	2	3	2	1	0	1	1	2	1	0	2	2	1	1	1	1	2	1
solcap_snp_c1_6087	0	0	0	0	0	0	0	0	0	0	0	0	0	0	0	0	0	0	0	0	0	0	0	0	0	0	0	0	0	0	0	0	0	0	0	0	0	0	0	0	0	0	0	0	0	0	0	0	0
solcap_snp_c1_6108	1	2	1	1	1	1	1	2	NA	1	1	1	1	1	0	1	1	0	0	0	2	1	0	1	1	0	1	1	1	2	2	NA	NA	2	0	0	1	0	1	1	0	2	2	1	1	0	1	2	1
solcap_snp_c1_6109	1	1	1	1	1	1	1	2	2	1	1	1	1	1	0	1	1	0	0	0	2	1	0	1	1	0	1	1	1	2	2	1	2	2	0	0	1	0	1	1	0	2	2	1	1	0	1	2	1
solcap_snp_c1_6114	3	3	3	3	3	3	3	2	2	3	3	3	3	3	4	3	3	4	4	4	2	3	4	3	3	4	3	3	3	2	2	2	2	2	4	4	3	4	3	3	4	2	2	3	3	4	3	2	3
solcap_snp_c1_6123	2	2	3	2	2	3	2	3	2	2	3	2	1	3	2	2	2	2	2	1	3	2	2	1	2	1	3	2	1	2	2	NA	3	3	2	1	2	1	2	2	0	3	3	1	2	2	2	2	2
solcap_snp_c1_6126	3	4	3	4	3	3	4	3	4	3	3	3	4	4	3	4	3	3	3	3	4	3	3	3	4	3	4	3	3	3	4	4	4	4	3	4	4	4	4	4	4	4	3	3	3	4	3	4	3
solcap_snp_c1_6127	0	0	0	0	0	0	0	0	0	0	0	0	0	0	0	0	0	0	0	0	0	0	0	0	0	0	0	0	0	0	0	0	0	0	0	0	0	0	0	0	0	0	0	0	0	0	0	0	0
solcap_snp_c1_6130	1	2	1	2	2	1	2	2	3	1	3	0	3	2	2	2	2	3	2	1	1	2	3	1	1	2	2	2	0	3	1	1	1	2	3	2	1	2	1	2	2	3	2	1	2	2	2	3	2
solcap_snp_c1_6131	1	2	1	2	2	1	2	2	3	1	3	0	3	2	2	2	2	3	2	1	1	2	3	1	1	2	2	2	0	3	1	1	1	2	3	2	1	2	1	2	2	3	2	1	2	2	2	3	2
solcap_snp_c1_6136	3	2	3	2	2	3	2	2	1	3	1	4	1	2	2	2	2	1	2	3	3	2	1	3	3	2	2	2	4	1	3	3	3	2	1	2	3	2	3	2	2	1	2	3	2	2	2	1	2
solcap_snp_c1_6138	0	1	0	0	1	1	0	0	1	1	1	0	1	0	1	1	1	1	1	0	0	1	1	0	1	1	1	1	0	1	0	0	1	1	1	0	1	1	1	1	1	1	1	1	1	1	1	1	1
solcap_snp_c1_6140	4	3	4	4	3	3	4	4	3	3	3	4	3	4	3	3	3	3	3	4	4	3	3	4	3	3	3	3	4	3	4	4	3	3	3	4	3	3	3	3	3	3	3	3	3	3	3	3	3
solcap_snp_c1_6142	4	3	4	4	3	3	4	4	3	3	3	4	3	4	3	3	3	3	3	4	4	3	3	4	3	3	3	3	4	3	4	4	3	3	3	4	3	3	3	3	3	3	3	3	3	3	3	3	3
solcap_snp_c1_6148	3	3	3	2	3	2	2	2	3	2	3	4	2	2	3	3	3	4	4	4	3	3	3	2	2	4	3	3	4	2	3	3	3	4	3	3	2	4	3	3	4	3	3	3	3	3	3	3	3
solcap_snp_c1_6157	4	4	4	4	4	4	4	4	4	4	4	4	4	4	4	4	4	4	4	4	4	4	4	4	4	4	4	4	4	4	4	4	4	4	4	4	4	4	4	4	4	4	4	4	4	4	4	4	4
solcap_snp_c1_6166	2	0	2	1	2	0	1	1	1	3	1	1	1	1	1	2	1	0	0	1	2	2	1	1	1	0	0	1	1	1	2	2	1	1	1	1	1	0	1	1	0	0	0	1	0	1	1	1	0
solcap_snp_c1_6176	1	0	1	1	1	0	0	0	1	1	0	0	0	0	0	1	0	0	0	0	1	1	1	1	1	0	0	1	1	1	1	1	0	0	1	0	0	0	0	1	0	0	0	0	0	0	0	1	0
solcap_snp_c1_6183	2	1	1	1	2	2	1	0	2	2	2	0	0	1	0	1	1	1	1	2	2	2	3	3	3	1	0	1	3	2	2	2	1	0	2	1	0	1	2	2	1	2	2	0	1	2	0	2	1
solcap_snp_c1_6192	3	4	3	3	3	4	4	4	3	3	4	4	4	4	4	3	4	4	4	4	3	3	3	3	3	4	4	3	3	3	3	3	4	4	3	4	4	4	4	3	4	4	4	4	4	4	4	3	4
solcap_snp_c1_6196	1	0	1	1	1	0	0	0	1	1	0	0	0	0	0	1	0	0	0	0	1	1	1	1	1	0	0	1	1	1	1	1	0	0	1	0	0	0	0	1	0	0	0	0	0	0	0	1	0
solcap_snp_c1_6207	3	3	3	2	3	4	2	2	2	3	2	4	2	2	3	3	4	2	3	3	3	3	2	3	4	3	3	3	4	2	3	3	4	3	2	2	3	3	4	3	3	2	3	4	3	3	3	2	3
solcap_snp_c1_6240	3	3	2	3	3	3	2	2	2	4	2	4	4	4	2	4	3	3	3	3	2	2	3	3	2	4	3	2	2	2	3	2	2	4	3	2	2	4	3	4	3	3	2	2	2	2	2	2	3
solcap_snp_c1_6252	3	1	2	1	1	2	1	1	1	2	1	3	1	1	2	2	2	1	2	2	3	2	1	2	2	1	2	1	3	1	3	3	3	1	1	1	2	2	3	2	2	1	1	3	2	2	2	1	2
solcap_snp_c1_6262	4	4	4	4	4	4	4	4	4	4	4	4	4	4	4	4	4	4	4	4	4	4	4	4	4	4	4	4	4	4	4	4	4	4	4	4	4	4	4	4	4	4	4	4	4	4	4	4	4
solcap_snp_c1_6294	2	1	2	1	2	2	2	2	1	3	0	2	2	2	2	0	0	1	2	1	1	1	2	2	1	2	0	2	2	2	2	1	2	0	1	0	3	1	2	3	1	2	1	1	2	2	1	1	2
solcap_snp_c1_6298	0	0	0	0	0	0	0	0	0	0	0	0	0	0	0	0	0	0	0	0	0	0	0	0	0	0	0	0	0	0	0	0	0	0	0	0	0	0	0	0	0	0	0	0	0	0	0	0	0
solcap_snp_c1_6308	1	0	0	1	1	0	0	1	1	1	0	1	0	0	0	1	0	1	0	0	0	0	0	1	1	2	1	0	0	1	0	0	1	1	1	1	0	0	0	0	1	0	1	0	1	0	1	0	1
solcap_snp_c1_6318	4	4	4	4	4	4	4	4	4	4	4	4	4	4	4	4	4	4	4	4	4	4	4	4	4	4	4	4	4	4	4	4	4	4	4	4	4	4	4	4	4	4	4	4	4	4	4	4	4
solcap_snp_c1_6332	1	2	1	1	2	2	1	1	1	1	1	1	2	2	1	1	0	2	1	2	2	3	2	2	1	1	3	0	3	1	3	2	1	2	2	2	0	2	1	2	2	1	3	1	2	3	2	3	1
solcap_snp_c1_6334	4	4	4	4	4	4	4	4	4	4	4	4	4	4	4	4	4	4	4	4	4	4	4	4	4	4	4	4	4	4	4	4	4	4	4	4	4	4	4	4	4	4	4	4	4	4	4	4	4
solcap_snp_c1_6346	1	1	1	2	1	0	2	2	2	0	2	0	2	2	1	1	1	2	1	1	1	1	2	1	0	1	1	1	0	2	1	1	0	1	2	2	0	1	0	1	1	2	1	0	1	1	1	2	1
solcap_snp_c1_6348	1	0	0	1	1	0	0	1	1	1	0	1	0	1	0	1	0	1	0	0	0	0	1	1	1	1	1	0	0	1	1	0	1	1	1	1	0	0	0	0	1	0	1	0	1	0	1	0	1
solcap_snp_c1_6349	1	2	1	1	3	1	1	2	2	3	1	2	0	2	2	1	1	2	1	1	0	1	1	1	2	3	3	1	0	1	2	1	1	1	2	3	1	1	1	1	2	2	2	1	3	1	1	1	1
solcap_snp_c1_6352	1	2	1	1	3	1	1	2	2	3	1	2	0	2	2	1	1	2	1	1	0	1	1	1	2	3	3	1	0	1	2	1	1	1	2	3	1	1	1	1	2	2	2	1	3	1	1	1	1
solcap_snp_c1_6355	0	0	0	0	0	0	0	0	0	0	0	0	0	0	0	0	0	0	0	0	0	0	0	0	0	0	0	0	0	0	0	0	0	0	0	0	0	0	0	0	0	0	0	0	0	0	0	0	0
solcap_snp_c1_636	2	3	2	3	3	2	2	2	3	2	4	2	2	2	3	4	4	3	2	3	3	3	2	2	3	2	4	2	2	2	2	3	2	4	3	3	1	3	2	1	3	2	3	3	2	2	2	3	3
solcap_snp_c1_6385	4	4	4	4	4	4	4	4	4	4	4	4	4	4	4	4	4	4	4	4	4	4	4	4	4	4	4	4	4	4	4	4	4	4	4	4	4	4	4	4	4	4	4	4	4	4	4	4	4
solcap_snp_c1_6390	4	4	4	4	4	4	4	4	4	4	4	4	4	4	4	4	4	4	4	4	4	4	4	4	4	4	4	4	4	4	4	4	4	4	4	4	4	4	4	4	4	4	4	4	4	4	4	4	4
solcap_snp_c1_6398	0	3	1	2	1	2	1	1	1	1	2	2	2	1	1	2	2	2	2	2	2	1	2	2	2	1	0	2	2	2	1	2	2	2	1	1	2	2	1	2	2	1	1	1	0	1	2	1	2
solcap_snp_c1_6405	4	4	4	4	4	4	4	4	4	4	4	4	4	4	4	4	4	4	4	4	4	4	4	4	4	4	4	4	4	4	4	4	4	4	4	4	4	4	4	4	4	4	4	4	4	4	4	4	4
solcap_snp_c1_641	2	1	2	1	1	2	2	2	1	4	0	2	2	2	1	0	0	1	2	1	1	1	2	2	1	2	0	2	2	2	2	1	2	0	1	1	3	1	2	3	1	2	1	1	2	2	2	1	1
solcap_snp_c1_6411	0	3	1	2	1	2	1	1	1	1	2	2	2	1	1	2	2	2	2	2	2	1	2	2	2	1	0	2	2	2	1	2	2	2	1	1	2	2	1	2	2	1	1	1	0	1	2	1	2
solcap_snp_c1_6425	4	2	3	3	3	3	3	3	3	3	3	3	3	4	3	3	2	3	2	3	3	4	3	3	3	3	4	2	3	3	3	3	3	3	3	3	2	3	3	2	3	3	4	3	4	4	3	4	3
solcap_snp_c1_6476	3	4	3	3	4	3	4	4	3	3	4	4	4	3	4	3	4	4	4	4	3	3	3	3	3	4	3	3	3	3	3	3	3	4	3	4	4	4	3	3	4	4	4	4	4	4	4	3	4
solcap_snp_c1_6501	4	4	4	4	4	4	4	4	4	4	4	4	4	4	4	4	4	4	4	4	4	4	4	4	4	4	4	4	4	4	4	4	4	4	4	4	4	4	4	4	4	4	4	4	4	4	4	4	4
solcap_snp_c1_6518	4	4	4	4	4	4	4	4	4	4	4	4	4	4	4	4	4	4	4	4	4	4	4	4	4	4	4	4	4	4	4	4	4	4	4	4	4	4	4	4	4	4	4	4	4	4	4	4	4
solcap_snp_c1_6521	2	1	0	3	1	1	1	0	1	2	0	1	1	2	2	3	3	1	1	2	1	2	1	3	1	1	2	1	1	3	2	3	2	2	2	2	1	0	2	1	2	1	1	2	2	3	1	1	0
solcap_snp_c1_6546	4	3	4	4	3	3	3	4	3	4	4	3	4	3	3	4	4	4	4	3	3	4	3	3	3	3	4	4	3	4	4	3	3	4	4	3	4	4	3	4	4	3	4	3	4	3	4	4	4
solcap_snp_c1_6556	2	1	1	1	3	2	2	0	2	1	1	1	1	2	2	1	1	1	1	3	2	2	3	3	3	2	1	1	2	2	1	3	1	1	2	2	1	1	3	2	1	1	1	2	1	2	1	2	1
solcap_snp_c1_6571	1	0	1	1	1	0	0	0	1	0	0	0	0	0	0	1	0	0	0	1	1	1	2	1	1	1	0	0	0	1	1	1	0	0	1	0	1	1	1	2	0	0	0	0	0	0	0	1	0
solcap_snp_c1_6643	0	0	0	0	0	0	0	0	0	0	0	0	0	0	0	0	0	0	0	0	0	0	0	0	0	0	0	0	0	0	0	0	0	0	0	0	0	0	0	0	0	0	0	0	0	0	0	0	0
solcap_snp_c1_6668	4	4	4	4	4	4	4	4	4	4	4	4	4	4	4	4	4	4	4	4	4	4	4	4	4	4	4	4	4	4	4	4	4	4	4	4	4	4	4	4	4	4	4	4	4	4	4	4	4
solcap_snp_c1_6674	3	3	3	3	3	3	3	2	2	2	3	3	3	3	4	3	3	4	4	4	2	3	4	3	3	4	3	2	3	2	2	3	2	2	4	4	3	4	3	3	4	2	2	4	3	4	3	2	3
solcap_snp_c1_6704	2	1	2	1	2	2	1	2	2	2	2	2	1	2	1	2	2	1	1	1	2	1	1	1	2	1	2	1	1	2	2	2	2	3	1	1	2	1	1	2	0	3	3	0	2	1	2	2	2
solcap_snp_c1_6748	0	1	0	0	0	0	1	0	0	0	0	1	1	1	0	0	0	0	0	0	1	0	1	1	0	0	0	0	0	0	0	1	0	0	0	0	0	0	1	0	0	1	0	0	0	0	1	1	0
solcap_snp_c1_6749	1	1	1	2	2	1	0	1	1	0	2	2	2	2	0	2	1	2	1	1	1	2	1	1	0	2	2	2	1	2	1	0	0	1	1	0	1	2	0	1	1	0	2	1	2	0	1	1	0
solcap_snp_c1_6758	0	1	0	0	0	0	1	0	0	0	0	1	1	1	0	0	0	0	0	0	1	0	1	1	0	0	0	0	0	0	0	1	0	0	0	0	0	0	1	0	0	1	0	0	0	0	1	1	0
solcap_snp_c1_6787	4	4	4	4	4	4	4	4	4	4	4	4	4	4	4	4	4	4	4	4	4	4	4	4	4	4	4	4	4	4	4	4	4	4	4	4	4	4	4	4	4	4	4	4	4	4	4	4	4
solcap_snp_c1_6795	0	0	0	0	0	0	0	0	0	0	0	0	0	0	0	0	0	0	0	0	0	0	0	0	0	0	0	0	0	0	0	0	0	0	0	0	0	0	0	0	0	0	0	0	0	0	0	0	0
solcap_snp_c1_6808	4	4	4	4	4	4	4	4	4	4	4	4	4	4	4	4	4	4	4	4	4	4	4	4	4	4	4	4	4	4	4	4	4	4	4	4	4	4	4	4	4	4	4	4	4	4	4	4	4
solcap_snp_c1_6815	2	1	1	2	2	2	0	2	2	3	1	1	3	2	2	2	2	3	1	1	2	2	3	3	2	1	1	2	1	1	2	2	3	2	2	0	0	2	2	1	2	2	1	2	0	2	1	2	1
solcap_snp_c1_6816	3	3	1	1	3	2	4	2	3	0	4	2	2	2	3	4	2	4	3	3	3	3	3	3	3	3	1	3	0	2	2	3	2	2	3	3	2	3	3	3	1	1	2	3	4	2	1	2	3
solcap_snp_c1_683	2	1	2	1	1	2	2	2	1	2	0	2	2	2	1	0	0	1	2	1	1	1	2	2	1	2	0	2	2	2	2	1	2	0	1	1	3	1	2	3	1	2	1	1	2	2	2	1	1
solcap_snp_c1_6851	1	0	1	1	0	0	1	0	1	1	1	0	0	0	1	1	0	0	1	1	1	1	0	0	1	1	0	1	1	0	0	1	0	0	0	0	1	0	1	1	0	0	1	0	0	1	0	1	0
solcap_snp_c1_6869	1	2	1	2	1	2	2	0	2	2	3	2	1	1	2	2	1	2	2	2	2	2	1	1	2	1	0	2	2	1	0	3	1	1	0	1	2	2	1	2	2	1	2	1	1	2	1	2	1
solcap_snp_c1_6875	0	2	0	1	1	2	1	0	1	1	2	2	1	1	1	1	1	2	1	1	1	1	1	1	1	1	0	1	1	1	0	2	1	1	0	1	1	2	0	1	2	1	1	1	1	1	1	1	1
solcap_snp_c1_6890	3	2	2	4	1	2	2	2	3	2	3	3	3	2	2	3	3	2	2	1	3	2	1	3	2	2	3	2	1	2	2	3	3	3	3	3	3	2	3	2	2	3	2	2	1	3	3	4	2
solcap_snp_c1_6898	4	4	4	4	4	4	4	4	4	4	4	4	4	4	4	4	4	4	4	4	4	4	4	4	4	4	4	4	4	4	4	4	4	4	4	4	4	4	4	4	4	4	4	4	4	4	4	4	4
solcap_snp_c1_6900	1	2	1	0	2	1	2	1	2	3	1	1	2	1	2	2	2	2	1	2	1	1	2	2	3	1	3	1	2	1	2	2	2	1	2	2	2	3	2	3	3	1	2	3	2	2	1	0	2
solcap_snp_c1_6905	2	2	2	2	2	2	2	3	1	1	3	3	2	2	2	2	1	2	2	2	3	3	2	2	0	2	0	3	1	2	1	1	2	2	2	1	2	1	1	0	1	2	2	1	1	2	3	3	1
solcap_snp_c1_6936	4	4	4	4	4	4	4	4	4	3	4	4	4	4	4	4	4	4	4	4	4	4	4	4	4	4	4	4	4	4	4	4	4	4	4	4	4	4	4	4	4	4	4	4	4	4	4	4	4
solcap_snp_c1_6937	4	3	4	3	4	3	4	3	3	3	3	4	3	4	3	3	3	3	4	4	3	3	4	4	4	4	3	3	4	3	3	3	3	3	3	4	4	3	4	4	3	4	4	4	4	4	4	3	4
solcap_snp_c1_6964	3	3	3	3	3	2	3	4	3	2	3	3	2	3	3	3	3	4	3	2	2	2	4	4	4	2	4	3	3	4	4	4	2	3	4	3	3	2	3	3	3	3	3	4	3	2	3	3	3
solcap_snp_c1_6967	0	0	0	0	0	0	0	0	0	0	0	0	0	0	0	0	0	0	0	0	0	0	0	0	0	0	0	0	0	0	0	0	0	0	0	0	0	0	0	0	0	0	0	0	0	0	0	0	0
solcap_snp_c1_6992	1	0	1	0	0	0	1	0	2	1	0	1	0	1	1	0	0	1	1	1	0	1	1	1	1	0	0	1	0	0	0	1	0	0	1	1	0	0	0	0	0	1	0	0	0	0	0	1	0
solcap_snp_c1_6994	4	4	4	4	4	4	4	4	4	4	4	4	4	4	4	4	4	4	4	4	4	4	4	4	4	4	4	4	4	4	4	4	4	4	4	4	4	4	4	4	4	4	4	4	4	4	4	4	4
solcap_snp_c1_6997	1	0	1	0	0	0	1	0	2	0	0	1	0	1	1	0	0	1	1	1	0	1	1	1	1	0	0	1	0	0	0	1	0	0	1	1	0	0	0	0	0	1	0	0	0	0	0	1	0
solcap_snp_c1_7	2	3	3	3	2	2	2	2	3	2	3	2	3	3	1	2	2	2	1	2	4	3	4	3	3	3	2	2	3	2	2	2	2	2	2	3	4	3	3	3	3	3	3	3	2	3	2	2	4
solcap_snp_c1_7005	0	0	0	0	0	0	0	0	0	0	0	0	0	0	0	0	0	0	0	0	0	0	0	0	0	0	0	0	0	0	0	0	0	0	0	0	0	0	0	0	0	0	0	0	0	0	0	0	0
solcap_snp_c1_7029	0	1	1	0	0	1	0	0	1	0	0	1	0	1	0	0	0	1	0	0	0	0	1	0	1	1	0	1	1	0	1	1	1	0	0	1	1	1	0	1	1	0	0	1	1	1	1	0	1
solcap_snp_c1_7031	4	3	3	4	4	3	4	4	3	4	4	3	4	3	4	4	4	3	4	4	4	4	3	4	3	3	4	3	3	4	3	3	3	4	4	3	3	3	4	3	3	4	4	3	3	3	3	4	3
solcap_snp_c1_7040	4	3	3	4	4	3	4	4	3	3	4	3	4	3	4	4	4	3	4	4	4	4	3	4	3	3	4	3	3	4	3	3	3	4	4	3	3	3	4	3	3	4	4	3	3	3	3	4	3
solcap_snp_c1_7041	4	3	3	4	4	3	4	4	3	3	4	3	4	3	4	4	4	3	4	4	4	4	3	4	3	3	4	3	3	4	3	3	3	4	4	3	3	3	4	3	3	4	4	3	3	3	3	4	3
solcap_snp_c1_7076	4	3	4	4	4	3	4	4	4	4	4	4	3	4	4	3	4	3	4	3	3	3	3	3	3	4	4	4	3	3	4	3	3	4	4	3	3	3	4	3	3	4	4	3	4	3	3	3	4
solcap_snp_c1_7077	0	0	0	0	0	0	0	0	0	0	0	0	0	0	0	0	0	0	0	0	0	0	0	0	0	0	0	0	0	0	0	0	0	0	0	0	0	0	0	0	0	0	0	0	0	0	0	0	0
solcap_snp_c1_7078	4	3	4	4	4	3	4	4	4	4	4	4	3	4	4	3	4	3	4	3	3	3	3	3	3	4	4	4	3	3	4	3	3	4	4	3	3	3	4	3	3	4	4	3	4	3	3	3	4
solcap_snp_c1_7082	4	3	4	4	4	3	4	4	4	4	4	4	3	4	4	3	4	3	4	3	3	3	3	3	3	4	4	4	3	3	4	3	3	4	4	3	3	3	4	3	3	4	4	3	4	3	3	3	4
solcap_snp_c1_711	2	3	2	3	3	2	2	2	3	2	4	2	2	2	3	4	4	3	2	3	3	3	2	2	3	2	4	2	2	2	2	3	2	4	3	3	1	3	2	1	3	2	3	3	2	2	2	3	3
solcap_snp_c1_7112	4	4	4	4	4	4	4	4	4	4	4	4	4	4	4	4	4	4	4	4	4	4	4	4	4	4	4	4	4	4	4	4	4	4	4	4	4	4	4	4	4	4	4	4	4	4	4	4	4
solcap_snp_c1_7132	1	1	1	0	0	2	2	1	0	0	1	1	2	0	1	2	1	2	0	1	1	1	2	1	1	0	1	1	1	1	0	1	2	0	1	2	1	2	1	1	1	2	0	2	0	1	1	1	1
solcap_snp_c1_7133	1	1	0	0	2	2	1	0	1	1	1	2	1	0	1	1	2	1	2	2	1	1	1	1	0	0	1	1	1	1	1	2	0	1	1	2	1	2	0	2	2	2	1	2	2	1	1	1	0
solcap_snp_c1_7136	4	4	4	4	4	4	4	4	4	4	4	4	4	4	4	4	4	4	4	4	4	4	4	4	4	4	4	4	4	4	4	4	4	4	4	4	4	4	4	4	4	4	4	4	4	4	4	4	4
solcap_snp_c1_7139	1	1	0	0	2	2	1	0	1	1	1	2	1	0	1	1	2	1	2	2	1	1	1	1	0	0	1	1	1	1	1	2	0	1	1	2	1	2	0	2	2	2	1	2	2	1	1	1	0
solcap_snp_c1_7142	4	4	4	4	4	4	4	4	4	4	4	4	4	4	4	4	4	4	4	4	4	4	4	4	4	4	4	4	4	4	4	4	4	4	4	4	4	4	4	4	4	4	4	4	4	4	4	4	4
solcap_snp_c1_7143	0	0	0	0	0	0	0	0	0	0	0	0	0	0	0	0	0	0	0	0	0	0	0	0	0	0	0	0	0	0	0	0	0	0	0	0	0	0	0	0	0	0	0	0	0	0	0	0	0
solcap_snp_c1_7144	0	0	0	0	0	0	0	0	0	0	0	0	0	0	0	0	0	0	0	0	0	0	0	0	0	0	0	0	0	0	0	0	0	0	0	0	0	0	0	0	0	0	0	0	0	0	0	0	0
solcap_snp_c1_7148	4	3	3	3	3	4	3	3	3	4	3	3	3	3	4	4	4	4	4	3	3	4	4	4	4	4	4	4	3	4	3	3	3	4	3	3	4	3	3	3	4	4	4	3	3	4	3	3	3
solcap_snp_c1_7150	0	1	1	1	1	0	1	1	1	0	1	1	1	1	0	0	0	0	0	1	1	0	0	0	0	0	0	0	1	0	1	1	1	0	1	1	0	1	1	1	0	0	0	1	1	0	1	1	1
solcap_snp_c1_7165	4	3	3	3	3	4	3	3	3	4	3	3	3	3	4	4	4	4	4	3	3	4	4	4	4	4	4	4	3	4	3	3	3	4	3	3	4	3	3	3	4	4	4	3	3	4	3	3	3
solcap_snp_c1_7187	0	1	1	1	1	0	1	1	1	0	1	1	1	1	0	0	0	0	0	1	1	0	0	0	0	0	0	0	1	0	1	1	1	0	1	1	0	1	1	1	0	0	0	1	1	0	1	1	1
solcap_snp_c1_7190	1	1	1	0	2	1	0	1	2	2	1	1	1	0	1	2	0	1	1	0	2	3	2	2	1	1	2	1	0	1	1	2	1	2	2	1	1	1	2	2	1	1	2	1	0	1	2	0	0
solcap_snp_c1_7192	0	1	1	1	1	0	1	1	1	0	1	1	1	1	0	0	0	0	0	1	1	0	0	0	0	0	0	0	1	0	1	1	1	0	1	1	0	1	1	1	0	0	0	1	1	0	1	1	1
solcap_snp_c1_7267	4	4	4	4	4	4	4	4	4	4	4	4	4	4	4	4	4	4	4	4	4	4	4	4	4	4	4	4	4	4	4	4	4	4	4	4	4	4	4	4	4	4	4	4	4	4	4	4	4
solcap_snp_c1_7268	2	2	3	3	2	2	2	3	4	2	3	3	2	2	1	1	2	3	2	3	2	1	2	1	3	1	2	2	3	3	2	2	1	2	2	2	2	3	2	1	3	3	2	2	1	1	2	1	2
solcap_snp_c1_7281	0	0	0	0	0	0	0	0	0	0	0	0	0	0	0	0	0	0	0	0	0	0	0	0	0	0	0	0	0	0	0	0	0	0	0	0	0	0	0	0	0	0	0	0	0	0	0	0	0
solcap_snp_c1_730	2	1	2	1	1	2	2	2	1	2	0	2	2	2	1	0	0	1	2	1	1	1	2	2	1	2	0	2	2	2	2	1	2	0	1	1	3	1	2	3	1	2	1	1	2	2	2	1	0
solcap_snp_c1_7325	4	2	3	3	3	4	4	4	3	4	2	4	3	2	3	3	3	3	4	3	3	3	2	3	2	3	3	3	2	3	3	4	4	3	2	3	3	3	3	3	4	4	3	3	4	3	3	2	4
solcap_snp_c1_7341	4	2	3	3	3	4	4	4	3	4	2	4	3	2	3	3	3	3	4	3	3	3	2	3	2	3	3	3	2	3	3	4	4	3	2	3	3	3	3	3	4	4	3	3	4	3	3	2	4
solcap_snp_c1_7342	0	2	1	1	1	0	0	0	1	0	2	0	1	1	1	1	1	1	0	1	1	1	2	1	2	1	1	1	2	1	1	0	0	1	2	1	1	1	1	1	0	0	1	1	0	1	1	2	0
solcap_snp_c1_7346	3	2	3	2	3	3	4	4	3	4	2	4	3	2	2	2	3	3	4	2	3	3	2	2	2	3	1	2	2	3	2	3	3	3	1	3	2	3	2	3	4	4	3	2	3	2	2	1	3
solcap_snp_c1_737	0	0	0	0	0	0	0	0	0	0	0	0	0	0	0	0	0	0	0	0	0	0	0	0	0	0	0	0	0	0	0	0	0	0	0	0	0	0	0	0	0	0	0	0	0	0	0	0	0
solcap_snp_c1_7381	1	1	2	1	1	1	2	2	1	0	2	0	0	0	0	0	1	1	1	1	2	1	1	1	2	0	1	2	1	2	1	1	1	0	1	2	2	1	1	1	1	1	2	2	1	2	2	2	1
solcap_snp_c1_7382	1	2	2	1	2	2	3	2	1	1	3	1	1	1	1	1	1	1	2	2	2	1	1	1	2	1	NA	2	2	2	2	1	1	1	2	3	3	2	2	1	2	2	3	2	2	2	3	2	2
solcap_snp_c1_7399	4	4	4	4	4	4	4	4	4	3	4	4	4	4	4	4	4	4	4	4	4	4	4	4	4	4	4	4	4	4	4	4	4	4	4	4	4	4	4	4	4	4	4	4	4	4	4	4	4
solcap_snp_c1_7404	1	1	2	1	1	1	2	2	1	0	2	0	0	0	0	0	1	1	1	1	2	1	1	1	2	0	1	2	1	2	1	1	1	0	1	2	2	1	1	1	1	1	2	2	1	2	2	2	1
solcap_snp_c1_7405	1	1	2	1	1	1	2	2	1	1	2	0	0	0	0	0	1	1	1	1	2	1	1	1	2	0	1	2	1	2	1	1	1	0	1	2	2	1	1	1	1	1	2	2	1	2	2	2	1
solcap_snp_c1_7412	3	2	2	NA	2	3	3	2	4	2	3	2	2	2	3	3	3	3	2	3	3	4	4	3	2	2	NA	3	1	3	3	2	1	2	2	2	4	3	3	3	3	4	2	3	4	3	3	1	3
solcap_snp_c1_7430	2	3	2	1	4	2	3	3	2	2	2	2	2	3	3	3	2	3	4	2	3	2	1	3	2	3	2	1	3	2	1	4	3	3	3	3	1	2	2	2	2	1	2	1	2	3	2	4	2
solcap_snp_c1_7469	2	3	2	1	4	2	3	3	2	2	2	3	2	3	3	3	2	3	4	2	3	2	1	3	2	3	2	1	3	2	1	4	3	3	3	3	1	2	2	2	2	1	2	1	2	3	2	4	2
solcap_snp_c1_7495	1	0	0	0	1	0	1	1	1	0	1	1	0	0	1	0	0	0	0	0	1	1	0	0	1	1	0	0	0	1	0	0	1	1	1	1	0	0	0	1	1	1	0	1	1	1	0	0	1
solcap_snp_c1_7514	4	4	4	4	4	4	4	4	4	4	4	4	4	4	4	4	4	4	4	4	4	4	4	4	4	4	4	4	4	4	4	4	4	4	4	4	4	4	4	4	4	4	4	4	4	4	4	4	4
solcap_snp_c1_7515	0	0	0	0	0	0	0	0	0	0	0	0	0	0	0	0	0	0	0	0	0	0	0	0	0	0	0	0	0	0	0	0	0	0	0	0	0	0	0	0	0	0	0	0	0	0	0	0	0
solcap_snp_c1_7516	4	4	4	4	4	4	4	4	4	4	4	4	4	4	4	4	4	4	4	4	4	4	4	4	4	4	4	4	4	4	4	4	4	4	4	4	4	4	4	4	4	4	4	4	4	4	4	4	4
solcap_snp_c1_7520	0	0	0	0	0	0	0	0	0	1	0	0	0	0	0	0	0	0	0	0	0	0	0	0	0	0	0	0	0	0	0	0	0	0	0	0	0	0	0	0	0	0	0	0	0	0	0	0	0
solcap_snp_c1_7521	3	2	2	3	2	2	1	2	3	4	1	3	3	3	3	3	3	3	2	2	2	3	3	3	2	3	1	2	2	2	2	3	3	3	2	1	1	2	2	3	2	2	1	2	2	2	1	2	2
solcap_snp_c1_7530	3	4	3	3	4	3	4	4	3	3	4	3	4	3	4	3	4	4	4	4	4	3	3	3	3	4	3	3	3	3	3	3	3	4	3	4	4	4	3	3	4	4	4	4	4	3	4	3	4
solcap_snp_c1_7568	3	4	3	4	3	4	3	3	4	4	4	3	4	3	3	4	4	4	3	3	4	3	3	4	4	3	4	3	3	3	4	4	4	3	4	4	4	4	4	4	4	3	3	4	3	4	4	4	3
solcap_snp_c1_7570	3	4	3	4	3	4	3	3	4	4	4	3	4	3	3	4	4	4	3	3	4	3	3	4	4	3	4	3	3	3	4	4	4	3	4	4	4	4	4	4	4	3	3	4	3	4	4	4	3
solcap_snp_c1_7571	3	4	3	4	3	4	3	3	4	4	4	3	4	3	3	4	4	4	3	3	4	3	3	4	4	3	4	3	3	3	4	4	4	3	4	4	4	4	4	4	4	3	3	4	3	4	4	4	3
solcap_snp_c1_7574	2	0	0	2	1	1	1	0	2	1	1	0	1	0	1	1	1	1	0	1	2	1	1	2	2	1	1	0	0	1	2	1	1	1	1	1	1	2	2	2	2	1	1	1	0	1	1	2	1
solcap_snp_c1_758	4	4	4	4	4	4	4	4	4	4	4	4	4	4	4	4	4	4	4	4	4	4	4	4	4	4	4	4	4	4	4	4	4	4	4	4	4	4	4	4	4	4	4	4	4	4	4	4	4
solcap_snp_c1_7621	3	2	3	3	2	3	2	2	2	2	3	4	3	2	2	3	2	3	3	2	2	2	2	2	2	2	3	3	1	3	2	4	4	2	2	3	3	3	2	3	3	2	3	2	2	3	2	3	3
solcap_snp_c1_7622	3	2	3	3	2	3	2	2	2	2	3	4	3	2	2	3	2	3	3	2	2	2	2	2	2	2	3	3	1	3	2	4	4	2	2	3	3	3	2	3	3	2	3	2	2	3	2	3	3
solcap_snp_c1_7624	0	1	1	1	0	0	1	0	1	0	0	0	0	1	0	1	0	0	1	1	0	1	1	1	1	0	1	0	2	0	0	0	0	1	0	1	0	0	1	0	1	0	0	1	1	0	0	0	1
solcap_snp_c1_7632	4	4	4	4	4	4	4	4	4	4	4	4	4	4	4	4	4	4	4	4	4	4	4	4	4	4	4	4	4	4	4	4	4	4	4	4	4	4	4	4	4	4	4	4	4	4	4	4	4
solcap_snp_c1_7656	2	4	4	2	3	4	3	2	3	3	3	3	NA	3	3	NA	3	4	3	3	3	2	3	NA	NA	3	3	3	3	2	3	3	3	3	3	3	3	4	3	4	NA	2	3	3	3	3	4	3	NA
solcap_snp_c1_7658	2	3	4	1	3	3	2	2	3	1	2	2	2	3	3	2	3	4	2	3	2	1	3	2	2	2	2	2	2	2	3	3	3	3	3	2	3	4	2	4	0	1	3	3	3	3	4	3	1
solcap_snp_c1_7666	4	4	4	4	4	4	4	4	4	4	4	4	4	4	4	4	4	4	4	4	4	4	4	4	4	4	4	4	4	4	4	4	4	4	4	4	4	4	4	4	4	4	4	4	4	4	4	4	4
solcap_snp_c1_7678	2	0	1	1	1	0	1	0	2	1	1	1	1	1	1	1	1	1	1	1	1	2	1	2	1	1	0	2	1	1	1	1	1	2	1	1	1	1	1	0	1	2	1	0	1	1	1	1	0
solcap_snp_c1_7679	4	4	4	4	4	4	4	4	4	4	4	4	4	4	4	4	4	4	4	4	4	4	4	4	4	4	4	4	4	4	4	4	4	4	4	4	4	4	4	4	4	4	4	4	4	4	4	4	4
solcap_snp_c1_7680	2	0	1	1	1	0	1	0	2	1	1	1	1	1	1	1	1	1	1	1	1	2	1	2	1	1	0	2	1	1	1	1	1	2	1	1	1	1	1	0	1	2	1	0	1	1	1	1	0
solcap_snp_c1_7682	0	0	0	0	0	0	0	0	0	0	0	0	0	0	0	0	0	0	0	0	0	0	0	0	0	0	0	0	0	0	0	0	0	0	0	0	0	0	0	0	0	0	0	0	0	0	0	0	0
solcap_snp_c1_7688	4	3	3	4	4	3	4	4	4	4	4	3	4	3	4	4	4	3	4	4	4	4	3	4	3	3	4	3	3	4	3	3	3	4	4	3	3	3	4	3	3	4	4	3	3	3	3	4	3
solcap_snp_c1_7695	3	2	2	3	3	2	3	3	3	3	3	2	3	2	3	3	3	2	3	3	3	3	2	3	2	2	3	2	2	3	2	2	2	3	3	2	2	2	3	2	NA	3	3	2	2	2	2	3	2
solcap_snp_c1_7700	4	3	3	4	4	3	4	4	4	4	4	3	4	3	4	4	4	3	4	4	4	4	3	4	3	3	4	3	3	4	3	3	3	4	4	3	3	3	4	3	3	4	4	3	3	3	3	4	3
solcap_snp_c1_7704	0	1	1	0	0	1	0	0	0	0	0	1	0	1	0	0	0	1	0	0	0	0	1	0	1	1	0	1	1	0	1	1	1	0	0	1	1	1	0	1	1	0	0	1	1	1	1	0	1
solcap_snp_c1_7739	3	4	4	3	3	3	3	3	3	3	3	4	3	3	3	4	4	3	4	3	4	3	3	4	4	3	3	3	4	3	4	4	4	3	3	3	4	3	4	4	4	3	4	4	4	4	4	3	4
solcap_snp_c1_7744	3	2	3	2	3	2	3	2	3	4	2	3	3	3	3	2	3	3	3	2	3	2	4	1	3	2	3	2	2	3	2	3	2	2	3	3	4	3	2	3	2	2	2	2	4	2	2	3	2
solcap_snp_c1_7766	1	1	2	0	1	1	0	0	1	2	0	2	1	1	1	1	1	0	1	0	1	1	2	1	2	1	1	1	0	1	1	2	1	1	2	0	1	1	2	2	1	1	1	1	2	1	2	1	2
solcap_snp_c1_7770	1	0	1	0	0	0	0	1	0	1	1	0	1	0	1	1	1	1	2	1	0	1	1	0	0	0	1	1	0	1	0	0	0	0	0	1	1	0	0	0	0	0	0	0	0	0	0	1	0
solcap_snp_c1_7793	3	2	3	3	3	2	4	2	1	2	3	3	2	3	3	2	2	2	3	2	2	2	2	3	2	2	4	3	3	3	2	3	2	3	2	2	2	2	2	2	1	1	2	2	2	3	3	2	2
solcap_snp_c1_7801	1	2	1	1	1	2	0	2	3	2	1	1	2	1	1	2	2	2	1	2	2	2	2	1	2	2	0	1	1	1	2	1	2	1	2	2	2	2	2	2	3	3	2	2	2	1	1	2	2
solcap_snp_c1_7803	3	2	3	3	3	2	4	2	1	2	3	3	2	3	3	2	2	2	3	2	2	2	2	3	2	2	4	3	3	3	2	3	2	3	2	2	2	2	2	2	1	1	2	2	2	3	3	2	2
solcap_snp_c1_7805	1	2	1	1	1	2	0	2	3	2	1	1	2	1	1	2	2	2	1	2	2	2	2	1	2	2	0	1	1	1	2	1	2	1	2	2	2	2	2	2	3	3	2	2	2	1	1	2	2
solcap_snp_c1_7834	4	4	4	4	4	4	4	4	4	4	4	4	4	4	4	4	4	4	4	4	4	4	4	4	4	4	4	4	4	4	4	4	4	4	4	4	4	4	4	4	4	4	4	4	4	4	4	4	4
solcap_snp_c1_7848	2	3	2	2	3	3	3	2	3	4	1	2	2	2	3	3	3	3	3	2	3	3	2	4	1	3	3	3	3	2	3	3	3	3	2	2	3	3	3	3	1	3	2	3	4	3	2	3	3
solcap_snp_c1_7867	2	1	2	2	1	1	1	2	1	0	3	2	2	2	1	1	1	1	1	2	1	1	2	0	3	1	1	1	1	2	1	1	0	1	2	2	1	1	1	1	3	1	2	1	0	1	2	1	1
solcap_snp_c1_7868	4	4	4	4	4	4	4	4	4	4	4	4	4	4	4	4	4	4	4	4	4	4	4	4	4	4	4	4	4	4	4	4	4	4	4	4	4	4	4	4	4	4	4	4	4	4	4	4	4
solcap_snp_c1_7869	4	4	4	4	4	4	4	4	4	4	4	4	4	4	4	4	4	4	4	4	4	4	4	4	4	4	4	4	4	4	4	4	4	4	4	4	4	4	4	4	4	4	4	4	4	4	4	4	4
solcap_snp_c1_7871	2	3	2	2	3	3	3	2	3	4	1	2	2	2	3	3	3	3	3	2	3	3	2	4	1	3	3	3	3	2	3	3	4	3	2	2	3	3	3	3	1	3	2	3	4	3	2	3	3
solcap_snp_c1_7872	4	3	4	3	4	4	4	4	4	4	3	4	4	3	3	4	4	4	4	3	4	4	3	4	2	4	3	4	4	3	4	4	4	4	3	3	4	4	4	4	3	4	3	4	4	4	3	3	4
solcap_snp_c1_7873	2	0	2	1	1	1	1	2	1	0	2	2	2	NA	0	1	1	1	1	1	1	1	1	0	1	1	0	1	1	1	1	1	0	1	1	1	1	1	1	1	2	1	1	1	0	1	1	0	1
solcap_snp_c1_7874	0	0	0	0	0	0	0	0	0	0	0	0	0	0	0	0	0	0	0	0	0	0	0	0	0	0	0	0	0	0	0	0	0	0	0	0	0	0	0	0	0	0	0	0	0	0	0	0	0
solcap_snp_c1_7876	4	4	4	4	4	4	4	4	4	4	4	4	4	4	4	4	4	4	4	4	4	4	4	4	4	4	4	4	4	4	4	4	4	4	4	4	4	4	4	4	4	4	4	4	4	4	4	4	4
solcap_snp_c1_7882	1	2	3	2	1	0	2	2	2	2	1	0	1	1	2	2	1	0	2	2	2	2	1	1	2	2	2	2	2	1	2	1	1	1	2	1	2	0	3	2	0	1	2	1	1	2	1	2	1
solcap_snp_c1_7915	4	4	4	4	4	4	4	4	4	4	4	4	4	4	4	4	4	4	4	4	4	4	4	4	4	4	4	4	4	4	4	4	4	4	4	4	4	4	4	4	4	4	4	4	4	4	4	4	4
solcap_snp_c1_7935	0	0	0	0	0	0	0	0	0	0	0	0	0	0	0	0	0	0	0	0	0	0	0	0	0	0	0	0	0	0	0	0	0	0	0	0	0	0	0	0	0	0	0	0	0	0	0	0	0
solcap_snp_c1_7947	4	4	4	4	4	4	4	4	4	4	4	4	4	4	4	4	4	4	4	4	4	4	4	4	4	4	4	4	4	4	4	4	4	4	4	4	4	4	4	4	4	4	4	4	4	4	4	4	4
solcap_snp_c1_7948	4	4	4	4	4	4	4	4	4	4	4	4	4	4	4	4	4	4	4	4	4	4	4	4	4	4	4	4	4	4	4	4	4	4	4	4	4	4	4	4	4	4	4	4	4	4	4	4	4
solcap_snp_c1_7957	0	2	2	1	2	NA	1	1	1	1	1	1	1	1	0	1	2	2	1	1	2	1	1	1	0	1	1	2	NA	1	2	0	1	2	1	0	2	2	2	1	1	1	1	2	1	1	1	1	1
solcap_snp_c1_7964	1	2	2	0	2	2	1	2	1	0	2	2	2	2	1	3	1	4	2	1	2	2	1	2	0	2	0	1	2	0	2	2	1	2	2	1	2	2	2	2	2	2	0	1	1	3	1	1	1
solcap_snp_c1_7973	3	3	4	3	3	2	4	3	2	1	3	4	2	3	3	3	3	2	4	4	3	2	2	2	3	3	2	2	4	3	3	3	4	2	3	4	4	3	3	NA	3	3	4	2	4	2	4	4	4
solcap_snp_c1_7980	4	4	4	4	4	4	4	4	4	4	4	4	4	4	4	4	4	4	4	4	4	4	4	4	4	4	4	4	4	4	4	4	4	4	4	4	4	4	4	4	4	4	4	4	4	4	4	4	4
solcap_snp_c1_7990	3	1	2	3	2	2	1	1	3	2	3	2	3	3	2	3	3	2	2	2	2	2	3	3	2	3	3	NA	2	3	3	1	1	2	2	2	1	NA	NA	3	2	3	2	2	2	1	1	2	1
solcap_snp_c1_7991	0	0	0	0	0	0	0	0	0	0	0	0	0	0	0	0	0	0	0	0	0	0	0	0	0	0	0	0	0	0	0	0	0	0	0	0	0	0	0	0	0	0	0	0	0	0	0	0	0
solcap_snp_c1_7992	0	0	0	0	0	0	0	0	0	0	0	0	0	0	0	0	0	0	0	0	0	0	0	0	0	0	0	0	0	0	0	0	0	0	0	0	0	0	0	0	0	0	0	0	0	0	0	0	0
solcap_snp_c1_7993	4	4	4	4	4	4	4	4	4	4	4	4	4	4	4	4	4	4	4	4	4	4	4	4	4	4	4	4	4	4	4	4	4	4	4	4	4	4	4	4	4	4	4	4	4	4	4	4	4
solcap_snp_c1_7994	3	3	4	3	3	2	4	3	2	1	3	4	2	3	3	3	3	2	4	4	3	2	2	2	3	3	3	2	4	3	3	3	4	2	3	4	4	3	3	2	3	3	4	2	4	2	4	4	4
solcap_snp_c1_8002	3	4	3	4	4	4	3	3	4	3	3	4	3	4	3	4	3	3	2	3	3	3	3	4	4	4	3	3	3	3	4	4	4	4	4	3	3	3	4	3	4	4	4	4	4	4	4	3	4
solcap_snp_c1_8013	0	0	0	0	0	0	0	0	0	0	0	0	0	0	0	0	0	0	0	0	0	0	0	0	0	0	0	0	0	0	0	0	0	0	0	0	0	0	0	0	0	0	0	0	0	0	0	0	0
solcap_snp_c1_8018	4	4	4	4	4	4	4	4	4	4	4	4	4	4	4	4	4	4	4	4	4	4	4	4	4	4	4	4	4	4	4	4	4	4	4	4	4	4	4	4	4	4	4	4	4	4	4	4	4
solcap_snp_c1_8019	0	1	1	1	0	1	0	0	1	0	0	1	0	0	0	0	1	1	1	0	0	1	0	1	1	0	1	1	1	0	1	0	0	1	1	1	1	1	0	0	1	1	0	1	1	0	0	0	1
solcap_snp_c1_8021	4	3	3	3	4	3	4	4	3	4	4	3	4	4	4	4	3	3	3	4	4	3	4	3	3	4	3	3	3	4	3	4	4	3	3	3	3	3	4	4	3	3	4	3	3	4	4	4	3
solcap_snp_c1_8036	1	1	2	2	0	0	1	1	2	1	1	0	1	1	1	2	2	0	2	1	2	1	1	1	1	1	0	2	2	1	1	1	1	1	1	0	2	0	2	2	0	0	0	2	0	1	1	1	1
solcap_snp_c1_805	3	4	3	4	4	3	4	4	3	4	3	4	3	3	4	3	4	4	3	4	3	4	4	3	3	3	4	4	4	4	3	4	4	4	4	3	4	3	4	3	3	4	4	3	3	4	4	4	3
solcap_snp_c1_8059	0	0	0	0	0	0	0	0	0	0	0	0	0	0	0	0	0	0	0	0	0	0	0	0	0	0	0	0	0	0	0	0	0	0	0	0	0	0	0	0	0	0	0	0	0	0	0	0	0
solcap_snp_c1_8069	3	3	2	2	4	4	3	3	2	3	3	4	3	3	3	2	2	4	2	3	2	3	3	3	3	3	4	2	2	3	3	3	3	3	3	4	2	4	2	2	4	4	4	2	4	3	3	3	3
solcap_snp_c1_8084	4	4	4	4	4	4	4	4	4	4	4	4	4	4	4	4	4	4	4	4	4	4	4	4	4	4	4	4	4	4	4	4	4	4	4	4	4	4	4	4	4	4	4	4	4	4	4	4	4
solcap_snp_c1_8091	2	1	2	2	2	1	3	2	2	3	1	2	1	2	1	0	3	0	2	1	2	2	2	1	2	1	1	2	1	3	1	0	2	2	0	2	1	2	1	2	2	2	3	2	2	0	1	1	3
solcap_snp_c1_8113	3	3	4	2	4	3	4	4	3	3	3	4	3	3	2	3	4	4	4	2	4	4	3	3	2	3	1	3	3	3	3	2	3	4	2	3	3	4	3	4	4	4	3	3	3	3	2	2	4
solcap_snp_c1_8118	2	1	2	2	2	1	3	2	2	3	1	2	1	NA	1	0	3	0	2	1	2	2	2	1	2	1	1	2	1	3	1	0	2	2	0	2	1	2	1	2	2	2	3	2	2	0	1	1	3
solcap_snp_c1_812	0	0	0	0	0	0	0	0	0	0	0	0	0	0	0	0	0	0	0	0	0	0	0	0	0	0	0	0	0	0	0	0	0	0	0	0	0	0	0	0	0	0	0	0	0	0	0	0	0
solcap_snp_c1_8125	3	3	4	2	4	3	4	4	3	3	3	4	3	3	2	3	4	4	4	2	4	4	3	3	2	3	1	3	3	3	3	2	3	4	2	3	3	4	3	4	4	4	3	3	3	3	2	2	4
solcap_snp_c1_8127	1	1	0	2	0	1	0	0	1	1	1	0	1	1	2	1	0	0	0	2	0	0	1	1	2	0	3	1	1	1	1	2	1	0	2	1	1	0	1	0	0	0	1	1	1	1	2	2	0
solcap_snp_c1_8129	0	0	0	0	0	0	0	0	0	0	0	0	0	0	0	0	0	0	0	0	0	0	0	0	0	0	0	0	0	0	0	0	0	0	0	0	0	0	0	0	0	0	0	0	0	0	0	0	0
solcap_snp_c1_8131	3	4	3	4	4	4	3	4	3	4	4	3	4	3	3	4	4	3	3	3	4	4	3	3	3	4	4	3	3	4	4	3	4	4	3	3	4	4	4	4	3	3	4	4	4	4	3	3	3
solcap_snp_c1_8132	3	3	3	3	3	2	3	2	4	3	2	2	2	2	3	3	3	3	3	2	2	3	2	4	4	2	3	4	4	2	3	3	2	3	2	4	3	3	2	3	3	4	2	4	2	3	2	3	3
solcap_snp_c1_8133	1	0	1	0	0	0	1	0	1	0	0	1	0	1	1	0	0	1	1	1	0	0	1	1	1	0	0	1	1	0	0	1	0	0	1	1	0	0	0	0	1	1	0	0	0	0	1	1	1
solcap_snp_c1_8136	4	3	4	3	3	4	4	4	4	4	3	4	4	4	3	3	3	4	3	3	4	3	4	4	4	4	3	4	3	3	4	4	4	4	3	4	3	3	4	3	4	3	3	4	3	4	4	3	4
solcap_snp_c1_8140	0	1	0	1	1	0	0	0	0	0	1	0	0	0	1	1	1	0	1	1	0	1	0	0	0	0	1	0	1	1	0	0	0	0	1	0	1	1	0	1	0	1	1	0	1	0	0	1	0
solcap_snp_c1_8150	2	2	2	2	2	3	2	3	4	3	3	0	2	1	3	1	2	3	2	1	2	4	3	3	3	1	2	3	2	3	2	4	2	2	2	2	3	1	2	2	2	2	2	4	2	4	2	2	2
solcap_snp_c1_816	2	1	1	1	0	1	1	2	1	2	0	2	1	1	2	1	2	1	0	1	3	3	1	1	2	1	1	1	2	1	2	3	2	1	1	1	1	2	2	2	2	1	1	1	2	2	1	0	1
solcap_snp_c1_8164	0	1	1	0	1	0	1	1	0	0	0	0	0	0	0	0	1	1	1	0	1	0	1	1	1	1	0	1	1	1	0	1	0	0	0	1	1	1	0	1	0	0	1	1	0	1	1	1	1
solcap_snp_c1_8173	0	0	0	0	0	0	0	0	0	0	0	0	0	0	0	0	0	0	0	0	0	0	0	0	0	0	0	0	0	0	0	0	0	0	0	0	0	0	0	0	0	0	0	0	0	0	0	0	0
solcap_snp_c1_8186	1	1	2	1	1	1	2	2	0	0	3	0	1	0	0	0	1	1	NA	1	2	1	1	1	1	0	0	2	1	2	1	1	0	0	0	2	2	2	1	1	0	1	2	2	1	1	1	2	1
solcap_snp_c1_819	4	3	4	4	3	3	4	4	3	2	3	4	4	4	3	3	3	3	3	4	4	4	3	4	3	3	3	3	4	3	4	4	3	3	3	4	3	3	3	3	3	3	3	3	3	3	3	3	3
solcap_snp_c1_8194	4	3	4	4	4	3	4	4	4	4	4	4	3	4	4	3	4	3	4	3	3	3	3	3	3	4	4	4	3	3	4	3	3	4	4	3	3	3	4	3	3	4	4	3	4	3	3	3	4
solcap_snp_c1_8203	0	2	1	1	0	1	0	1	1	1	0	0	2	0	0	2	1	1	1	1	1	1	2	2	1	0	0	1	1	2	1	1	1	0	1	2	1	1	1	1	1	1	1	2	1	1	2	1	1
solcap_snp_c1_821	2	1	1	1	0	1	1	2	1	2	0	2	1	1	2	1	2	1	0	1	3	3	1	1	2	1	1	1	2	1	2	3	2	1	1	1	1	2	2	2	2	1	1	1	2	2	1	0	1
solcap_snp_c1_8210	3	3	2	2	4	2	4	3	2	2	4	4	3	2	3	2	3	3	4	4	4	2	3	3	2	3	2	2	3	3	3	2	2	4	2	4	4	3	3	3	3	4	3	4	4	4	4	2	4
solcap_snp_c1_8212	0	0	0	0	0	0	0	0	0	NA	0	0	0	0	0	0	0	0	0	0	0	0	0	0	0	0	0	0	0	0	0	0	0	0	0	0	0	0	0	0	0	0	0	0	0	0	0	0	0
solcap_snp_c1_8215	4	4	4	4	4	4	4	4	4	4	4	4	4	4	4	4	4	4	4	4	4	4	4	4	4	4	4	4	4	4	4	4	4	4	4	4	4	4	4	4	4	4	4	4	4	4	4	4	4
solcap_snp_c1_822	0	1	0	0	1	1	0	0	1	2	1	0	0	0	1	1	1	1	1	0	0	0	1	0	1	1	1	1	0	1	0	0	1	1	1	0	1	1	1	1	1	1	1	1	1	1	1	1	1
solcap_snp_c1_823	4	3	4	4	3	3	4	4	3	2	3	4	4	4	3	3	3	3	3	4	4	4	3	4	3	3	3	3	4	3	4	4	3	3	3	4	3	3	3	3	3	3	3	3	3	3	3	3	3
solcap_snp_c1_8237	2	0	1	1	1	0	1	1	1	1	1	0	1	0	2	2	1	0	1	0	0	2	2	1	1	0	2	2	1	1	1	1	2	1	1	1	0	2	1	1	0	1	1	1	1	1	0	1	0
solcap_snp_c1_8282	3	4	3	3	3	3	3	4	3	3	4	3	4	3	4	4	3	2	4	3	3	3	4	4	4	4	4	4	3	3	3	3	4	3	3	4	3	4	3	3	3	3	4	3	3	4	3	3	3
solcap_snp_c1_8291	1	1	1	1	1	0	2	1	2	1	1	1	2	1	1	3	0	1	1	1	0	2	2	1	0	0	1	1	1	2	1	0	1	1	1	1	0	1	1	0	0	1	1	1	1	0	1	0	1
solcap_snp_c1_8293	1	0	0	1	0	0	0	0	0	1	0	0	0	0	1	0	1	0	0	0	0	0	1	1	1	0	1	1	0	0	0	1	1	1	0	1	0	1	1	1	0	0	0	1	1	1	0	1	0
solcap_snp_c1_8297	2	2	2	1	1	2	0	2	1	2	3	1	2	1	3	1	2	1	3	1	3	1	2	3	3	3	2	2	1	1	2	2	3	1	2	2	2	3	2	2	3	1	2	2	2	3	2	2	2
solcap_snp_c1_8316	3	3	3	2	2	3	4	3	3	4	2	2	2	2	4	2	3	2	3	3	3	2	3	2	4	2	2	2	3	2	3	4	4	3	3	4	3	2	4	3	3	3	2	3	2	4	3	3	4
solcap_snp_c1_8319	1	3	2	1	2	2	3	3	1	2	1	2	1	1	2	1	1	2	2	2	2	2	1	1	2	1	1	2	2	1	1	3	3	2	2	2	3	2	2	1	1	1	2	2	2	3	2	2	3
solcap_snp_c1_8330	2	0	1	1	0	1	1	0	2	2	1	0	1	1	2	1	2	0	1	1	1	0	2	1	2	1	1	0	1	1	2	1	1	1	1	2	0	1	2	2	2	2	0	1	0	1	1	1	1
solcap_snp_c1_8334	4	4	4	4	4	4	4	4	4	4	4	4	4	4	4	4	4	4	4	4	4	4	4	4	4	4	4	4	4	4	4	4	4	4	4	4	4	4	4	4	4	4	4	4	4	4	4	4	4
solcap_snp_c1_8335	4	4	4	4	4	4	4	4	4	4	4	4	4	4	4	4	4	4	4	4	4	4	4	4	4	4	4	4	4	4	4	4	4	4	4	4	4	4	4	4	4	4	4	4	4	4	4	4	4
solcap_snp_c1_8341	4	4	4	4	4	4	4	4	4	4	4	4	4	4	4	4	4	4	4	4	4	4	4	4	4	4	4	4	4	4	4	4	4	4	4	4	4	4	4	4	4	4	4	4	4	4	4	4	4
solcap_snp_c1_8344	4	4	4	4	4	4	4	4	4	4	4	4	4	4	4	4	4	4	4	4	4	4	4	4	4	4	4	4	4	4	4	4	4	4	4	4	4	4	4	4	4	4	4	4	4	4	4	4	4
solcap_snp_c1_8346	4	4	4	4	4	4	4	4	4	4	4	4	4	4	4	4	4	4	4	4	4	4	4	4	4	4	4	4	4	4	4	4	4	4	4	4	4	4	4	4	4	4	4	4	4	4	4	4	4
solcap_snp_c1_8347	2	2	2	4	1	2	2	3	2	1	3	2	2	2	1	2	2	1	2	2	3	1	1	1	1	2	3	2	1	2	1	2	3	4	1	2	2	1	2	1	1	3	2	1	1	2	2	3	1
solcap_snp_c1_8348	0	0	0	0	0	0	0	0	0	0	0	0	0	0	0	0	0	0	0	0	0	0	0	0	0	0	0	0	0	0	0	0	0	0	0	0	0	0	0	0	0	0	0	0	0	0	0	0	0
solcap_snp_c1_8353	2	2	2	4	1	2	2	3	2	1	3	2	2	2	1	2	2	1	2	2	3	1	1	1	1	2	3	2	1	2	1	2	3	4	1	2	2	1	2	1	1	2	2	1	1	2	2	3	1
solcap_snp_c1_8354	0	0	0	0	0	0	0	0	0	0	0	0	0	0	0	0	0	0	0	0	0	0	0	0	0	0	0	0	0	0	0	0	0	0	0	0	0	0	0	0	0	0	0	0	0	0	0	0	0
solcap_snp_c1_836	4	4	4	4	4	4	4	4	4	4	4	4	4	4	4	4	4	4	4	4	4	4	4	4	4	4	4	4	4	4	4	4	4	4	4	4	4	4	4	4	4	4	4	4	4	4	4	4	4
solcap_snp_c1_8367	2	3	2	1	3	3	3	2	2	4	3	3	3	3	3	2	3	3	3	3	2	3	4	3	3	2	1	2	3	2	3	2	1	2	3	2	3	3	2	3	3	2	3	4	3	2	3	1	3
solcap_snp_c1_8368	2	1	2	3	1	1	1	2	2	0	1	1	1	1	1	2	1	1	1	1	2	1	0	1	1	2	3	2	1	2	1	2	3	2	1	2	1	1	2	1	1	2	1	0	1	2	1	3	1
solcap_snp_c1_838	4	4	4	4	4	4	4	4	4	4	4	4	4	4	4	4	4	4	4	4	4	4	4	4	4	4	4	4	4	4	4	4	4	4	4	4	4	4	4	4	4	4	4	4	4	4	4	4	4
solcap_snp_c1_8380	3	3	4	3	2	3	3	3	2	2	2	3	2	3	2	3	3	2	3	3	4	2	2	4	3	2	2	2	4	2	4	4	3	2	2	3	4	2	3	3	3	2	3	3	4	2	3	3	3
solcap_snp_c1_8415	1	3	1	1	2	3	2	2	2	1	2	1	2	3	3	1	2	3	2	2	2	2	3	2	3	2	1	2	2	2	1	3	2	2	3	3	1	2	3	1	3	2	3	3	2	2	2	3	2
solcap_snp_c1_8437	1	0	0	1	0	1	0	0	0	0	0	0	0	0	1	1	0	0	0	1	0	0	0	1	0	0	2	1	0	0	1	1	1	0	1	0	1	0	1	0	0	0	0	1	1	1	0	1	1
solcap_snp_c1_8490	4	4	4	4	4	4	4	4	4	4	4	4	4	4	4	4	4	4	4	4	4	4	4	4	4	4	4	4	4	4	4	4	4	4	4	4	4	4	4	4	4	4	4	4	4	4	4	4	4
solcap_snp_c1_8508	1	1	1	2	1	1	2	0	1	1	0	1	1	1	0	0	0	2	1	1	1	0	0	1	2	0	1	1	1	1	0	1	1	0	1	1	2	1	1	1	1	1	2	1	2	1	1	0	1
solcap_snp_c1_8518	3	3	3	2	3	3	2	4	3	3	4	3	3	3	4	4	4	2	3	3	3	4	4	3	2	4	3	3	3	3	4	3	3	4	3	3	2	3	3	3	3	3	2	3	2	3	3	4	3
solcap_snp_c1_8522	3	3	3	2	3	3	2	4	3	3	4	3	3	3	4	4	4	2	3	3	3	4	4	3	2	4	3	2	3	3	4	3	3	4	3	3	2	3	3	3	3	3	2	3	2	3	3	4	3
solcap_snp_c1_8535	4	4	4	4	4	4	4	4	4	4	4	4	4	4	4	4	4	4	4	4	4	4	4	4	4	4	4	4	4	4	4	4	4	4	4	4	4	4	4	4	4	4	4	4	4	4	4	4	4
solcap_snp_c1_8541	2	1	2	1	1	1	0	1	2	0	2	1	2	1	2	2	0	1	1	2	1	1	2	2	1	2	1	1	2	2	2	2	1	1	2	2	1	2	3	2	3	1	0	2	2	0	2	1	2
solcap_snp_c1_8549	0	2	0	2	1	1	1	1	2	0	1	1	1	1	2	1	1	1	0	1	2	1	1	1	1	1	1	1	1	1	1	2	0	1	1	1	1	1	1	0	1	1	0	1	0	1	0	1	1
solcap_snp_c1_8560	4	4	4	4	4	4	4	4	4	4	4	4	4	4	4	4	4	4	4	4	4	4	4	4	4	4	4	4	4	4	4	4	4	4	4	4	4	4	4	4	4	4	4	4	4	4	4	4	4
solcap_snp_c1_8566	4	2	4	2	3	3	3	3	2	4	3	3	3	3	2	3	3	3	4	3	2	3	3	3	3	3	3	3	3	3	3	2	4	3	3	3	3	3	3	4	3	3	4	3	4	3	4	3	3
solcap_snp_c1_8575	4	2	4	2	3	3	3	3	2	4	3	3	3	3	2	3	3	3	4	3	2	3	3	3	3	3	3	3	3	3	3	2	4	3	3	3	3	3	3	4	3	3	4	3	4	3	4	3	3
solcap_snp_c1_8581	2	2	1	4	2	1	2	2	1	2	3	1	2	3	2	2	1	3	3	2	2	4	2	3	2	1	3	3	3	1	4	2	1	1	2	2	2	1	2	2	1	3	1	2	2	3	1	3	1
solcap_snp_c1_8593	4	4	4	4	4	4	4	4	4	4	4	4	4	4	4	4	4	4	4	4	4	4	4	4	4	4	4	4	4	4	4	4	4	4	4	4	4	4	4	4	4	4	4	4	4	4	4	4	4
solcap_snp_c1_8594	4	4	4	4	4	4	4	4	4	4	4	4	4	4	4	4	4	4	4	4	4	4	4	4	4	4	4	4	4	4	4	4	4	4	4	4	4	4	4	4	4	4	4	4	4	4	4	4	4
solcap_snp_c1_8599	4	4	4	4	4	4	4	4	4	4	4	4	4	4	4	4	4	4	4	4	4	4	4	4	4	4	4	4	4	4	4	4	4	4	4	4	4	4	4	4	4	4	4	4	4	4	4	4	4
solcap_snp_c1_8601	3	2	2	2	3	2	2	1	2	2	2	4	3	4	4	3	3	2	3	3	1	2	2	2	2	3	4	1	3	2	3	2	3	3	2	2	2	1	3	3	3	3	2	1	3	2	2	1	3
solcap_snp_c1_8603	0	0	0	0	0	0	0	0	0	0	0	0	0	0	0	0	0	0	0	0	0	0	0	0	0	0	0	0	0	0	0	0	0	0	0	0	0	0	0	0	0	0	0	0	0	0	0	0	0
solcap_snp_c1_8606	0	0	0	0	0	0	0	0	0	0	0	0	0	0	0	0	0	0	0	0	0	0	0	0	0	0	0	0	0	0	0	0	0	0	0	0	0	0	0	0	0	0	0	0	0	0	0	0	0
solcap_snp_c1_8619	3	3	3	3	3	2	3	4	3	2	3	4	3	3	4	3	3	3	2	3	2	2	4	4	2	2	3	3	3	4	3	4	4	4	3	2	3	3	3	2	2	4	3	2	3	3	2	3	3
solcap_snp_c1_8631	2	3	3	2	2	2	2	1	1	2	1	3	2	3	1	2	3	2	1	1	2	2	3	NA	3	2	3	3	4	2	2	2	2	3	2	1	2	3	3	3	2	2	4	2	2	2	3	3	2
solcap_snp_c1_8632	0	1	0	1	1	1	0	1	1	1	1	0	0	0	1	1	0	0	1	1	1	1	0	1	0	1	0	0	0	1	1	1	1	0	1	1	0	0	1	0	1	1	0	1	1	1	1	0	1
solcap_snp_c1_8635	2	1	1	2	2	2	2	3	3	2	3	1	2	1	3	2	1	2	3	3	2	2	1	1	1	2	1	1	0	2	2	2	2	1	2	3	2	1	1	1	2	2	0	2	2	2	1	1	2
solcap_snp_c1_8641	0	1	0	1	1	1	0	1	1	0	1	0	0	0	1	1	0	0	1	1	1	1	1	1	0	1	0	0	0	1	1	1	1	0	1	1	0	0	1	0	1	1	0	1	1	1	1	0	1
solcap_snp_c1_8642	0	0	0	0	0	0	0	0	0	0	0	0	0	0	0	0	0	0	0	0	0	0	0	0	0	0	0	0	0	0	0	0	0	0	0	0	0	0	0	0	0	0	0	0	0	0	0	0	0
solcap_snp_c1_8646	4	4	4	4	4	4	4	4	4	3	4	4	4	4	4	4	4	4	4	4	4	4	4	4	4	4	4	4	4	4	4	4	4	4	4	4	4	4	4	4	4	4	4	4	4	4	4	4	4
solcap_snp_c1_8659	1	1	2	0	0	2	1	1	0	2	0	1	1	2	0	0	2	2	0	0	0	0	1	0	1	1	0	1	2	0	1	2	1	0	1	2	2	1	0	2	0	0	0	2	1	1	1	1	1
solcap_snp_c1_8679	1	0	1	0	0	1	1	1	0	1	0	0	0	1	0	0	1	1	0	0	0	0	0	0	0	0	0	0	1	0	0	1	0	0	1	1	1	0	0	1	0	0	0	1	0	0	0	1	0
solcap_snp_c1_8681	0	0	0	0	0	0	0	0	0	0	0	0	0	0	0	0	0	0	0	0	0	0	0	0	0	0	0	0	0	0	0	0	0	0	0	0	0	0	0	0	0	0	0	0	0	0	0	0	0
solcap_snp_c1_8701	4	4	4	4	4	4	4	4	4	4	4	4	4	4	4	4	4	4	4	4	4	4	4	4	4	4	4	4	4	4	4	4	4	4	4	4	4	4	4	4	4	4	4	4	4	4	4	4	4
solcap_snp_c1_8708	0	0	0	0	0	0	0	0	0	0	0	0	0	0	0	0	0	0	0	0	0	0	0	0	0	0	0	0	0	0	0	0	0	0	0	0	0	0	0	0	0	0	0	0	0	0	0	0	0
solcap_snp_c1_8709	2	3	3	3	3	4	3	3	3	3	3	1	3	2	3	2	3	3	3	2	3	4	3	3	4	2	NA	3	3	3	3	4	3	3	3	3	4	2	3	3	3	3	3	3	3	4	3	3	2
solcap_snp_c1_8723	2	3	3	2	2	2	2	3	4	2	4	2	4	3	3	3	2	2	4	2	2	3	3	3	3	3	2	2	2	3	4	2	3	1	3	2	2	3	2	1	2	1	3	3	2	2	3	1	3
solcap_snp_c1_8754	2	3	3	1	2	2	2	3	4	2	4	2	4	3	3	3	2	2	4	2	2	3	3	3	3	3	2	2	2	3	4	2	3	1	3	2	2	3	3	1	2	1	3	3	2	2	3	1	3
solcap_snp_c1_8759	1	2	0	2	0	0	1	1	NA	1	0	1	1	1	1	1	0	1	0	1	0	2	2	1	2	0	2	0	0	1	0	1	1	2	0	2	0	1	2	1	0	1	0	1	1	2	1	1	1
solcap_snp_c1_8761	1	1	0	2	0	0	1	1	1	1	0	1	1	1	1	1	0	1	0	1	0	2	2	1	2	0	2	0	0	1	0	1	1	2	0	2	0	1	2	1	0	1	0	1	1	2	1	1	1
solcap_snp_c1_8763	2	3	2	3	3	2	3	2	1	4	1	3	1	2	2	3	2	3	1	3	3	3	2	2	2	1	3	2	3	2	1	3	2	4	2	3	2	2	3	4	2	4	1	2	3	3	2	3	2
solcap_snp_c1_8764	1	1	1	1	2	2	2	1	0	2	0	2	0	1	0	1	2	2	0	2	2	0	0	1	0	1	1	2	2	1	0	1	0	2	1	1	2	0	1	2	2	2	1	0	1	1	1	2	1
solcap_snp_c1_8765	2	2	3	1	2	2	1	2	3	1	4	1	3	2	3	2	2	1	4	1	2	2	2	2	2	3	1	2	2	2	4	2	3	0	3	1	2	3	1	1	2	1	3	2	2	1	2	1	2
solcap_snp_c1_8766	0	1	0	0	1	1	0	0	1	1	1	0	2	0	1	1	2	2	1	0	0	1	1	0	1	1	1	1	0	1	0	0	1	1	1	0	1	1	1	1	1	1	1	1	1	1	1	2	1
solcap_snp_c1_8819	4	3	3	3	3	3	3	3	4	4	4	3	4	3	4	3	4	4	4	3	3	4	4	4	3	3	3	4	3	4	4	4	3	3	4	3	3	3	3	3	4	3	3	4	4	4	3	4	4
solcap_snp_c1_8829	4	3	3	3	3	3	3	3	4	4	4	3	4	3	4	3	4	4	4	3	3	4	4	4	3	3	2	4	3	4	4	4	3	3	4	3	3	3	3	3	4	3	3	4	4	4	3	4	4
solcap_snp_c1_8830	0	0	0	0	0	0	0	0	0	0	0	0	0	0	0	0	0	0	0	0	0	0	0	0	0	0	0	0	0	0	0	0	0	0	0	0	0	0	0	0	0	0	0	0	0	0	0	0	0
solcap_snp_c1_8834	4	4	4	4	4	4	4	4	4	4	4	4	4	4	4	4	4	4	4	4	4	4	4	4	4	4	4	4	4	4	4	4	4	4	4	4	4	4	4	4	4	4	4	4	4	4	4	4	4
solcap_snp_c1_8838	2	4	3	2	3	3	2	3	3	2	3	3	3	3	3	4	4	2	3	3	2	3	3	4	3	3	3	2	4	2	4	3	3	3	2	3	3	2	3	3	3	3	3	3	3	3	4	3	3
solcap_snp_c1_8854	2	2	4	2	3	4	0	1	2	4	3	0	3	1	0	1	0	2	0	0	2	0	0	3	1	0	1	2	1	2	2	1	0	0	2	0	4	0	0	1	3	1	1	1	3	1	2	3	2
solcap_snp_c1_8867	0	0	0	0	0	0	0	0	0	0	0	0	0	0	0	0	0	0	0	0	0	0	0	0	0	0	0	0	0	0	0	0	0	0	0	0	0	0	0	0	0	0	0	0	0	0	0	0	0
solcap_snp_c1_8913	4	4	4	4	4	4	4	4	4	4	4	4	4	4	4	4	4	4	4	4	4	4	4	4	4	4	4	4	4	4	4	4	4	4	4	4	4	4	4	4	4	4	4	4	4	4	4	4	4
solcap_snp_c1_8914	0	0	0	0	0	0	0	0	0	0	0	0	0	0	0	0	0	0	0	0	0	0	0	0	0	0	0	0	0	0	0	0	0	0	0	0	0	0	0	0	0	0	0	0	0	0	0	0	0
solcap_snp_c1_8944	3	3	3	2	3	4	4	3	2	4	3	4	3	4	3	2	3	3	4	4	2	2	2	3	3	3	3	3	4	2	2	2	3	3	2	4	3	2	4	2	3	4	4	4	4	4	4	2	4
solcap_snp_c1_8968	0	0	0	0	0	0	0	0	0	0	0	0	0	0	0	0	0	0	0	0	0	0	0	0	0	0	0	0	0	0	0	0	0	0	0	0	0	0	0	0	0	0	0	0	0	0	0	0	0
solcap_snp_c1_8969	4	4	4	4	4	4	4	4	4	4	4	4	4	4	4	4	4	4	4	4	4	4	4	4	4	4	4	4	4	4	4	4	4	4	4	4	4	4	4	4	4	4	4	4	4	4	4	4	4
solcap_snp_c1_8970	1	1	1	2	0	3	1	0	0	2	2	1	1	2	2	1	2	2	0	0	1	1	2	1	1	1	0	1	1	1	0	1	1	1	1	0	1	2	1	0	2	1	2	0	0	1	1	0	1
solcap_snp_c1_8982	0	0	0	0	0	0	0	0	0	0	0	0	0	0	0	0	0	0	0	0	0	0	0	0	0	0	0	0	0	0	0	0	0	0	0	0	0	0	0	0	0	0	0	0	0	0	0	0	0
solcap_snp_c1_8998	4	4	4	4	4	4	4	4	4	4	4	4	4	4	4	4	4	4	4	4	4	4	4	4	4	4	4	4	4	4	4	4	4	4	4	4	4	4	4	4	4	4	4	4	4	4	4	4	4
solcap_snp_c1_8999	4	4	4	4	4	4	4	4	4	4	4	4	4	4	4	4	4	4	4	4	4	4	4	4	4	4	4	4	4	4	4	4	4	4	4	4	4	4	4	4	4	4	4	4	4	4	4	4	4
solcap_snp_c1_9014	1	2	2	2	1	1	1	1	2	2	2	1	1	1	2	2	3	1	3	2	2	1	1	1	2	NA	0	3	2	1	1	2	1	1	1	1	3	1	2	3	1	1	0	2	0	1	1	1	1
solcap_snp_c1_9027	4	3	3	3	3	4	3	3	4	3	3	3	3	3	4	4	4	4	4	3	3	4	4	4	4	4	4	4	3	4	3	3	3	4	3	3	4	3	3	3	4	4	4	3	3	4	3	3	3
solcap_snp_c1_9056	4	3	3	3	3	4	3	3	4	3	3	3	3	3	4	4	4	4	4	3	3	4	4	4	4	4	4	4	3	4	3	3	3	4	3	3	4	3	3	3	4	4	4	3	3	4	3	3	3
solcap_snp_c1_9058	4	3	3	3	3	4	3	3	4	3	3	3	3	3	4	4	4	4	4	3	3	4	4	4	4	4	4	4	3	4	3	3	3	4	3	3	4	3	3	3	4	4	4	3	3	4	3	3	3
solcap_snp_c1_9059	4	3	3	3	3	4	3	3	4	3	3	3	3	3	4	4	4	4	4	3	3	4	4	4	4	4	4	4	3	4	3	3	3	4	3	3	4	3	3	3	4	4	4	3	3	4	3	3	3
solcap_snp_c1_9060	4	3	3	3	3	4	3	3	4	3	3	3	3	3	4	4	4	4	4	3	3	4	4	4	4	4	4	4	3	4	3	3	3	4	3	3	4	3	3	3	4	4	4	3	3	4	3	3	3
solcap_snp_c1_9084	3	2	2	4	1	3	2	2	4	3	3	3	3	2	2	3	3	2	2	1	3	2	1	3	2	2	3	2	1	2	2	3	3	3	3	3	3	2	3	2	2	2	2	2	1	3	3	4	2
solcap_snp_c1_9103	0	0	0	0	0	0	0	0	0	1	0	0	0	0	0	0	0	0	0	0	0	0	0	0	0	0	0	0	0	0	0	0	0	0	0	0	0	0	0	0	0	0	0	0	0	0	0	0	0
solcap_snp_c1_9111	2	1	2	3	1	1	1	2	2	0	1	1	1	1	1	2	0	1	1	1	2	1	0	1	1	2	3	2	1	2	1	2	3	2	1	2	1	1	2	1	1	2	1	0	1	2	1	3	1
solcap_snp_c1_9120	1	0	1	1	0	0	1	0	1	1	1	0	0	0	0	1	0	0	1	1	1	0	1	0	1	1	0	0	1	0	1	0	0	0	1	1	2	0	0	0	1	1	1	1	1	0	1	0	0
solcap_snp_c1_9129	4	4	4	4	4	4	4	4	4	4	4	4	4	4	4	4	4	4	4	4	4	4	4	4	4	4	4	4	4	4	4	4	4	4	4	4	4	4	4	4	4	4	4	4	4	4	4	4	4
solcap_snp_c1_914	0	0	0	0	0	0	0	0	0	0	0	0	0	0	0	0	0	0	0	0	0	0	0	0	0	0	0	0	0	0	0	0	0	0	0	0	0	0	0	0	0	0	0	0	0	0	0	0	0
solcap_snp_c1_9141	3	3	4	2	2	3	3	3	1	1	2	1	4	3	3	2	3	1	3	2	4	4	3	3	0	1	3	3	4	3	3	2	3	3	4	2	3	3	4	3	1	3	4	2	3	4	3	4	3
solcap_snp_c1_9144	4	4	4	4	4	4	4	4	4	4	4	4	4	4	4	4	4	4	4	4	4	4	4	4	4	4	4	4	4	4	4	4	4	4	4	4	4	4	4	4	4	4	4	4	4	4	4	4	4
solcap_snp_c1_9153	3	2	1	3	3	3	2	1	3	3	3	4	2	2	2	3	2	3	3	4	3	3	3	3	4	3	2	2	3	2	2	4	2	3	2	3	2	3	1	3	4	2	3	2	2	3	3	3	2
solcap_snp_c1_9161	2	0	1	1	1	1	1	0	1	1	1	1	1	0	1	1	1	0	2	2	2	2	1	1	1	1	1	1	2	0	1	2	0	1	1	1	1	1	1	2	1	1	1	0	1	2	1	2	0
solcap_snp_c1_9167	4	4	4	4	4	4	4	4	4	4	4	4	4	4	4	4	4	4	4	4	4	4	4	4	4	4	4	4	4	4	4	4	4	4	4	4	4	4	4	4	4	4	4	4	4	4	4	4	4
solcap_snp_c1_9170	4	3	4	4	3	3	4	4	3	3	3	4	3	4	3	3	3	3	3	4	4	3	3	4	3	3	3	3	4	3	4	4	3	3	3	4	3	3	3	3	3	3	3	3	3	3	3	3	3
solcap_snp_c1_9183	3	1	3	2	2	2	2	2	1	3	1	2	2	3	3	1	2	1	1	1	2	1	3	1	1	2	3	3	1	2	1	1	2	2	1	1	3	3	1	2	1	2	2	2	1	1	2	1	3
solcap_snp_c1_9204	4	4	4	4	4	4	4	4	4	4	4	4	4	4	4	4	4	4	4	4	4	4	4	4	4	4	4	4	4	4	4	4	4	4	4	4	4	4	4	4	4	4	4	4	4	4	4	4	4
solcap_snp_c1_9219	2	2	2	2	2	1	4	3	1	2	1	4	1	3	NA	2	2	1	1	3	3	2	1	1	1	3	3	1	1	1	2	0	2	2	0	3	2	3	1	2	1	2	2	1	1	1	2	1	2
solcap_snp_c1_9224	4	4	4	4	4	4	4	4	4	4	4	4	4	4	4	4	4	4	4	4	4	4	4	4	4	4	4	4	4	4	4	4	4	4	4	4	4	4	4	4	4	4	4	4	4	4	4	4	4
solcap_snp_c1_925	3	4	3	3	3	4	4	3	4	4	4	4	3	4	3	4	3	4	4	4	4	4	3	4	4	3	4	4	3	4	4	3	3	3	3	3	4	3	3	4	4	3	3	4	4	4	3	3	4
solcap_snp_c1_9250	2	3	2	2	4	2	2	2	2	2	2	2	3	3	3	2	2	3	2	1	1	2	3	2	2	2	3	3	4	2	1	2	3	3	2	3	3	4	2	3	3	4	3	2	3	2	4	4	1
solcap_snp_c1_9268	1	3	2	1	3	2	1	3	2	2	1	2	2	1	2	2	3	1	3	3	2	2	2	2	1	1	3	2	2	2	3	2	1	2	3	3	2	2	2	3	2	3	2	3	3	2	2	3	2
solcap_snp_c1_9292	3	4	4	4	3	3	4	3	4	4	4	3	3	4	4	3	3	4	3	3	3	3	3	3	4	4	3	4	3	4	3	3	4	3	3	3	4	3	4	3	3	3	3	3	3	3	3	3	3
solcap_snp_c1_9356	3	4	4	4	3	4	3	3	3	4	3	3	4	3	3	3	4	3	4	3	2	3	4	3	4	4	3	4	4	3	4	3	4	3	3	4	4	3	3	4	4	4	4	4	3	3	4	3	4
solcap_snp_c1_9363	1	0	1	1	1	1	0	1	0	1	0	1	1	1	0	0	1	0	1	0	0	0	0	0	0	1	0	0	1	0	0	0	1	1	0	1	0	0	0	0	1	1	1	0	0	0	1	1	1
solcap_snp_c1_9374	0	0	0	0	0	0	0	0	0	0	0	0	0	0	0	0	0	0	0	0	0	0	0	0	0	0	0	0	0	0	0	0	0	0	0	0	0	0	0	0	0	0	0	0	0	0	0	0	0
solcap_snp_c1_9378	3	4	4	3	4	4	3	3	4	NA	4	3	3	3	4	3	3	4	3	4	4	3	3	3	4	4	3	4	3	3	3	3	3	3	3	4	4	4	4	4	4	3	3	4	4	3	4	3	4
solcap_snp_c1_9385	2	3	3	2	2	3	2	3	2	2	3	3	3	4	2	2	2	3	4	2	1	3	4	2	3	3	2	3	3	2	1	2	3	2	3	2	3	3	2	3	2	3	3	1	3	2	4	2	4
solcap_snp_c1_9386	2	2	2	2	3	3	2	2	2	3	2	1	2	1	2	3	2	2	0	2	3	1	1	3	2	1	2	2	1	3	4	3	2	2	2	2	2	2	3	1	2	2	2	3	2	2	0	3	1
solcap_snp_c1_9392	2	1	1	2	2	1	2	1	2	2	1	1	1	0	2	2	2	1	0	2	3	1	0	2	1	1	2	1	1	2	3	2	1	2	1	2	1	1	2	1	2	1	1	3	1	2	0	2	0
solcap_snp_c1_9397	2	1	1	2	2	1	2	1	2	2	1	1	1	0	2	2	2	1	0	2	3	1	0	2	1	1	2	1	1	2	3	2	1	2	1	2	1	1	2	1	2	1	1	3	1	2	0	2	0
solcap_snp_c1_9406	2	3	3	2	2	3	2	3	2	2	3	3	3	4	2	2	2	3	4	2	1	3	4	2	3	3	2	3	3	2	1	2	3	2	3	2	3	3	2	3	2	3	3	1	3	2	4	2	4
solcap_snp_c1_9413	3	3	2	4	3	1	3	2	3	2	2	3	3	2	3	3	4	2	3	4	4	3	1	2	2	3	3	3	4	3	3	2	3	4	2	4	2	2	2	4	3	2	3	4	2	4	3	3	1
solcap_snp_c1_9428	2	1	1	2	2	1	2	1	2	2	1	1	1	0	2	2	2	1	0	2	3	1	0	2	1	1	2	1	1	2	3	2	1	2	1	2	1	1	2	1	2	1	1	3	1	2	0	2	0
solcap_snp_c1_9430	2	1	1	2	2	1	2	1	2	2	1	1	1	0	2	2	2	1	0	2	3	1	0	2	1	1	2	1	1	2	3	2	1	2	1	2	1	1	2	1	2	1	1	3	1	2	0	2	0
solcap_snp_c1_946	3	3	3	2	3	4	3	3	4	3	3	2	2	2	2	3	3	3	2	3	4	4	4	3	3	2	2	2	3	3	2	4	3	2	4	3	2	3	3	3	2	3	3	2	2	3	2	4	2
solcap_snp_c1_9476	4	4	4	4	4	4	4	4	4	4	4	4	4	4	4	4	4	4	4	4	4	4	4	4	4	4	4	4	4	4	4	4	4	4	4	4	4	4	4	4	4	4	4	4	4	4	4	4	4
solcap_snp_c1_9477	3	3	2	3	3	3	4	2	3	3	2	3	4	4	2	3	3	3	3	2	3	2	3	2	4	2	3	2	3	2	4	3	3	3	2	3	4	4	3	4	4	3	3	3	3	3	3	3	3
solcap_snp_c1_9490	2	3	2	3	2	2	2	2	2	3	3	2	3	3	3	2	3	3	3	2	2	2	2	3	3	4	3	3	3	2	3	2	3	2	1	2	3	3	2	2	4	3	4	3	3	3	2	1	3
solcap_snp_c1_9492	2	1	1	1	1	0	1	2	2	1	1	1	1	2	1	2	1	2	0	2	2	2	3	2	2	2	2	1	1	2	1	2	1	2	2	1	2	1	2	2	2	2	2	2	1	1	2	1	0
solcap_snp_c1_9499	3	3	3	2	3	2	2	2	3	3	3	4	2	2	2	3	3	4	4	4	3	3	4	3	2	4	3	3	4	2	3	3	3	4	3	3	2	4	3	4	4	3	3	3	3	3	3	3	3
solcap_snp_c1_9546	4	2	3	4	2	3	3	3	3	3	3	4	3	3	3	3	3	2	3	2	3	3	2	3	2	3	3	3	2	3	2	3	3	4	3	3	3	2	3	2	2	3	3	2	2	3	3	4	3
solcap_snp_c1_9573	1	3	1	3	2	1	1	1	2	2	2	1	2	2	1	4	4	2	2	2	2	3	1	2	2	2	3	1	2	2	2	3	2	3	3	3	1	2	2	1	1	1	2	3	2	2	2	2	1
solcap_snp_c1_958	1	2	2	3	1	1	1	2	1	3	1	2	3	3	3	2	2	2	2	1	0	1	0	1	2	3	3	3	1	1	2	1	2	2	1	1	2	2	1	1	3	1	2	2	2	1	2	1	2
solcap_snp_c1_9587	3	3	4	2	3	3	4	4	3	4	4	4	3	3	3	2	1	3	3	3	3	3	4	2	3	4	2	4	4	2	2	2	3	2	2	2	4	4	3	4	3	3	3	2	3	2	4	3	4
solcap_snp_c1_9601	1	2	1	1	1	1	2	1	2	1	1	1	1	3	2	2	1	2	1	2	2	2	0	2	1	2	2	2	1	1	2	1	1	1	0	1	1	1	1	2	1	2	2	2	2	2	1	1	1
solcap_snp_c1_9603	4	3	3	3	4	4	4	3	4	4	4	3	4	3	4	3	4	4	4	4	3	3	4	3	4	3	3	4	3	4	4	4	4	4	4	3	3	4	3	4	3	4	4	4	3	3	4	4	3
solcap_snp_c1_9613	1	0	0	0	0	0	1	0	1	1	1	0	1	0	1	1	1	0	0	1	1	0	1	1	1	0	0	0	0	0	1	1	1	0	1	1	0	1	1	1	1	1	0	1	0	1	1	0	0
solcap_snp_c1_9614	1	0	0	0	0	0	1	0	1	1	1	0	1	0	1	1	1	0	0	1	1	0	1	1	1	0	0	0	0	0	1	1	1	0	1	1	0	1	1	1	1	1	0	1	0	1	1	0	0
solcap_snp_c1_9619	3	4	4	4	4	4	3	4	3	3	3	4	3	4	3	3	3	4	4	3	3	4	3	3	3	4	4	4	4	4	3	3	3	4	3	3	4	3	3	3	3	3	4	3	4	3	3	4	4
solcap_snp_c1_964	4	4	4	4	4	4	4	4	4	4	4	4	4	4	4	4	4	4	4	4	4	4	4	4	4	4	4	4	4	4	4	4	4	4	4	4	4	4	4	4	4	4	4	4	4	4	4	4	4
solcap_snp_c1_9651	4	4	4	4	4	4	4	4	4	4	4	4	4	4	4	4	4	4	4	4	4	4	4	4	4	4	4	4	4	4	4	4	4	4	4	4	4	4	4	4	4	4	4	4	4	4	4	4	4
solcap_snp_c1_9652	2	1	0	1	2	3	1	2	2	1	1	2	1	1	1	1	1	1	1	2	1	3	2	1	1	1	1	2	1	1	1	1	1	2	3	2	2	1	2	1	0	2	0	1	1	2	2	2	1
solcap_snp_c1_9655	4	4	4	4	4	4	4	4	4	4	4	4	4	4	4	4	4	4	4	4	4	4	4	4	4	4	4	4	4	4	4	4	4	4	4	4	4	4	4	4	4	4	4	4	4	4	4	4	4
solcap_snp_c1_9660	0	0	0	0	0	0	0	0	0	0	0	0	0	0	0	0	0	0	0	0	0	0	0	0	0	0	0	0	0	0	0	0	0	0	0	0	0	0	0	0	0	0	0	0	0	0	0	0	0
solcap_snp_c1_9676	1	0	0	1	1	0	0	1	0	0	0	0	1	1	0	2	1	1	1	0	0	1	1	1	1	0	1	0	0	1	1	1	1	1	1	0	0	0	1	0	0	1	1	0	0	1	0	1	0
solcap_snp_c1_9679	3	4	4	3	3	4	4	3	4	4	4	4	3	3	4	2	3	3	3	4	4	3	3	3	3	4	3	4	4	3	3	3	3	3	3	4	4	4	3	4	4	3	3	4	4	3	4	3	4
solcap_snp_c1_9691	3	2	2	2	3	2	4	2	3	1	4	2	2	2	3	3	2	4	3	3	3	3	3	3	3	2	2	3	1	2	3	3	2	2	4	3	3	3	3	3	2	2	2	3	4	2	2	2	3
solcap_snp_c1_9695	1	2	1	1	3	1	3	2	2	0	3	2	1	NA	2	2	1	3	2	2	3	2	1	2	2	1	1	1	0	1	1	2	1	2	3	1	1	2	2	2	1	1	1	1	3	1	1	2	2
solcap_snp_c1_97	4	3	3	3	3	4	3	3	3	4	3	3	4	3	3	4	3	3	4	4	4	4	4	4	3	3	2	4	3	4	3	4	4	3	3	4	3	3	3	4	4	3	3	4	3	3	4	3	3
solcap_snp_c1_973	0	0	0	0	0	0	0	0	0	0	0	0	0	0	0	0	0	0	0	0	0	0	0	0	0	0	0	0	0	0	0	0	0	0	0	0	0	0	0	0	0	0	0	0	0	0	0	0	0
solcap_snp_c1_975	1	0	1	0	0	0	0	1	0	1	0	1	0	1	1	0	0	0	1	0	0	0	0	0	1	1	0	1	1	1	0	0	1	1	0	0	1	1	0	1	1	0	0	0	0	0	0	1	1
solcap_snp_c1_9769	4	3	3	3	4	3	4	3	3	4	3	4	4	4	3	3	4	4	3	3	3	3	4	4	3	3	4	3	4	3	3	3	3	3	3	3	3	4	4	4	4	3	4	4	4	3	3	3	3
solcap_snp_c1_9776	3	3	4	2	2	3	2	3	2	3	2	3	2	3	2	3	NA	2	2	2	3	2	2	4	3	2	3	2	4	2	4	4	3	2	2	2	4	2	3	4	3	3	3	3	4	3	3	3	4
solcap_snp_c1_9777	1	1	0	2	2	1	2	1	2	1	2	1	2	1	2	1	1	2	2	2	1	2	2	0	1	2	1	2	0	2	0	0	1	2	2	2	0	2	1	0	1	1	1	1	0	1	1	1	0
solcap_snp_c1_9779	3	3	3	2	3	3	3	4	3	3	4	3	3	2	4	4	4	2	3	3	3	4	4	3	2	4	3	2	3	3	4	3	3	4	3	4	2	3	3	2	3	3	2	3	2	3	4	4	3
solcap_snp_c1_9785	1	1	1	2	1	1	2	0	1	1	0	1	1	2	0	0	0	2	1	1	1	0	0	1	2	0	1	2	NA	1	0	1	1	0	1	0	2	1	1	2	1	1	2	1	2	1	0	0	1
solcap_snp_c1_9786	3	3	3	2	3	3	2	4	3	3	4	3	3	2	4	4	4	2	3	3	3	4	4	3	2	4	3	2	3	3	4	3	3	4	3	4	2	3	3	2	3	3	2	3	2	3	4	4	3
solcap_snp_c1_9799	2	2	4	4	2	1	3	0	1	2	3	2	1	2	2	0	1	2	2	0	3	2	2	2	2	1	1	2	3	2	2	1	1	2	2	2	3	2	1	2	2	1	2	2	1	2	2	2	2
solcap_snp_c1_9825	1	1	1	0	1	2	1	2	1	2	1	1	NA	1	0	1	1	1	1	1	1	0	1	1	0	2	1	2	1	2	1	2	2	0	1	2	1	1	1	2	1	2	2	2	1	1	1	1	1
solcap_snp_c1_9834	1	2	2	1	1	1	1	2	2	0	2	2	1	1	2	1	1	2	2	1	2	2	2	1	2	2	2	1	2	0	0	1	1	1	1	1	2	2	0	2	2	2	1	1	2	1	2	2	2
solcap_snp_c1_9837	3	1	3	3	2	2	1	3	2	1	2	2	1	1	2	2	1	2	2	2	2	2	1	2	1	3	3	3	2	3	1	2	3	2	2	2	1	1	2	1	1	2	2	1	2	2	2	3	2
solcap_snp_c1_9839	4	4	4	4	4	4	4	4	4	4	4	4	4	4	4	4	4	4	4	4	4	4	4	4	4	4	4	4	4	4	4	4	4	4	4	4	4	4	4	4	4	4	4	4	4	4	4	4	4
solcap_snp_c1_9846	4	4	4	4	4	4	4	4	4	4	4	4	4	4	4	4	4	4	4	4	4	4	4	4	4	4	4	4	4	4	4	4	4	4	4	4	4	4	4	4	4	4	4	4	4	4	4	4	4
solcap_snp_c1_9865	4	4	4	4	4	4	4	4	4	4	4	4	4	4	4	4	4	4	4	4	4	4	4	4	4	4	4	4	4	4	4	4	4	4	4	4	4	4	4	4	4	4	4	4	4	4	4	4	4
solcap_snp_c1_9878	0	0	0	0	0	0	0	0	0	0	0	0	0	0	0	0	0	0	0	0	0	0	0	0	0	0	0	0	0	0	0	0	0	0	0	0	0	0	0	0	0	0	0	0	0	0	0	0	0
solcap_snp_c1_988	2	2	3	2	2	1	2	2	2	1	2	2	2	3	3	3	2	2	3	2	2	1	1	3	3	3	2	2	2	3	2	2	2	2	1	1	2	3	2	3	2	0	2	1	2	2	2	2	3
solcap_snp_c1_9898	0	0	0	0	0	0	0	0	0	0	0	0	0	0	0	0	0	0	0	0	0	0	0	0	0	0	0	0	0	0	0	0	0	0	0	0	0	0	0	0	0	0	0	0	0	0	0	0	0
solcap_snp_c1_9900	4	4	4	4	4	4	4	4	4	4	4	4	4	4	4	4	4	4	4	4	4	4	4	4	4	4	4	4	4	4	4	4	4	4	4	4	4	4	4	4	4	4	4	4	4	4	4	4	4
solcap_snp_c1_992	3	2	2	2	2	3	2	3	2	4	2	3	2	2	2	2	2	2	2	2	2	3	3	1	2	2	2	3	3	2	2	2	3	3	3	3	3	2	2	2	3	4	2	3	2	2	2	3	2
solcap_snp_c1_9944	4	4	4	4	4	4	4	4	4	4	4	4	4	4	4	4	4	4	4	4	4	4	4	4	4	4	4	4	4	4	4	4	4	4	4	4	4	4	4	4	4	4	4	4	4	4	4	4	4
solcap_snp_c2_10008	1	3	2	1	2	1	2	1	3	3	2	1	2	2	3	3	2	2	1	3	2	3	2	3	3	2	2	2	2	2	3	3	2	2	3	3	2	3	3	3	3	2	1	3	2	3	1	1	2
solcap_snp_c2_1001	3	2	3	3	2	4	2	3	3	4	2	2	3	3	4	3	4	4	3	2	2	2	3	4	4	3	4	4	3	2	4	4	3	2	3	3	4	4	3	2	2	3	3	3	3	3	2	2	3
solcap_snp_c2_10042	2	3	1	4	2	1	2	2	1	2	3	1	2	3	2	2	1	3	3	2	2	4	2	2	2	1	3	3	3	1	4	2	1	1	2	2	2	1	2	2	1	3	1	2	2	3	1	3	1
solcap_snp_c2_10047	0	0	0	0	0	0	0	0	0	0	0	0	0	0	0	0	0	0	0	0	0	0	0	0	0	0	0	0	0	0	0	0	0	0	0	0	0	0	0	0	0	0	0	0	0	0	0	0	0
solcap_snp_c2_10055	4	4	4	4	4	4	4	4	4	4	4	4	4	4	4	4	4	4	4	4	4	4	4	4	4	4	4	4	4	4	4	4	4	4	4	4	4	4	4	4	4	4	4	4	4	4	4	4	4
solcap_snp_c2_10060	4	4	4	4	4	4	4	4	4	4	4	4	4	4	4	4	4	4	4	4	4	4	4	4	4	4	4	4	4	4	4	4	4	4	4	4	4	4	4	4	4	4	4	4	4	4	4	4	4
solcap_snp_c2_10087	2	2	2	3	1	2	3	1	1	2	2	1	3	3	1	3	3	3	1	1	2	1	3	3	3	2	1	2	2	3	2	1	3	2	2	1	2	3	1	1	2	1	1	1	1	1	3	1	3
solcap_snp_c2_10088	2	2	2	3	1	2	3	1	1	2	2	1	3	3	1	3	3	3	1	1	2	1	3	3	3	2	1	2	2	3	2	1	3	2	2	1	2	3	1	1	2	1	1	1	1	1	3	1	3
solcap_snp_c2_10311	4	3	3	3	4	4	3	3	4	3	3	3	3	4	4	4	3	4	3	4	3	3	3	3	4	3	3	3	4	4	3	2	3	3	3	3	3	3	4	4	4	4	3	3	4	4	4	4	4
solcap_snp_c2_10319	4	4	4	4	4	4	4	4	4	4	4	4	4	4	4	4	4	4	4	4	4	4	4	4	4	4	4	4	4	4	4	4	4	4	4	4	4	4	4	4	4	4	4	4	4	4	4	4	4
solcap_snp_c2_10338	3	1	1	1	2	2	2	1	3	1	2	2	2	1	3	2	1	3	1	3	1	1	2	1	3	2	1	2	1	2	2	2	2	2	2	1	1	2	2	2	1	3	2	2	3	2	3	3	2
solcap_snp_c2_10409	0	3	2	2	1	1	2	2	1	3	1	2	2	2	1	2	2	1	2	1	2	2	1	2	1	2	2	2	2	2	1	2	2	2	1	2	2	2	1	1	2	1	2	1	1	1	1	1	1
solcap_snp_c2_10410	0	1	1	0	1	1	1	1	1	1	0	0	1	1	0	1	1	1	1	1	0	0	0	0	1	0	0	1	1	1	0	0	1	1	0	0	0	1	0	1	1	1	0	0	0	0	1	1	0
solcap_snp_c2_10411	0	3	2	2	1	1	2	2	1	NA	1	2	2	2	1	2	2	1	2	1	2	2	1	2	1	2	2	2	2	2	1	2	2	2	1	2	2	2	1	1	2	1	2	1	1	1	1	1	1
solcap_snp_c2_10539	4	2	4	4	4	4	3	3	4	3	4	3	3	3	3	4	3	3	2	4	3	4	3	4	3	4	3	4	4	4	4	2	3	3	4	3	3	3	2	3	4	4	3	2	4	2	3	3	3
solcap_snp_c2_10546	1	0	NA	1	0	1	0	0	1	1	0	0	1	1	1	0	1	0	1	0	1	0	1	1	1	1	0	0	1	0	1	0	1	1	0	2	0	0	1	1	1	0	0	0	0	0	0	1	1
solcap_snp_c2_10547	4	2	4	4	4	4	3	3	4	3	4	3	3	3	3	4	3	3	2	4	3	4	3	4	3	4	3	4	4	4	4	2	3	3	4	3	3	3	2	3	4	4	3	2	4	2	3	3	3
solcap_snp_c2_10548	0	2	0	0	0	0	1	1	0	1	0	1	1	1	1	0	1	1	2	0	1	0	1	0	1	0	1	0	0	0	0	2	1	1	0	1	1	1	2	1	0	0	1	2	0	2	1	1	1
solcap_snp_c2_10563	3	1	2	2	1	2	1	2	3	2	3	1	2	2	3	2	3	1	2	1	3	2	2	2	3	3	1	2	2	3	3	1	3	3	2	3	2	3	2	1	3	2	1	1	2	1	3	2	2
solcap_snp_c2_10565	4	4	4	4	4	4	4	4	4	4	4	4	4	4	4	4	4	4	4	4	4	4	4	4	4	4	4	4	4	4	4	4	4	4	4	4	4	4	4	4	4	4	4	4	4	4	4	4	4
solcap_snp_c2_10568	3	3	2	2	1	2	2	3	3	3	3	2	3	3	4	2	4	2	4	1	4	2	3	2	4	3	2	2	2	3	3	3	4	4	2	4	3	4	4	2	3	2	2	3	2	3	4	3	3
solcap_snp_c2_10612	4	2	4	4	3	4	3	3	4	2	4	3	3	3	3	4	3	3	2	4	3	4	3	4	3	4	3	4	4	4	4	2	3	3	4	3	3	3	2	3	4	4	3	2	4	2	3	3	3
solcap_snp_c2_10613	3	4	3	3	4	3	4	4	3	4	4	4	3	3	3	4	3	4	3	4	3	4	3	3	3	3	4	4	3	4	3	4	3	3	4	2	4	4	3	3	3	4	4	4	4	4	4	3	3
solcap_snp_c2_10614	1	0	1	1	0	1	0	0	1	0	0	0	1	1	1	0	1	0	1	0	1	0	1	1	1	1	0	0	1	0	1	0	1	1	0	2	0	0	1	1	1	0	0	0	0	0	0	1	1
solcap_snp_c2_10615	3	3	2	2	2	2	2	3	3	3	3	2	3	3	4	2	4	2	4	1	4	2	3	2	4	3	2	2	2	3	3	3	4	4	2	4	3	4	4	2	3	2	2	3	2	3	4	3	3
solcap_snp_c2_10616	3	4	3	3	4	3	4	4	3	4	4	4	3	3	3	4	3	4	3	4	3	4	3	3	3	3	4	4	3	4	3	4	3	3	4	2	4	4	3	3	3	4	4	4	4	4	4	3	3
solcap_snp_c2_10617	0	2	0	0	1	0	1	1	0	1	0	1	1	1	1	0	1	1	2	0	1	0	1	0	1	0	1	0	0	0	0	2	1	1	0	1	1	1	2	1	0	0	1	2	0	2	1	1	1
solcap_snp_c2_10618	1	3	2	2	3	2	3	2	1	2	1	3	2	2	1	2	1	3	2	3	1	2	2	2	1	1	3	2	2	1	1	3	1	1	2	1	2	1	2	3	1	2	3	3	2	3	1	2	2
solcap_snp_c2_10656	4	2	4	4	3	4	3	3	4	4	4	3	3	3	3	4	3	3	2	4	3	4	3	4	3	4	3	4	4	4	4	NA	3	3	4	3	3	2	2	3	4	4	3	3	4	1	NA	3	3
solcap_snp_c2_1066	3	2	1	1	3	3	3	4	3	2	3	4	3	2	2	4	3	2	3	4	3	3	2	2	2	3	3	2	1	3	2	3	2	3	3	2	1	2	3	3	3	3	2	2	3	2	3	3	3
solcap_snp_c2_10681	3	3	3	3	3	3	3	2	2	3	1	3	3	3	2	2	2	3	3	3	2	2	3	3	2	2	3	2	4	1	2	3	2	2	2	3	2	1	3	4	2	2	3	3	2	3	1	3	3
solcap_snp_c2_10682	2	3	3	3	3	3	3	2	2	3	1	3	3	3	2	2	2	3	3	3	2	2	3	3	2	2	3	2	4	1	2	3	2	2	2	3	2	1	3	4	2	2	3	3	2	3	1	3	3
solcap_snp_c2_10683	3	4	3	3	4	3	4	4	3	4	4	4	3	3	3	4	3	4	3	4	3	4	3	3	3	3	4	4	3	4	3	4	3	3	4	2	4	4	3	3	3	4	4	4	4	4	4	3	3
solcap_snp_c2_10686	4	2	4	4	3	4	3	NA	4	4	4	3	3	3	2	4	2	3	1	4	NA	4	3	4	2	4	3	4	3	4	4	1	2	2	4	3	2	1	1	3	4	4	3	3	4	1	1	3	3
solcap_snp_c2_10688	3	4	3	3	4	3	4	4	3	4	4	4	3	3	3	4	3	4	3	4	3	4	3	3	3	3	4	4	3	4	3	4	3	3	4	2	4	4	3	3	3	4	4	4	4	4	4	3	3
solcap_snp_c2_10689	2	1	1	1	1	1	1	2	2	1	3	1	1	1	2	2	2	1	1	1	2	2	1	1	2	2	1	2	0	3	2	1	2	2	2	1	2	3	1	0	2	2	1	1	2	1	3	1	1
solcap_snp_c2_10690	2	1	1	1	1	1	1	2	2	1	3	1	1	1	2	2	2	1	1	1	2	2	1	1	2	2	1	2	0	3	2	1	2	2	2	1	2	3	1	0	2	2	1	1	2	1	3	1	1
solcap_snp_c2_10691	2	3	3	3	3	3	3	2	2	3	1	3	3	3	2	2	2	3	3	3	2	2	3	3	2	2	3	2	4	1	2	3	2	2	2	3	2	1	3	4	2	2	3	3	2	3	1	3	3
solcap_snp_c2_10692	3	4	3	3	4	3	4	4	3	4	4	4	3	3	3	4	3	4	3	4	3	4	3	3	3	3	4	4	3	4	3	4	3	3	4	2	4	4	3	3	3	4	4	4	4	4	4	3	3
solcap_snp_c2_10693	1	3	2	2	3	2	3	2	1	2	1	3	2	2	1	2	1	3	2	3	1	2	2	2	1	1	3	2	3	1	1	3	1	1	2	1	2	1	2	3	1	2	3	3	2	3	1	2	2
solcap_snp_c2_10694	1	3	3	3	3	3	3	2	NA	2	1	3	3	3	1	2	1	3	3	3	1	2	3	3	1	1	3	2	4	1	1	3	1	1	2	2	2	1	3	4	1	2	3	3	2	3	1	3	3
solcap_snp_c2_1077	2	2	0	0	2	3	2	4	3	2	2	3	3	2	2	4	3	2	2	3	2	2	2	2	2	3	3	2	0	2	2	3	2	2	2	2	1	2	3	2	2	3	2	2	3	2	2	2	3
solcap_snp_c2_10797	3	2	2	2	2	2	2	2	3	2	3	2	3	3	3	2	3	2	3	NA	4	2	3	2	3	3	2	2	2	3	3	2	3	3	2	3	2	4	3	2	3	2	2	2	2	2	4	3	2
solcap_snp_c2_10798	2	2	4	3	2	4	2	2	3	2	2	2	2	2	2	3	2	2	2	4	2	3	2	3	2	3	2	3	3	2	3	2	2	2	3	3	2	1	2	3	3	3	2	2	3	2	1	3	3
solcap_snp_c2_10799	0	1	1	0	0	1	0	1	1	0	1	0	0	0	1	1	1	0	1	1	1	1	0	0	1	1	0	1	0	1	1	0	1	1	1	1	1	1	0	0	1	1	0	0	1	0	1	1	1
solcap_snp_c2_10801	1	0	2	2	0	2	0	0	1	0	0	0	1	1	1	0	1	0	1	0	1	0	1	2	1	1	0	0	2	0	1	0	1	1	0	2	0	0	1	2	1	0	0	0	0	0	0	1	1
solcap_snp_c2_10802	1	2	2	2	2	2	2	2	1	2	1	2	1	1	1	2	1	2	1	3	0	2	1	2	1	1	2	2	2	1	1	2	1	1	2	1	2	0	1	2	1	2	2	2	2	2	0	1	2
solcap_snp_c2_10877	4	3	3	4	4	3	4	3	3	4	4	4	4	3	3	4	3	4	4	4	4	4	4	3	3	3	3	3	4	3	4	3	3	4	3	4	3	3	4	4	3	4	3	4	4	4	4	3	3
solcap_snp_c2_10896	2	4	3	4	4	3	3	2	3	3	3	3	3	3	2	4	3	3	3	3	3	3	4	4	2	2	4	3	3	3	4	3	3	2	3	3	3	3	2	3	3	4	3	2	4	3	3	2	3
solcap_snp_c2_10906	2	4	3	4	4	3	3	2	3	3	3	3	3	3	2	4	3	3	3	3	3	3	4	4	2	2	4	3	3	3	4	3	3	2	3	3	3	3	2	3	3	4	3	2	4	3	3	2	3
solcap_snp_c2_1091	4	3	2	2	2	4	4	4	4	4	4	4	2	2	2	4	4	4	4	4	4	2	2	4	4	2	2	4	2	4	NA	2	4	4	4	2	2	2	2	NA	4	4	2	4	4	3	4	2	4
solcap_snp_c2_1092	3	2	1	1	3	3	3	4	3	2	3	4	3	2	2	4	3	2	3	4	3	3	2	2	2	3	3	2	1	3	2	3	2	3	3	2	1	2	NA	3	3	3	2	2	3	2	3	3	3
solcap_snp_c2_1095	0	1	1	1	1	0	0	0	0	0	0	0	1	1	1	0	0	0	0	0	0	1	1	0	0	1	1	0	1	0	1	1	0	0	0	1	1	1	1	1	0	0	1	0	0	1	0	1	0
solcap_snp_c2_10958	0	1	1	1	0	1	0	1	1	2	0	0	0	1	1	0	1	0	0	0	0	0	0	1	1	1	1	1	0	1	0	1	1	0	1	0	1	1	0	0	1	0	1	0	0	0	0	1	1
solcap_snp_c2_10961	3	1	NA	2	2	1	3	2	2	1	3	2	2	2	3	2	3	3	3	3	3	1	1	2	3	3	1	1	2	NA	2	2	1	3	1	2	1	2	3	3	1	0	2	3	2	2	3	2	2
solcap_snp_c2_10963	4	4	4	4	4	4	4	4	4	4	4	4	4	4	4	4	4	4	4	4	4	4	4	4	4	4	4	4	4	4	4	4	4	4	4	4	4	4	4	4	4	4	4	4	4	4	4	4	4
solcap_snp_c2_10966	0	0	0	0	0	0	0	0	0	0	0	0	0	0	0	0	0	0	0	0	0	0	0	0	0	0	0	0	0	0	0	0	0	0	0	0	0	0	0	0	0	0	0	0	0	0	0	0	0
solcap_snp_c2_1097	3	2	1	1	3	3	3	4	3	2	3	4	3	2	2	4	3	2	3	4	3	3	2	2	2	3	3	2	1	3	2	3	2	3	3	2	1	2	3	3	3	3	2	2	3	2	3	3	3
solcap_snp_c2_1098	1	0	1	1	1	0	1	0	0	0	1	1	0	0	0	0	0	0	1	1	1	1	0	0	0	0	0	0	1	1	0	0	0	1	1	0	0	0	0	1	1	0	0	0	0	0	1	1	0
solcap_snp_c2_11005	4	4	4	4	4	4	4	4	4	4	4	4	4	4	4	4	4	4	4	4	4	4	4	4	4	4	4	4	4	4	4	4	4	4	4	4	4	4	4	4	4	4	4	4	4	4	4	4	4
solcap_snp_c2_1101	1	1	2	2	0	1	1	0	1	2	1	0	0	1	1	0	1	2	1	0	1	0	1	2	2	0	0	2	2	1	1	0	2	1	1	1	2	1	0	0	1	1	1	2	1	1	1	0	1
solcap_snp_c2_11018	3	2	4	3	2	2	3	3	2	3	3	2	2	3	4	2	3	3	3	3	3	1	1	3	4	4	2	2	2	3	2	3	2	3	2	2	2	3	3	3	3	0	3	3	2	2	3	3	3
solcap_snp_c2_1102	2	2	4	4	2	1	2	0	1	2	2	1	1	2	2	0	1	2	2	1	2	2	2	2	2	1	1	2	4	2	2	1	2	2	2	2	3	2	1	2	2	1	2	2	1	2	2	2	1
solcap_snp_c2_1103	1	0	1	1	1	0	1	0	0	0	1	1	0	0	0	0	0	0	1	1	1	1	0	0	0	0	0	0	1	1	0	0	0	1	1	0	0	0	0	1	1	0	0	0	0	0	1	1	0
solcap_snp_c2_1106	4	3	3	3	NA	4	4	4	4	4	4	4	3	3	3	4	4	4	4	4	4	3	3	4	4	3	3	4	3	4	3	3	4	4	4	3	3	3	3	3	4	4	3	4	4	3	4	3	4
solcap_snp_c2_1108	4	3	3	3	3	4	4	4	4	4	4	4	3	3	3	4	4	4	4	4	4	3	3	4	4	3	3	4	3	4	3	3	4	4	4	3	3	3	3	3	4	4	3	4	4	3	4	3	4
solcap_snp_c2_11101	3	3	2	3	3	3	4	2	3	3	2	3	4	4	2	3	3	3	3	2	3	2	3	2	4	2	3	2	3	2	4	3	3	3	2	3	4	4	3	4	4	3	3	3	3	3	3	3	3
solcap_snp_c2_11104	0	0	0	0	0	0	0	0	0	0	0	0	0	0	0	0	0	0	0	0	0	0	0	0	0	0	0	0	0	0	0	0	0	0	0	0	0	0	0	0	0	0	0	0	0	0	0	0	0
solcap_snp_c2_11107	0	1	0	1	0	1	1	1	0	0	1	1	1	1	0	0	1	0	1	0	1	0	1	0	0	0	0	0	0	0	0	0	0	1	0	0	1	0	0	0	0	1	1	0	0	0	1	1	0
solcap_snp_c2_1113	1	0	1	1	1	0	1	0	0	0	1	1	0	0	0	0	0	0	1	1	1	1	0	0	0	0	0	0	1	1	0	0	0	1	1	0	0	0	0	1	1	0	0	0	0	0	1	1	0
solcap_snp_c2_11211	0	0	0	0	0	0	0	0	0	0	0	0	0	0	0	0	0	0	0	0	0	0	0	0	0	0	0	0	0	0	0	0	0	0	0	0	0	0	0	0	0	0	0	0	0	0	0	0	0
solcap_snp_c2_11253	4	4	4	4	4	4	4	4	4	4	4	4	4	4	4	4	4	4	4	4	4	4	4	4	4	4	4	4	4	4	4	4	4	4	4	4	4	4	4	4	4	4	4	4	4	4	4	4	4
solcap_snp_c2_11260	2	2	2	1	3	2	2	3	3	2	2	3	1	1	2	1	1	1	3	3	2	2	1	1	1	NA	3	2	2	1	2	3	1	2	2	3	2	1	3	3	2	3	3	3	3	3	1	3	1
solcap_snp_c2_11269	2	2	2	3	1	2	2	1	1	2	2	1	3	3	2	3	3	3	1	1	2	2	3	3	3	2	1	2	2	3	2	1	3	2	2	1	2	3	1	1	2	1	1	1	1	1	3	1	3
solcap_snp_c2_11271	0	1	1	0	1	1	0	1	1	1	0	0	0	1	0	0	0	0	0	0	0	1	0	0	0	1	1	0	0	0	1	0	0	0	1	1	0	0	1	0	1	1	1	1	1	1	0	1	0
solcap_snp_c2_11286	4	4	4	4	4	4	4	4	4	4	4	4	4	4	4	4	4	4	4	4	4	4	4	4	4	4	4	4	4	4	4	4	4	4	4	4	4	4	4	4	4	4	4	4	4	4	4	4	4
solcap_snp_c2_11287	1	2	1	1	1	1	2	1	2	1	1	1	1	3	2	2	1	2	1	2	2	2	0	2	1	2	2	2	1	1	2	1	1	1	0	1	1	1	1	2	1	2	2	2	2	2	1	1	1
solcap_snp_c2_11289	3	2	3	3	3	3	2	3	2	3	3	3	3	1	2	2	3	2	3	2	2	2	4	2	3	2	2	2	3	3	2	3	3	3	4	3	3	3	3	2	3	2	2	2	2	2	3	3	3
solcap_snp_c2_11293	4	4	4	4	4	4	4	4	4	4	4	4	4	4	4	4	4	4	4	4	4	4	4	4	4	4	4	4	4	4	4	4	4	4	4	4	4	4	4	4	4	4	4	4	4	4	4	4	4
solcap_snp_c2_11294	4	4	4	4	4	4	4	4	4	4	4	4	4	4	4	4	4	4	4	4	4	4	4	4	4	4	4	4	4	4	4	4	4	4	4	4	4	4	4	4	4	4	4	4	4	4	4	4	4
solcap_snp_c2_11303	4	4	4	4	4	4	4	4	4	4	4	4	4	4	4	4	4	4	4	4	4	4	4	4	4	4	4	4	4	4	4	4	4	4	4	4	4	4	4	4	4	4	4	4	4	4	4	4	4
solcap_snp_c2_11309	0	0	0	0	0	0	0	0	0	0	0	0	0	0	0	0	0	0	0	0	0	0	0	0	0	0	0	0	0	0	0	0	0	0	0	0	0	0	0	0	0	0	0	0	0	0	0	0	0
solcap_snp_c2_11310	3	2	3	2	3	3	2	3	2	3	3	3	3	2	2	2	3	2	3	2	2	2	4	2	3	2	2	2	3	3	2	3	3	3	4	3	3	3	3	2	3	2	2	2	2	2	3	3	3
solcap_snp_c2_11312	4	4	4	4	4	4	4	4	4	4	4	4	4	4	4	4	4	4	4	4	4	4	4	4	4	4	4	4	4	4	4	4	4	4	4	4	4	4	4	4	4	4	4	4	4	4	4	4	4
solcap_snp_c2_11313	3	2	3	2	3	3	2	3	2	3	3	3	3	2	2	2	3	2	3	2	2	2	4	2	3	2	2	2	3	3	2	3	3	3	4	3	3	3	3	2	3	2	2	2	2	2	3	3	3
solcap_snp_c2_11314	1	2	1	2	1	1	2	1	2	1	1	1	1	2	2	2	1	2	1	2	2	2	0	2	1	2	2	2	1	1	2	1	1	1	0	1	1	1	1	2	1	2	2	2	2	2	1	1	1
solcap_snp_c2_11315	4	4	4	4	4	4	4	4	4	4	4	4	4	4	4	4	4	4	4	4	4	4	4	4	4	4	4	4	4	4	4	4	4	4	4	4	4	4	4	4	4	4	4	4	4	4	4	4	4
solcap_snp_c2_11316	1	2	1	2	1	1	2	1	2	1	1	1	1	2	2	2	1	2	1	2	2	2	0	2	1	2	2	2	1	1	2	1	1	1	0	1	1	1	1	2	1	2	2	2	2	2	1	1	1
solcap_snp_c2_11318	3	2	3	2	3	3	2	3	2	3	3	3	3	2	2	2	3	2	3	2	2	2	4	2	3	2	2	2	3	3	2	3	3	3	4	3	3	3	3	2	3	2	2	2	2	2	3	3	3
solcap_snp_c2_11319	3	2	3	2	3	3	2	3	2	3	3	3	3	2	2	2	3	2	3	2	2	2	4	2	3	2	2	2	3	3	2	3	3	3	4	3	3	3	3	2	3	2	2	2	2	2	3	3	3
solcap_snp_c2_11330	1	2	1	2	1	1	2	1	2	1	1	1	1	2	2	2	1	2	1	2	2	2	0	2	1	2	2	2	1	1	2	1	1	1	0	1	1	1	1	2	1	2	2	2	2	2	1	1	1
solcap_snp_c2_11332	4	4	4	4	4	4	4	4	4	4	4	4	4	4	4	4	4	4	4	4	4	4	4	4	4	4	4	4	4	4	4	4	4	4	4	4	4	4	4	4	4	4	4	4	4	4	4	4	4
solcap_snp_c2_11333	3	2	3	2	3	3	2	3	2	3	3	3	3	2	2	2	3	2	3	2	2	2	4	2	3	2	2	2	3	3	2	3	3	3	4	3	3	3	3	2	3	2	2	2	2	2	3	3	3
solcap_snp_c2_11334	1	2	1	2	1	1	2	1	2	1	1	1	1	2	2	2	1	2	1	2	2	2	0	2	1	2	2	2	1	1	2	1	1	1	0	1	1	1	1	2	1	2	2	2	2	2	1	1	1
solcap_snp_c2_11364	1	2	2	0	1	0	0	1	1	0	1	2	1	2	2	0	2	2	1	2	1	1	3	1	1	2	1	1	1	1	1	1	1	3	1	1	2	3	1	2	2	1	2	2	1	1	2	2	3
solcap_snp_c2_11366	3	2	2	4	3	4	4	3	3	4	3	2	3	2	2	4	2	2	3	2	3	3	1	3	3	2	3	3	3	3	3	3	3	1	3	3	2	1	3	2	2	3	2	2	3	3	2	2	1
solcap_snp_c2_11400	1	2	1	1	1	1	2	0	1	0	1	3	1	2	2	2	1	0	2	2	0	1	0	0	0	3	1	0	2	1	1	1	1	2	1	2	2	1	1	2	2	1	1	0	3	0	1	0	2
solcap_snp_c2_11404	2	1	1	2	2	2	0	2	2	3	1	1	3	2	2	2	2	3	1	1	2	2	3	3	2	1	1	2	1	1	2	2	3	2	2	0	0	2	2	1	2	2	1	2	0	2	1	2	1
solcap_snp_c2_11425	4	4	4	4	4	4	4	4	4	4	4	4	4	4	4	4	4	4	4	4	4	4	4	4	4	4	4	4	4	4	4	4	4	4	4	4	4	4	4	4	4	4	4	4	4	4	4	4	4
solcap_snp_c2_11427	2	3	3	1	3	2	2	3	3	4	2	2	2	2	4	3	1	3	2	3	2	4	4	3	3	3	1	3	3	3	3	3	2	2	4	3	2	3	3	3	3	3	2	3	3	3	1	2	3
solcap_snp_c2_11432	1	3	2	1	2	1	2	2	3	3	2	1	2	1	3	3	1	2	1	2	2	3	3	3	3	2	1	2	2	2	3	3	2	1	3	3	2	3	3	3	3	3	1	3	2	3	1	2	2
solcap_snp_c2_11479	0	1	1	1	0	0	0	1	1	1	1	1	0	0	1	1	0	0	0	0	1	1	0	0	0	1	0	1	0	1	0	1	1	1	1	1	0	0	1	0	0	1	0	0	0	1	0	1	1
solcap_snp_c2_11488	4	3	3	3	4	4	4	3	3	3	3	3	4	4	3	3	4	4	4	4	3	3	4	4	4	3	4	3	4	3	4	3	3	3	3	3	4	4	3	4	4	3	4	4	4	3	4	3	3
solcap_snp_c2_11489	2	3	3	1	3	2	2	3	3	4	2	2	2	2	4	3	2	2	2	3	2	4	4	2	3	3	1	3	3	3	3	3	2	2	4	3	2	3	3	3	3	3	2	3	3	3	1	2	3
solcap_snp_c2_11490	2	1	1	3	1	2	2	1	1	0	2	2	2	2	0	1	3	2	2	1	2	0	0	2	1	1	3	1	1	1	1	1	2	2	0	1	2	1	1	1	1	1	2	1	1	1	3	2	1
solcap_snp_c2_11516	4	4	4	4	4	4	4	4	4	4	4	4	4	4	4	4	4	4	4	4	4	4	4	4	4	4	4	4	4	4	4	4	4	4	4	4	4	4	4	4	4	4	4	4	4	4	4	4	4
solcap_snp_c2_11534	4	2	3	4	2	3	3	3	3	3	3	4	3	3	3	3	3	2	3	2	4	3	2	3	2	3	3	3	2	3	2	3	3	4	3	3	3	2	3	2	2	3	3	2	2	3	3	4	3
solcap_snp_c2_11549	0	2	1	0	2	1	1	1	1	1	1	0	1	1	1	1	1	2	1	2	1	1	2	1	2	1	1	1	2	1	2	1	1	0	1	1	1	2	1	2	2	1	1	2	2	1	1	0	1
solcap_snp_c2_1155	3	2	1	1	3	3	3	4	3	2	3	4	3	2	2	4	3	2	3	4	3	3	2	2	2	3	3	2	1	3	2	3	2	3	3	2	1	2	3	3	3	3	2	2	3	2	3	3	3
solcap_snp_c2_11569	0	0	0	0	0	0	0	0	0	0	0	0	0	0	0	0	0	0	0	0	0	0	0	0	0	0	0	0	0	0	0	0	0	0	0	0	0	0	0	0	0	0	0	0	0	0	0	0	0
solcap_snp_c2_1157	3	2	1	1	3	3	3	4	3	2	3	4	3	2	2	4	3	2	3	4	3	3	2	2	2	3	3	2	1	3	2	3	2	3	3	2	1	2	3	3	3	3	2	2	3	2	3	3	3
solcap_snp_c2_11571	4	4	4	4	4	4	4	4	4	4	4	4	4	4	4	4	4	4	4	4	4	4	4	4	4	4	4	4	4	4	4	4	4	4	4	4	4	4	4	4	4	4	4	4	4	4	4	4	4
solcap_snp_c2_11584	3	1	1	1	1	2	2	2	2	2	1	1	2	NA	3	2	1	2	1	3	2	2	2	3	2	2	3	2	2	2	2	3	2	1	2	3	3	1	1	2	1	1	3	2	2	3	2	2	1
solcap_snp_c2_11587	0	0	0	0	0	0	0	0	0	0	0	0	0	0	0	0	0	0	0	0	0	0	0	0	0	0	0	0	0	0	0	0	0	0	0	0	0	0	0	0	0	0	0	0	0	0	0	0	0
solcap_snp_c2_11590	4	4	4	4	4	4	4	4	4	4	4	4	4	4	4	4	4	4	4	4	4	4	4	4	4	4	4	4	4	4	4	4	4	4	4	4	4	4	4	4	4	4	4	4	4	4	4	4	4
solcap_snp_c2_11605	3	3	2	2	4	3	3	4	3	2	3	3	3	3	2	3	3	2	3	3	4	2	2	4	4	3	2	3	4	4	3	3	3	3	4	4	3	3	4	3	2	3	3	4	3	3	3	3	4
solcap_snp_c2_11609	2	3	2	1	3	3	2	4	3	2	2	2	4	3	3	4	3	2	2	4	2	1	3	2	2	4	2	2	3	3	2	4	3	2	2	4	2	3	4	3	2	3	3	2	2	3	2	3	3
solcap_snp_c2_11679	2	3	2	1	3	3	2	4	3	2	2	2	4	3	3	4	3	2	2	4	2	2	3	2	2	4	2	2	3	3	2	4	3	2	2	4	2	3	4	3	2	3	3	2	2	3	2	3	3
solcap_snp_c2_11685	3	4	4	4	3	3	3	3	4	4	4	4	4	3	4	4	2	4	4	3	3	3	3	3	3	3	4	4	3	4	4	4	4	4	3	4	4	3	3	3	4	3	3	3	3	4	3	4	4
solcap_snp_c2_11688	4	4	4	4	4	4	4	4	4	4	4	4	4	4	4	4	4	4	4	4	4	4	4	4	4	4	4	4	4	4	4	4	4	4	4	4	4	4	4	4	4	4	4	4	4	4	4	4	4
solcap_snp_c2_11695	3	1	3	3	1	3	2	2	2	4	1	1	1	3	2	2	3	2	2	3	1	3	3	1	1	2	3	2	2	2	1	2	2	2	1	1	2	2	1	3	3	2	3	2	2	1	3	2	1
solcap_snp_c2_11707	3	4	4	4	3	3	3	3	4	4	4	4	4	3	4	4	2	4	4	3	3	3	3	3	3	3	4	4	3	4	4	4	4	4	3	4	4	3	3	3	4	3	3	3	3	4	3	4	4
solcap_snp_c2_11712	1	2	1	1	2	1	2	1	1	0	2	3	2	1	1	2	1	1	2	1	2	1	1	3	2	2	1	1	2	1	2	2	2	2	2	3	2	2	3	1	1	1	1	2	2	2	0	1	3
solcap_snp_c2_11725	0	0	0	0	0	0	0	0	0	0	0	0	0	0	0	0	0	0	0	0	0	0	0	0	0	0	0	0	0	0	0	0	0	0	0	0	0	0	0	0	0	0	0	0	0	0	0	0	0
solcap_snp_c2_11734	2	3	2	2	4	2	3	3	2	2	3	3	2	2	2	2	3	2	2	2	4	2	2	4	4	3	2	2	3	2	3	2	2	2	4	3	2	3	4	2	2	3	2	3	3	3	2	2	NA
solcap_snp_c2_11737	3	3	2	2	4	3	3	4	3	3	3	3	3	3	2	3	3	2	3	3	4	2	2	4	4	3	2	3	4	4	3	3	3	3	4	4	3	3	4	3	2	3	3	4	3	3	3	3	4
solcap_snp_c2_11739	4	4	4	4	4	4	4	4	4	4	4	4	4	4	4	4	4	4	4	4	4	4	4	4	4	4	4	4	4	4	4	4	4	4	4	4	4	4	4	4	4	4	4	4	4	4	4	4	4
solcap_snp_c2_11747	2	2	1	1	3	2	3	2	1	1	2	3	2	2	1	2	3	1	2	2	3	2	2	4	3	3	1	1	3	1	2	2	2	2	3	3	2	3	4	2	1	2	2	3	3	2	1	1	3
solcap_snp_c2_11758	3	3	2	2	4	3	3	4	3	NA	3	3	3	3	2	3	3	2	3	3	4	2	2	4	4	3	2	3	4	4	3	3	3	3	4	4	3	3	4	3	2	3	3	4	3	3	3	3	4
solcap_snp_c2_11766	3	2	3	3	2	3	2	3	3	4	2	1	2	3	3	2	3	3	2	3	2	3	3	1	2	2	3	3	2	3	2	2	2	3	2	1	2	2	1	3	3	3	3	2	2	2	4	3	1
solcap_snp_c2_1181	0	0	0	0	0	0	0	0	0	0	0	0	0	0	0	0	0	0	0	0	0	0	0	0	0	0	0	0	0	0	0	0	0	0	0	0	0	0	0	0	0	0	0	0	0	0	0	0	0
solcap_snp_c2_11829	1	3	1	1	3	2	2	3	2	1	2	2	1	1	1	1	3	1	1	2	3	2	2	3	2	3	1	1	3	2	2	1	1	1	3	2	2	2	3	2	1	2	2	3	3	2	2	2	2
solcap_snp_c2_11923	0	2	1	1	1	1	1	1	1	0	1	2	1	1	0	1	1	0	1	1	1	1	0	2	1	2	1	0	2	1	1	1	1	0	1	2	1	1	2	1	1	0	1	2	2	1	0	1	2
solcap_snp_c2_11924	4	4	4	4	4	4	4	4	4	2	4	4	4	4	4	4	4	4	4	4	4	4	4	4	4	4	4	4	4	4	4	4	4	4	4	4	4	4	4	4	4	4	4	4	4	4	4	4	4
solcap_snp_c2_11925	1	0	0	0	1	1	1	1	0	0	0	0	0	0	0	0	2	0	0	1	1	1	1	1	1	1	0	0	1	0	0	0	0	0	1	0	1	1	1	1	0	1	1	1	1	0	1	0	0
solcap_snp_c2_11977	2	4	3	3	3	3	3	3	3	2	3	3	2	3	3	2	4	3	2	3	3	4	3	3	3	4	3	2	3	3	3	2	2	2	3	2	3	3	3	3	3	3	3	3	4	3	3	2	2
solcap_snp_c2_1209	3	3	2	2	4	2	3	4	2	1	3	4	4	3	3	4	2	1	3	4	2	4	3	1	1	4	4	1	2	3	3	4	1	3	3	3	2	3	4	4	3	2	3	1	4	3	3	4	2
solcap_snp_c2_12126	2	1	1	2	1	2	0	1	2	0	2	1	1	1	2	2	3	2	1	2	2	1	1	2	2	0	3	1	0	2	2	2	1	3	2	3	1	1	1	0	2	2	2	2	1	2	1	2	1
solcap_snp_c2_12167	4	4	4	4	4	4	4	4	4	4	4	4	4	4	4	4	4	4	4	4	4	4	4	4	4	4	4	4	4	4	4	4	4	4	4	4	4	4	4	4	4	4	4	4	4	4	4	4	4
solcap_snp_c2_1220	2	2	4	4	2	1	2	0	1	2	2	1	1	2	2	0	1	2	2	1	3	2	2	2	2	1	1	2	3	2	2	1	2	2	2	2	3	2	1	2	2	1	2	2	1	2	2	2	1
solcap_snp_c2_12215	4	4	4	4	4	4	4	4	4	4	4	4	4	4	4	4	4	4	4	4	4	4	4	4	4	4	4	4	4	4	4	4	4	4	4	4	4	4	4	4	4	4	4	4	4	4	4	4	4
solcap_snp_c2_12216	1	1	2	0	0	1	1	1	2	1	3	1	1	0	1	2	0	2	1	1	2	1	1	0	1	1	2	1	1	0	0	0	1	1	0	2	2	2	0	1	1	1	1	1	1	0	2	2	1
solcap_snp_c2_12217	3	2	4	1	2	3	4	3	3	3	3	3	3	2	3	2	0	3	3	2	3	2	3	2	2	3	2	3	3	2	2	1	3	1	1	2	4	3	2	4	3	3	2	2	3	2	3	3	3
solcap_snp_c2_12252	1	2	1	1	2	0	0	2	1	0	2	1	2	1	2	3	2	2	2	2	1	2	3	2	2	2	1	1	2	1	2	2	2	3	2	1	1	2	2	1	NA	2	1	2	2	2	1	2	3
solcap_snp_c2_12259	2	3	1	1	2	0	0	3	1	0	2	1	3	1	2	4	2	2	2	2	1	3	4	3	3	2	1	1	2	1	2	2	2	3	2	1	1	2	2	1	1	3	1	3	2	2	1	2	4
solcap_snp_c2_12265	4	4	4	4	4	4	4	4	4	4	4	4	4	4	4	4	4	4	4	4	4	4	4	4	4	4	4	4	4	4	4	4	4	4	4	4	4	4	4	4	4	4	4	4	4	4	4	4	4
solcap_snp_c2_12266	2	4	2	4	3	2	3	4	3	3	3	2	4	3	3	4	3	2	3	3	3	4	4	4	4	3	3	3	3	3	3	3	3	3	3	3	3	2	3	2	4	4	3	3	3	3	2	3	4
solcap_snp_c2_12290	0	0	0	0	0	0	0	0	0	0	0	0	0	0	0	0	0	0	0	0	0	0	0	0	0	0	0	0	0	0	0	0	0	0	0	0	0	0	0	0	0	0	0	0	0	0	0	0	0
solcap_snp_c2_12297	2	4	2	4	3	2	3	4	3	3	3	2	4	3	3	4	3	2	3	3	3	4	4	4	4	3	3	3	3	3	3	3	3	3	3	3	NA	2	3	2	4	4	3	3	3	3	2	3	4
solcap_snp_c2_12333	4	4	4	4	4	4	4	4	4	4	4	4	4	4	4	4	4	4	4	4	4	4	4	4	4	4	4	4	4	4	4	4	4	4	4	4	4	4	4	4	4	4	4	4	4	4	4	4	4
solcap_snp_c2_12334	4	2	3	2	3	2	2	3	2	3	3	3	3	3	3	4	3	4	3	3	2	3	4	3	3	3	3	3	3	3	3	3	3	4	3	2	3	4	3	3	2	3	3	4	3	3	3	3	4
solcap_snp_c2_12368	2	4	4	2	3	4	3	2	3	2	3	4	2	3	3	2	3	4	3	3	3	2	2	2	2	3	3	3	3	3	3	3	3	3	3	3	3	4	3	4	3	2	3	3	3	3	4	3	2
solcap_snp_c2_12399	3	2	3	3	3	2	2	3	2	2	2	3	2	2	2	2	3	2	3	2	2	2	4	2	2	2	2	2	3	3	1	3	3	3	4	3	3	NA	3	2	3	2	2	1	2	2	3	3	3
solcap_snp_c2_12402	1	2	1	1	1	1	2	1	2	1	1	1	1	3	2	2	1	2	1	2	2	2	0	2	1	2	2	2	1	1	2	1	1	1	0	1	1	1	1	2	1	2	2	2	2	2	1	1	1
solcap_snp_c2_12403	1	2	1	1	1	1	2	1	2	1	1	1	1	3	2	2	1	2	1	2	2	2	0	2	1	2	2	2	1	1	2	1	1	1	0	1	1	1	1	2	1	2	2	2	2	2	1	1	1
solcap_snp_c2_12404	4	2	3	3	3	3	3	3	4	3	4	2	3	2	3	3	3	4	3	3	3	4	4	4	3	2	2	4	3	4	3	4	3	3	3	3	3	3	3	3	3	3	3	4	4	4	3	3	4
solcap_snp_c2_12405	4	4	4	4	4	4	4	4	4	4	4	4	4	4	4	4	4	4	4	4	4	4	4	4	4	4	4	4	4	4	4	4	4	4	4	4	4	4	4	4	4	4	4	4	4	4	4	4	4
solcap_snp_c2_12411	2	2	2	2	1	1	3	2	1	2	1	4	2	3	2	3	2	1	2	3	2	1	1	1	1	3	2	1	1	1	2	0	2	2	2	3	1	3	1	2	2	2	2	1	1	0	2	2	2
solcap_snp_c2_12420	2	2	2	2	3	3	1	2	3	2	3	0	2	1	2	1	2	3	2	1	2	3	3	3	3	1	1	3	3	3	2	4	2	2	2	1	3	1	2	2	2	2	2	3	3	4	2	2	2
solcap_snp_c2_12432	0	0	0	0	0	0	0	0	0	0	0	0	0	0	0	0	0	0	0	0	0	0	0	0	0	0	0	0	0	0	0	0	0	0	0	0	0	0	0	0	0	0	0	0	0	0	0	0	0
solcap_snp_c2_12498	0	0	0	0	0	0	0	0	0	0	0	0	0	0	0	0	0	0	0	0	0	0	0	0	0	0	0	0	0	0	0	0	0	0	0	0	0	0	0	0	0	0	0	0	0	0	0	0	0
solcap_snp_c2_12510	0	0	0	0	0	0	0	0	0	0	0	0	0	0	0	0	0	0	0	0	0	0	0	0	0	0	0	0	0	0	0	0	0	0	0	0	0	0	0	0	0	0	0	0	0	0	0	0	0
solcap_snp_c2_12526	4	2	3	3	3	3	2	3	4	2	4	2	4	2	3	3	3	4	3	3	3	4	4	4	3	2	2	4	3	4	3	4	3	3	3	3	3	3	3	3	3	3	3	4	4	4	3	3	4
solcap_snp_c2_12527	0	0	0	0	0	0	0	0	0	0	0	0	0	0	0	0	0	0	0	0	0	0	0	0	0	0	0	0	0	0	0	0	0	0	0	0	0	0	0	0	0	0	0	0	0	0	0	0	0
solcap_snp_c2_12528	0	0	0	0	0	0	0	0	0	0	0	0	0	0	0	0	0	0	0	0	0	0	0	0	0	0	0	0	0	0	0	0	0	0	0	0	0	0	0	0	0	0	0	0	0	0	0	0	0
solcap_snp_c2_12529	4	4	4	4	4	4	4	4	4	4	4	4	4	4	4	4	4	4	4	4	4	4	4	4	4	4	4	4	4	4	4	4	4	4	4	4	4	4	4	4	4	4	4	4	4	4	4	4	4
solcap_snp_c2_12530	1	0	1	1	0	0	1	1	1	2	1	1	0	1	0	1	1	1	0	1	1	0	1	1	0	1	0	1	0	0	1	0	1	1	1	1	0	1	0	1	0	0	1	0	0	0	1	1	1
solcap_snp_c2_12531	1	0	1	1	0	0	1	1	1	2	1	1	0	1	0	1	1	1	0	1	1	0	1	1	0	1	0	1	0	0	1	0	1	1	1	1	0	1	0	1	0	0	1	0	0	0	1	1	1
solcap_snp_c2_12578	4	4	4	4	4	4	4	4	4	4	4	4	4	4	4	4	4	4	4	4	4	4	4	4	4	4	4	4	4	4	4	4	4	4	4	4	4	4	4	4	4	4	4	4	4	4	4	4	4
solcap_snp_c2_12595	0	2	1	1	1	1	2	1	0	1	0	2	1	2	1	1	1	0	1	1	1	0	0	0	1	2	NA	0	1	0	1	0	1	1	1	1	2	1	1	1	1	1	1	0	0	0	1	1	0
solcap_snp_c2_12596	4	2	3	3	3	3	2	3	4	3	4	2	3	2	3	3	3	4	3	3	3	4	4	4	3	2	2	4	3	4	3	4	3	3	3	3	2	3	3	3	3	3	3	4	4	4	3	3	4
solcap_snp_c2_12597	0	2	1	1	1	1	2	1	0	1	0	2	1	2	1	1	1	0	1	1	1	0	0	0	1	2	1	0	1	0	1	0	1	1	1	1	2	1	1	1	1	1	1	0	0	0	1	1	0
solcap_snp_c2_12599	4	4	4	4	4	4	4	4	4	4	4	4	4	4	4	4	4	4	4	4	4	4	4	4	4	4	4	4	4	4	4	4	4	4	4	4	4	4	4	4	4	4	4	4	4	4	4	4	4
solcap_snp_c2_12600	0	2	1	1	1	1	2	1	0	0	0	2	1	2	1	1	1	0	1	1	1	0	0	0	1	2	1	0	1	0	1	0	1	1	1	1	2	1	1	1	1	1	1	0	0	0	1	1	0
solcap_snp_c2_12601	4	4	4	4	4	4	4	4	4	4	4	4	4	4	4	4	4	4	4	4	4	4	4	4	4	4	4	4	4	4	4	4	4	4	4	4	4	4	4	4	4	4	4	4	4	4	4	4	4
solcap_snp_c2_12602	4	2	3	3	3	3	2	3	4	4	4	2	3	2	3	3	3	4	3	3	3	4	4	4	3	2	3	4	3	4	3	4	3	3	3	3	2	3	3	3	3	3	3	4	4	4	3	3	4
solcap_snp_c2_12622	1	2	2	2	1	1	3	2	1	2	1	3	1	3	1	2	2	1	1	2	2	0	1	1	1	3	1	1	1	0	2	0	2	2	1	2	2	2	1	2	1	1	2	0	0	1	2	2	1
solcap_snp_c2_1263	2	1	3	3	1	1	2	0	1	2	2	1	0	1	1	0	1	2	2	1	3	1	1	2	2	0	0	2	2	2	1	0	2	2	2	1	2	1	0	1	2	1	1	2	1	1	2	1	1
solcap_snp_c2_12696	0	0	0	0	0	0	0	0	0	0	0	0	0	0	0	0	0	0	0	0	0	0	0	0	0	0	0	0	0	0	0	0	0	0	0	0	0	0	0	0	0	0	0	0	0	0	0	0	0
solcap_snp_c2_12720	1	2	2	2	1	1	3	2	1	2	0	3	1	3	1	2	2	1	1	2	2	0	1	1	1	3	NA	1	1	0	2	0	2	2	1	2	2	2	1	2	1	1	2	0	0	1	2	2	1
solcap_snp_c2_12746	3	2	3	2	2	3	2	2	1	2	1	3	1	2	2	2	3	1	2	3	3	2	1	3	3	2	2	2	4	1	3	3	3	2	1	2	3	2	3	2	3	1	3	3	2	2	2	1	2
solcap_snp_c2_12758	2	1	1	1	1	2	1	0	2	2	2	0	0	1	0	1	1	1	1	1	2	2	3	3	3	1	1	1	3	2	2	2	2	0	1	1	1	1	3	2	1	2	2	0	1	2	0	2	1
solcap_snp_c2_12760	1	0	1	1	0	1	0	0	1	1	0	0	0	0	0	1	0	0	0	0	1	1	1	1	1	0	1	1	1	1	1	1	1	0	1	0	0	0	1	1	0	0	0	0	0	0	0	1	0
solcap_snp_c2_12761	4	4	4	4	4	4	4	4	4	4	4	4	4	4	4	4	4	4	4	4	4	4	4	4	4	4	4	4	4	4	4	4	4	4	4	4	4	4	4	4	4	4	4	4	4	4	4	4	4
solcap_snp_c2_12770	3	3	4	4	3	3	3	4	3	4	2	4	4	4	4	4	3	3	3	3	3	3	2	2	3	3	4	4	2	3	3	3	3	4	4	3	3	3	2	3	3	2	2	3	3	2	4	4	3
solcap_snp_c2_12778	1	0	1	1	0	1	0	0	1	1	0	0	0	0	0	1	0	0	0	0	1	1	1	1	1	0	1	1	1	1	1	1	1	0	1	0	0	0	1	1	0	0	0	0	0	0	0	1	0
solcap_snp_c2_12779	3	4	3	3	4	3	4	4	3	3	4	4	4	4	4	3	4	4	4	4	3	3	3	3	3	4	3	3	3	3	3	3	3	4	3	4	4	4	3	3	4	4	4	4	4	4	4	3	4
solcap_snp_c2_12780	4	4	4	4	4	4	4	4	4	4	4	4	4	4	4	4	4	4	4	4	4	4	4	4	4	4	4	4	4	4	4	4	4	4	4	4	4	4	4	4	4	4	4	4	4	4	4	4	4
solcap_snp_c2_12781	4	4	4	4	4	4	4	4	4	4	4	4	4	4	4	4	4	4	4	4	4	4	4	4	4	4	4	4	4	4	4	4	4	4	4	4	4	4	4	4	4	4	4	4	4	4	4	4	4
solcap_snp_c2_12782	2	1	1	1	1	2	1	0	2	2	2	0	0	0	0	1	1	1	1	1	2	2	3	3	3	1	1	1	3	2	2	2	2	0	1	1	1	1	3	2	1	2	2	0	1	2	0	2	1
solcap_snp_c2_12783	1	0	1	1	0	1	0	0	1	1	0	0	0	0	0	1	0	0	0	0	1	1	1	1	1	0	1	1	1	1	1	1	1	0	1	0	0	0	1	1	0	0	0	0	0	0	0	1	0
solcap_snp_c2_12785	0	0	0	0	0	0	0	0	0	0	0	0	0	0	0	0	0	0	0	0	0	0	0	0	0	0	0	0	0	0	0	0	0	0	0	0	0	0	0	0	0	0	0	0	0	0	0	0	0
solcap_snp_c2_12786	4	4	4	4	4	4	4	4	4	4	4	4	4	4	4	4	4	4	4	4	4	4	4	4	4	4	4	4	4	4	4	4	4	4	4	4	4	4	4	4	4	4	4	4	4	4	4	4	4
solcap_snp_c2_12787	3	4	3	3	4	3	4	4	3	3	4	4	4	4	4	3	4	4	4	4	3	3	3	3	3	4	3	3	3	3	3	3	3	4	3	4	4	4	3	3	4	4	4	4	4	4	4	3	4
solcap_snp_c2_12788	1	0	1	1	0	1	0	0	1	1	0	0	0	0	0	1	0	0	0	0	1	1	1	1	1	0	1	1	1	1	1	1	1	0	1	0	0	0	1	1	0	0	0	0	0	0	0	1	0
solcap_snp_c2_12789	3	3	4	4	3	3	3	4	3	3	2	4	4	4	4	4	3	3	3	3	3	3	2	2	2	3	4	4	2	3	3	3	3	4	4	3	3	3	2	3	3	2	2	4	3	2	4	3	3
solcap_snp_c2_12790	2	1	1	1	1	2	1	0	2	2	2	0	0	0	0	1	1	1	1	1	2	2	3	3	3	1	1	1	3	2	2	2	2	0	1	1	1	1	3	2	2	2	2	0	1	2	0	2	1
solcap_snp_c2_12791	2	1	1	1	1	2	1	0	2	2	2	0	0	0	0	1	1	1	1	1	2	2	3	3	3	1	1	1	3	2	2	2	2	0	1	1	1	1	3	2	1	2	2	0	1	2	0	2	1
solcap_snp_c2_12807	3	4	3	3	4	3	4	4	3	3	4	4	4	4	4	3	4	4	4	4	3	3	3	3	3	4	3	3	3	3	3	3	3	4	3	4	4	4	3	3	4	4	4	4	4	4	4	3	4
solcap_snp_c2_12913	2	1	2	1	1	2	1	1	3	1	2	0	2	1	3	2	2	0	2	2	2	1	2	2	3	2	0	1	1	2	3	2	2	2	2	3	1	2	2	1	2	2	0	1	1	2	2	2	2
solcap_snp_c2_12921	3	4	4	4	3	4	3	4	3	3	3	4	3	4	3	3	3	4	4	3	4	4	3	3	3	4	4	4	4	4	3	3	3	4	3	4	4	3	3	4	3	3	4	3	4	3	3	4	4
solcap_snp_c2_12930	1	0	0	0	1	0	1	0	1	1	1	0	1	0	1	1	1	0	0	1	0	0	1	1	1	0	0	0	0	0	1	1	1	0	1	0	0	1	1	0	1	1	0	1	0	1	1	0	0
solcap_snp_c2_12936	3	3	2	3	4	2	4	3	2	3	3	4	3	3	2	3	3	4	2	3	2	3	3	3	2	2	4	3	3	2	2	3	3	2	3	1	3	3	3	3	3	3	4	4	3	3	3	2	2
solcap_snp_c2_12937	4	4	4	4	4	4	4	4	4	4	4	4	4	4	4	4	4	4	4	4	4	4	4	4	4	4	4	4	4	4	4	4	4	4	4	4	4	4	4	4	4	4	4	4	4	4	4	4	4
solcap_snp_c2_12945	2	3	2	3	3	2	3	3	1	2	2	4	2	3	1	2	2	4	2	2	2	3	2	2	1	2	4	3	3	2	1	2	2	2	2	1	3	3	2	3	2	2	4	3	3	2	2	2	2
solcap_snp_c2_12947	2	3	2	3	3	2	3	3	1	2	2	4	2	3	1	2	2	4	2	2	2	3	2	2	1	2	4	3	3	2	1	2	2	2	2	1	3	3	2	3	2	2	4	3	3	2	2	2	2
solcap_snp_c2_12953	3	3	2	3	4	2	4	3	2	3	3	4	3	3	2	3	3	4	2	3	2	3	3	3	2	2	4	3	3	2	2	3	3	2	3	1	3	4	3	3	3	3	4	4	3	3	3	2	2
solcap_snp_c2_12954	0	0	0	0	0	0	0	0	0	0	0	0	0	0	0	0	0	0	0	0	0	0	0	0	0	0	0	0	0	0	0	0	0	0	0	0	0	0	0	0	0	0	0	0	0	0	0	0	0
solcap_snp_c2_12955	3	3	2	3	4	2	4	3	2	3	3	4	3	3	2	3	3	4	2	3	2	3	3	3	2	2	4	3	3	2	2	3	3	2	NA	1	3	4	3	3	3	3	4	4	3	3	3	2	2
solcap_snp_c2_12956	2	1	2	1	NA	2	NA	1	3	2	2	0	2	1	3	2	2	0	2	2	2	1	2	2	3	2	0	1	1	2	3	2	2	2	2	3	1	1	2	1	2	2	0	NA	1	2	2	2	2
solcap_snp_c2_12957	1	1	2	1	0	2	0	1	2	1	1	0	1	1	2	1	1	0	2	1	2	1	1	1	2	2	0	1	1	2	2	1	1	2	1	3	1	0	1	1	1	1	0	0	1	1	1	2	2
solcap_snp_c2_12958	3	3	2	3	4	2	4	3	NA	3	3	4	3	3	2	3	3	4	2	3	2	3	3	3	2	2	4	3	3	2	2	3	3	2	3	1	3	4	3	3	3	3	4	4	3	3	3	2	2
solcap_snp_c2_12959	1	1	2	1	0	2	0	1	2	1	1	0	1	1	2	1	1	0	2	1	2	1	1	1	2	2	0	1	1	2	2	1	1	2	1	3	1	0	1	1	1	1	0	0	1	1	1	2	2
solcap_snp_c2_1296	1	2	2	2	1	2	2	1	1	2	3	1	0	1	2	1	1	3	2	1	1	0	1	2	3	0	1	3	2	2	1	1	2	2	2	1	2	1	1	0	1	1	0	2	2	1	2	0	2
solcap_snp_c2_12976	1	1	1	0	1	1	1	1	2	1	2	0	1	0	2	2	1	0	1	2	1	1	1	1	2	1	0	1	0	1	2	2	2	1	2	2	1	1	1	1	1	2	0	1	1	2	2	1	1
solcap_snp_c2_13035	0	1	0	0	0	0	0	0	0	1	0	0	1	1	1	0	0	0	0	1	0	0	0	0	1	0	1	0	1	1	0	1	0	0	1	1	0	0	0	0	0	0	1	0	0	0	1	1	0
solcap_snp_c2_1305	1	2	2	2	0	2	2	1	1	2	2	1	0	1	2	1	2	3	2	1	1	0	1	3	3	0	1	3	2	2	1	1	2	2	2	1	2	1	0	0	1	1	1	2	2	1	2	0	2
solcap_snp_c2_13051	1	1	2	1	2	1	1	2	0	1	1	1	0	2	0	1	1	1	2	0	2	0	1	1	1	2	0	1	2	0	1	1	1	2	1	1	1	1	1	1	1	0	1	1	0	1	0	2	1
solcap_snp_c2_13060	0	0	0	0	0	0	0	0	0	0	0	0	0	0	0	0	0	0	0	0	0	0	0	0	0	0	0	0	0	0	0	0	0	0	0	0	0	0	0	0	0	0	0	0	0	0	0	0	0
solcap_snp_c2_13065	4	4	4	4	4	4	4	4	4	4	4	4	4	4	4	4	4	4	4	4	4	4	4	4	4	4	4	4	4	4	4	4	4	4	4	4	4	4	4	4	4	4	4	4	4	4	4	4	4
solcap_snp_c2_13133	2	0	2	1	1	2	1	1	2	1	1	1	1	1	1	1	1	1	0	1	1	2	1	1	1	1	1	1	1	1	1	2	1	1	2	1	0	0	1	0	0	1	0	1	0	2	1	2	0
solcap_snp_c2_13135	4	4	4	4	4	4	4	4	4	4	4	4	4	4	4	4	4	4	4	4	4	4	4	4	4	4	4	4	4	4	4	4	4	4	4	4	4	4	4	4	4	4	4	4	4	4	4	4	4
solcap_snp_c2_13138	0	2	1	1	1	2	0	1	2	2	1	0	1	1	1	1	1	0	0	0	1	2	1	1	1	1	1	1	1	0	1	2	2	0	1	1	0	1	1	0	1	1	2	1	0	1	0	1	0
solcap_snp_c2_13139	4	2	3	3	3	2	4	3	2	3	3	4	3	3	3	3	3	4	4	4	3	2	3	3	3	3	3	3	3	4	3	2	2	4	3	3	4	3	3	4	3	3	2	3	4	3	4	3	4
solcap_snp_c2_13163	4	4	4	4	4	4	4	4	4	4	4	4	4	4	4	4	4	4	4	4	4	4	4	4	4	4	4	4	4	4	4	4	4	4	4	4	4	4	4	4	4	4	4	4	4	4	4	4	4
solcap_snp_c2_13177	2	0	2	1	1	2	1	1	2	1	1	1	1	1	1	1	1	1	0	1	1	2	1	1	1	1	1	1	1	1	1	2	1	1	2	1	0	0	1	0	0	1	0	1	0	NA	1	1	0
solcap_snp_c2_13180	2	0	2	1	1	2	1	1	2	1	1	1	1	1	1	1	1	1	0	1	1	2	1	1	1	1	1	1	1	1	1	2	1	1	2	1	0	0	1	0	0	1	0	1	0	2	1	1	0
solcap_snp_c2_13188	2	2	3	2	2	4	1	2	4	3	2	1	2	2	2	2	2	2	0	1	2	4	2	2	2	2	2	2	2	1	2	4	3	1	3	2	0	1	2	0	1	2	2	2	0	3	1	2	0
solcap_snp_c2_13193	4	4	4	4	4	4	4	4	4	4	4	4	4	4	4	4	4	4	4	4	4	4	4	4	4	4	4	4	4	4	4	4	4	4	4	4	4	4	4	4	4	4	4	4	4	4	4	4	4
solcap_snp_c2_13194	0	1	1	1	0	1	0	1	1	2	0	0	1	1	1	1	1	0	0	0	0	1	0	0	1	1	1	1	0	0	0	1	1	0	1	0	0	1	0	0	1	0	1	0	0	0	0	1	0
solcap_snp_c2_13211	0	0	0	0	0	0	0	0	0	0	0	0	0	0	0	0	0	0	0	0	0	0	0	0	0	0	0	0	0	0	0	0	0	0	0	0	0	0	0	0	0	0	0	0	0	0	0	0	0
solcap_snp_c2_13242	2	3	2	3	2	1	3	3	1	3	2	3	3	3	3	3	3	2	4	3	2	1	2	2	3	3	3	3	2	3	2	1	2	3	2	2	4	4	2	4	4	2	3	2	4	1	3	3	4
solcap_snp_c2_13273	4	4	4	4	4	4	4	4	4	4	4	4	4	4	4	4	4	4	4	4	4	4	4	4	4	4	4	4	4	4	4	4	4	4	4	4	4	4	4	4	4	4	4	4	4	4	4	4	4
solcap_snp_c2_13281	4	4	4	4	4	4	4	4	4	4	4	4	4	4	4	4	4	4	4	4	4	4	4	4	4	4	4	4	4	4	4	4	4	4	4	4	4	4	4	4	4	4	4	4	4	4	4	4	4
solcap_snp_c2_13293	2	2	3	2	2	4	1	2	4	2	2	1	2	2	2	2	2	2	0	1	2	4	2	2	2	2	2	2	2	1	2	4	3	1	3	2	0	1	2	0	1	2	2	2	0	3	1	2	0
solcap_snp_c2_133	1	1	1	1	1	1	2	2	2	0	2	2	1	1	2	1	1	3	0	0	0	0	1	1	1	1	3	1	2	0	1	0	1	1	2	1	1	2	2	0	1	3	1	1	1	1	1	1	2
solcap_snp_c2_13304	2	2	1	2	2	0	3	2	0	1	2	3	2	2	2	2	2	2	4	3	2	0	2	2	2	2	2	2	2	3	2	0	1	3	1	2	4	3	2	4	3	2	2	2	4	1	3	2	3
solcap_snp_c2_13322	4	4	4	4	4	4	4	4	4	4	4	4	4	4	4	4	4	4	4	4	4	4	4	4	4	4	4	4	4	4	4	4	4	4	4	4	4	4	4	4	4	4	4	4	4	4	4	4	4
solcap_snp_c2_13350	3	2	3	1	2	2	3	2	3	3	3	3	2	3	4	3	3	3	3	3	3	3	4	2	1	3	2	1	4	2	3	3	2	3	3	2	2	3	NA	3	1	2	2	3	3	3	3	2	NA
solcap_snp_c2_13355	3	4	4	3	3	4	4	3	4	4	4	4	3	4	4	3	4	4	4	4	4	4	4	3	3	4	3	3	4	3	4	4	3	3	4	4	3	4	4	4	3	3	3	3	4	4	4	3	3
solcap_snp_c2_13385	3	2	2	3	3	1	3	2	2	3	2	2	3	3	2	3	3	2	3	3	2	3	2	1	2	4	2	3	4	2	2	1	3	3	3	3	2	2	2	4	2	2	3	3	2	3	2	2	1
solcap_snp_c2_13419	0	2	1	0	1	0	1	1	1	1	1	1	1	1	2	2	1	2	1	1	1	1	NA	1	0	1	1	0	2	1	1	1	1	2	1	0	1	1	0	1	0	1	1	2	1	1	1	1	1
solcap_snp_c2_13431	4	2	3	4	3	4	3	3	3	3	3	3	3	3	2	2	3	2	3	3	3	3	2	3	4	3	3	4	2	3	3	3	3	2	3	4	3	3	4	3	4	3	3	2	3	3	3	3	3
solcap_snp_c2_13590	3	3	3	2	3	NA	2	2	3	2	3	4	2	2	2	3	3	4	4	4	3	3	4	3	2	4	3	3	4	2	3	3	3	4	3	3	2	4	3	4	4	3	3	2	3	3	3	3	3
solcap_snp_c2_13593	4	4	4	4	4	4	4	4	4	4	4	4	4	4	4	4	4	4	4	4	4	4	4	4	4	4	4	4	4	4	4	4	4	4	4	4	4	4	4	4	4	4	4	4	4	4	4	4	4
solcap_snp_c2_13594	4	4	4	4	4	4	4	4	4	4	4	4	4	4	4	4	4	4	4	4	4	4	4	4	4	4	4	4	4	4	4	4	4	4	4	4	4	4	4	4	4	4	4	4	4	4	4	4	4
solcap_snp_c2_13595	4	4	4	4	4	4	4	4	4	4	4	4	4	4	4	4	4	4	4	4	4	4	4	4	4	4	4	4	4	4	4	4	4	4	4	4	4	4	4	4	4	4	4	4	4	4	4	4	4
solcap_snp_c2_13613	4	3	4	3	4	3	3	4	3	3	3	3	4	4	4	3	4	4	3	3	3	3	4	4	4	3	4	4	3	4	4	4	4	4	4	3	4	4	3	4	3	3	3	4	4	4	4	4	4
solcap_snp_c2_13628	1	1	1	2	1	2	2	2	1	2	1	0	2	2	2	1	1	0	0	0	1	1	0	1	2	0	1	1	0	2	1	1	1	0	1	1	2	0	1	0	0	1	1	2	1	1	1	1	1
solcap_snp_c2_13632	1	1	1	2	1	2	2	2	1	1	1	0	2	2	2	1	1	0	0	0	1	1	0	1	2	0	1	1	0	2	1	1	1	0	1	1	2	0	1	0	0	1	1	2	1	1	1	1	1
solcap_snp_c2_13633	3	3	3	2	3	2	2	2	3	3	3	4	2	2	2	3	3	4	4	4	3	3	4	3	2	4	3	3	4	2	3	3	3	4	3	3	2	4	3	4	4	3	3	2	3	3	3	3	3
solcap_snp_c2_13634	1	1	1	2	1	2	2	2	1	NA	1	0	2	2	2	1	1	0	0	0	1	1	0	1	2	0	1	1	0	2	1	1	1	0	1	1	2	0	1	0	0	1	1	2	1	1	1	1	1
solcap_snp_c2_13636	1	1	1	2	1	2	2	2	1	1	1	0	2	2	2	1	1	0	0	0	1	1	0	1	2	0	1	1	0	2	1	1	1	0	1	1	2	0	1	0	0	1	1	2	1	1	1	1	1
solcap_snp_c2_13645	0	2	0	1	1	1	1	1	1	0	2	0	0	0	1	1	0	1	1	2	1	1	0	2	1	1	1	0	1	1	1	1	1	1	1	1	0	0	1	1	1	2	1	1	1	2	1	1	1
solcap_snp_c2_13650	3	4	3	4	3	3	3	3	3	3	3	3	4	4	3	4	4	3	4	3	3	4	3	4	3	3	3	3	4	4	4	4	4	3	4	3	3	3	4	4	4	3	3	4	4	3	3	3	3
solcap_snp_c2_13653	0	2	1	1	1	0	1	1	1	1	1	1	1	2	1	1	1	1	1	1	1	2	1	0	1	2	1	1	2	1	1	1	1	1	1	1	1	1	1	1	2	1	0	1	1	1	2	1	1
solcap_snp_c2_13671	0	3	1	2	1	1	1	1	2	2	1	1	1	2	1	2	2	1	1	2	2	2	1	1	1	2	2	1	2	1	2	2	1	2	1	2	1	1	1	1	2	2	1	2	2	1	2	2	1
solcap_snp_c2_13675	4	4	4	4	4	4	4	4	4	4	4	4	4	4	4	4	4	4	4	4	4	4	4	4	4	4	4	4	4	4	4	4	4	4	4	4	4	4	4	4	4	4	4	4	4	4	4	4	4
solcap_snp_c2_13751	4	4	4	4	4	4	4	4	4	3	4	4	4	4	4	4	4	4	4	4	4	4	4	4	4	4	4	4	4	4	4	4	4	4	4	4	4	4	4	4	4	4	4	4	4	4	4	4	4
solcap_snp_c2_13758	4	4	4	4	4	4	4	4	4	4	4	4	4	4	4	4	4	4	4	4	4	4	4	4	4	4	4	4	4	4	4	4	4	4	4	4	4	4	4	4	4	4	4	4	4	4	4	4	4
solcap_snp_c2_13766	1	2	3	1	2	2	1	3	1	0	3	3	1	1	2	0	0	2	1	2	1	1	3	1	2	1	1	3	1	1	1	1	1	2	2	1	2	3	2	1	0	2	3	0	1	1	2	1	3
solcap_snp_c2_13818	4	4	4	4	4	4	4	4	4	4	4	4	4	4	4	4	4	4	4	4	4	4	4	4	4	4	4	4	4	4	4	4	4	4	4	4	4	4	4	4	4	4	4	4	4	4	4	4	4
solcap_snp_c2_13821	2	4	4	3	1	3	4	3	3	3	4	1	3	3	4	3	4	3	3	3	3	3	2	2	3	2	2	4	3	3	2	3	3	2	2	1	4	3	4	3	1	3	2	3	2	3	2	3	3
solcap_snp_c2_13825	3	4	3	3	4	4	3	4	3	3	3	4	4	4	3	3	3	4	3	3	3	3	4	4	3	3	4	3	3	4	4	3	4	4	4	4	3	4	3	3	4	4	4	4	4	3	4	3	4
solcap_snp_c2_13856	0	1	1	1	0	0	0	1	0	0	0	1	0	1	0	1	0	0	0	0	1	1	0	1	0	1	1	0	1	0	0	0	0	0	0	1	1	0	1	0	1	0	0	0	1	1	0	0	1
solcap_snp_c2_13865	2	4	3	3	2	3	4	3	3	4	3	3	2	2	3	4	3	3	3	3	3	3	2	3	3	3	4	3	3	4	3	3	3	3	3	3	3	3	3	3	2	3	3	3	3	3	4	3	2
solcap_snp_c2_13889	3	1	1	2	2	2	1	2	2	3	1	2	3	2	2	3	2	3	2	2	2	2	3	3	2	2	1	2	2	1	2	3	3	3	2	1	1	2	2	2	3	2	1	2	1	2	1	2	2
solcap_snp_c2_13908	4	4	4	4	4	4	4	4	4	4	4	4	4	4	4	4	4	4	4	4	4	4	4	4	4	4	4	4	4	4	4	4	4	4	4	4	4	4	4	4	4	4	4	4	4	4	4	4	4
solcap_snp_c2_13951	4	3	4	3	3	4	4	3	3	3	3	4	4	3	3	4	4	4	3	3	3	3	3	4	4	3	4	4	3	3	3	3	3	4	3	3	3	4	3	4	3	3	4	3	3	3	4	4	3
solcap_snp_c2_13987	3	2	2	3	2	3	2	3	2	1	1	2	3	1	1	3	2	3	2	2	2	2	3	4	2	1	NA	2	2	3	3	2	3	2	3	3	2	3	2	2	3	3	3	4	3	2	4	2	3
solcap_snp_c2_14017	3	4	3	3	4	4	4	4	3	3	3	4	3	3	3	3	3	4	3	3	3	3	3	4	3	3	4	3	3	3	4	3	4	4	4	4	3	4	3	3	4	4	4	4	4	3	4	3	4
solcap_snp_c2_14064	2	3	2	2	3	3	2	1	2	3	3	2	2	4	3	2	2	2	3	4	4	4	2	2	3	2	3	2	3	2	3	4	2	3	1	3	2	2	2	4	4	1	3	2	2	4	2	4	1
solcap_snp_c2_14155	4	3	4	4	3	3	3	4	4	3	3	3	4	3	3	4	3	4	3	3	3	4	4	4	3	3	4	3	4	4	4	3	3	3	4	3	4	3	4	3	3	4	4	4	4	4	4	4	4
solcap_snp_c2_14258	2	2	0	2	3	3	1	1	1	2	1	2	1	2	1	2	1	2	2	3	3	2	1	3	3	2	1	1	2	2	2	3	3	3	1	3	0	3	0	3	4	0	2	2	2	2	3	2	1
solcap_snp_c2_14274	2	1	2	1	2	2	2	2	1	3	0	2	2	2	1	0	0	1	2	1	1	1	2	2	1	2	0	2	2	2	2	1	2	0	1	0	3	1	2	3	1	2	1	1	2	2	2	1	2
solcap_snp_c2_14350	0	0	0	0	0	0	0	0	0	0	0	0	0	0	0	0	0	0	0	0	0	0	0	0	0	0	0	0	0	0	0	0	0	0	0	0	0	0	0	0	0	0	0	0	0	0	0	0	0
solcap_snp_c2_14365	2	1	2	1	1	2	2	2	1	3	0	2	2	2	1	0	0	1	2	1	1	1	2	2	1	2	0	2	2	2	2	1	2	0	1	0	3	1	2	3	1	2	1	1	2	2	2	1	2
solcap_snp_c2_14366	4	4	4	4	4	4	4	4	4	4	4	4	4	4	4	4	4	4	4	4	4	4	4	4	4	4	4	4	4	4	4	4	4	4	4	4	4	4	4	4	4	4	4	4	4	4	4	4	4
solcap_snp_c2_14411	4	4	4	4	4	4	4	4	4	4	4	4	4	4	4	4	4	4	4	4	4	4	4	4	4	4	4	4	4	4	4	4	4	4	4	4	4	4	4	4	4	4	4	4	4	4	4	4	4
solcap_snp_c2_14419	4	4	4	4	4	4	4	4	4	4	4	4	4	4	4	4	4	4	4	4	4	4	4	4	4	4	4	4	4	4	4	4	4	4	4	4	4	4	4	4	4	4	4	4	4	4	4	4	4
solcap_snp_c2_14420	0	0	0	0	0	0	0	0	0	0	0	0	0	0	0	0	0	0	0	0	0	0	0	0	0	0	0	0	0	0	0	0	0	0	0	0	0	0	0	0	0	0	0	0	0	0	0	0	0
solcap_snp_c2_14424	4	4	4	4	4	4	4	4	4	4	4	4	4	4	4	4	4	4	4	4	4	4	4	4	4	4	4	4	4	4	4	4	4	4	4	4	4	4	4	4	4	4	4	4	4	4	4	4	4
solcap_snp_c2_14425	0	0	0	0	0	0	0	0	0	0	0	0	0	0	0	0	0	0	0	0	0	0	0	0	0	0	0	0	0	0	0	0	0	0	0	0	0	0	0	0	0	0	0	0	0	0	0	0	0
solcap_snp_c2_14467	3	3	3	4	2	3	2	3	2	4	2	3	3	3	3	3	3	2	3	3	2	3	3	4	2	2	2	2	3	4	4	4	3	3	4	2	2	3	4	3	3	3	3	3	3	2	2	2	3
solcap_snp_c2_14468	1	1	1	0	2	1	2	1	2	0	2	1	1	1	1	1	1	2	1	1	2	1	1	0	2	2	2	2	1	0	0	0	1	1	0	2	2	1	0	1	1	1	1	1	1	2	2	2	1
solcap_snp_c2_14470	2	2	1	4	1	1	1	1	1	2	1	2	1	3	2	3	3	1	1	3	1	3	2	2	1	1	2	1	2	3	2	4	2	3	3	1	1	1	3	1	2	3	2	2	2	1	2	1	1
solcap_snp_c2_14487	4	2	3	4	2	3	2	3	3	4	3	3	2	3	3	3	3	2	2	4	3	3	3	3	2	3	3	2	3	3	3	4	2	4	3	3	2	3	3	2	3	4	3	3	3	2	3	3	3
solcap_snp_c2_14489	4	2	3	4	2	3	2	3	3	4	3	3	2	3	3	3	3	2	2	4	3	3	3	3	2	3	3	2	3	3	3	4	2	4	3	3	2	3	3	2	3	4	3	3	3	2	3	3	3
solcap_snp_c2_14490	4	4	4	4	4	4	4	4	4	4	4	4	4	4	4	4	4	4	4	4	4	4	4	4	4	4	4	4	4	4	4	4	4	4	4	4	4	4	4	4	4	4	4	4	4	4	4	4	4
solcap_snp_c2_14491	3	3	2	3	3	3	3	2	3	2	2	2	4	3	2	4	4	3	4	2	3	3	2	4	3	2	3	3	3	3	4	3	4	2	3	3	3	2	3	4	3	2	2	4	3	3	2	3	2
solcap_snp_c2_14492	3	3	2	3	3	3	3	2	3	2	2	2	4	3	2	4	4	3	4	2	3	3	2	4	3	2	3	3	3	3	4	3	4	2	3	3	3	2	3	4	3	2	2	4	3	3	2	3	2
solcap_snp_c2_14493	4	3	4	4	3	4	3	4	3	4	3	4	3	3	4	3	3	3	3	4	3	3	4	4	3	3	3	3	3	4	4	4	3	4	4	3	3	4	4	3	3	4	4	3	3	3	3	3	4
solcap_snp_c2_14580	4	4	4	4	4	4	4	4	4	4	4	4	4	4	4	4	4	4	4	4	4	4	4	4	4	4	4	4	4	4	4	4	4	4	4	4	4	4	4	4	4	4	4	4	4	4	4	4	4
solcap_snp_c2_14589	3	1	0	3	1	1	1	0	1	1	0	1	1	2	1	3	3	1	2	3	1	2	1	2	1	0	3	1	1	2	2	3	2	3	2	3	1	0	2	1	1	3	1	2	1	1	1	1	0
solcap_snp_c2_14608	4	3	3	3	4	4	4	3	4	4	3	3	4	3	3	4	4	4	4	3	4	3	3	4	4	3	4	4	3	3	4	3	4	3	3	4	4	3	3	4	3	3	3	4	3	4	3	4	3
solcap_snp_c2_14609	0	0	0	0	0	0	0	0	0	0	0	0	0	0	0	0	0	0	0	0	0	0	0	0	0	0	0	0	0	0	0	0	0	0	0	0	0	0	0	0	0	0	0	0	0	0	0	0	0
solcap_snp_c2_14616	0	0	0	0	0	0	0	0	0	0	0	0	0	0	0	0	0	0	0	0	0	0	0	0	0	0	0	0	0	0	0	0	0	0	0	0	0	0	0	0	0	0	0	0	0	0	0	0	0
solcap_snp_c2_14623	2	3	4	1	3	3	3	4	3	3	4	3	3	2	3	1	1	3	2	2	3	2	3	1	3	4	2	3	3	2	2	1	2	2	2	2	3	4	2	3	3	2	3	2	2	3	3	3	4
solcap_snp_c2_14635	0	2	1	0	2	1	1	1	1	0	1	1	0	2	0	0	0	1	1	1	1	0	2	1	1	2	0	0	1	1	0	1	1	1	1	2	1	1	2	1	0	2	1	1	1	1	1	1	1
solcap_snp_c2_14636	2	2	2	1	3	2	2	1	2	2	2	1	0	3	0	1	1	2	2	2	2	1	4	3	3	3	0	0	3	3	1	2	1	2	3	2	1	1	3	3	1	2	2	1	2	2	2	3	2
solcap_snp_c2_14637	2	2	2	1	3	2	2	1	2	2	2	1	0	3	0	1	1	2	2	2	2	1	4	3	3	3	0	0	3	3	1	2	1	2	3	2	1	1	3	3	1	2	2	1	2	2	2	3	2
solcap_snp_c2_14639	4	2	3	4	2	3	3	3	3	4	3	3	4	2	4	4	4	3	3	3	3	4	2	3	3	2	4	4	3	3	4	3	3	3	3	2	3	3	2	3	4	2	3	3	3	3	3	3	3
solcap_snp_c2_14640	4	2	3	4	2	3	3	3	3	4	3	3	4	2	4	4	4	3	3	3	3	4	2	3	3	2	4	4	3	3	4	3	3	3	3	2	3	3	2	3	4	2	3	3	3	3	3	3	3
solcap_snp_c2_14641	4	4	4	4	4	4	4	4	4	4	4	4	4	4	4	4	4	4	4	4	4	4	4	4	4	4	4	4	4	4	4	4	4	4	4	4	4	4	4	4	4	4	4	4	4	4	4	4	4
solcap_snp_c2_14642	4	4	4	4	4	4	4	4	4	4	4	4	4	4	4	4	4	4	4	4	4	4	4	4	4	4	4	4	4	4	4	4	4	4	4	4	4	4	4	4	4	4	4	4	4	4	4	4	4
solcap_snp_c2_14643	4	4	4	4	4	4	4	4	4	4	4	4	4	4	4	4	4	4	4	4	4	4	4	4	4	4	4	4	4	4	4	4	4	4	4	4	4	4	4	4	4	4	4	4	4	4	4	4	4
solcap_snp_c2_14648	1	2	2	2	2	3	1	2	2	2	2	2	2	NA	1	1	3	1	2	0	1	2	2	1	1	2	1	1	2	1	1	1	1	2	2	0	1	2	2	1	2	2	1	1	1	1	1	1	2
solcap_snp_c2_14657	0	0	0	0	0	0	0	0	0	0	0	0	0	0	0	0	0	0	0	0	0	0	0	0	0	0	0	0	0	0	0	0	0	0	0	0	0	0	0	0	0	0	0	0	0	0	0	0	0
solcap_snp_c2_14690	4	3	3	3	4	3	4	3	3	3	4	3	4	3	4	3	3	3	4	4	3	3	3	3	4	3	3	4	3	3	3	4	4	3	3	4	4	4	3	3	3	3	3	4	4	3	3	4	4
solcap_snp_c2_14704	1	2	2	1	1	3	2	2	2	1	2	2	1	1	2	1	1	2	1	1	2	1	2	3	2	0	2	1	0	2	2	3	1	1	1	1	2	2	2	0	2	2	1	1	2	1	2	2	3
solcap_snp_c2_14707	4	4	4	4	4	4	4	4	4	4	4	4	4	4	4	4	4	4	4	4	4	4	4	4	4	4	4	4	4	4	4	4	4	4	4	4	4	4	4	4	4	4	4	4	4	4	4	4	4
solcap_snp_c2_14708	1	2	2	1	1	3	2	2	2	1	2	2	1	1	2	1	1	2	1	1	2	1	2	3	2	0	2	1	0	2	2	3	1	1	1	1	2	2	2	0	2	2	1	1	2	1	2	2	3
solcap_snp_c2_14709	1	2	2	1	1	3	2	2	2	1	2	2	1	1	2	1	1	2	1	1	2	1	2	3	2	0	2	1	0	2	2	3	1	1	1	1	2	2	2	0	2	2	1	1	2	1	2	2	3
solcap_snp_c2_14730	2	4	3	3	2	3	3	3	3	2	3	4	3	3	3	2	3	3	4	3	3	3	4	3	3	2	3	3	3	3	2	3	3	3	2	3	3	3	3	3	3	3	3	2	3	3	4	3	4
solcap_snp_c2_14731	3	2	2	3	3	1	2	2	2	3	2	2	3	3	2	3	3	2	3	3	2	3	2	1	2	4	2	3	4	2	2	1	3	3	3	3	2	2	2	4	2	2	3	3	2	3	2	2	1
solcap_snp_c2_14733	2	0	1	1	2	1	1	1	1	2	1	0	1	1	1	2	1	1	0	1	1	1	0	1	1	2	1	1	1	1	2	1	1	1	2	1	1	1	1	1	1	1	1	2	1	1	0	1	0
solcap_snp_c2_14741	2	1	2	1	2	3	2	2	2	2	2	1	1	1	2	2	1	2	1	1	2	1	2	3	2	1	2	1	1	2	3	3	1	1	2	1	2	2	2	1	2	2	1	2	2	1	1	2	2
solcap_snp_c2_14760	3	2	2	3	3	1	2	2	2	3	2	2	3	3	2	3	3	2	3	3	2	3	1	1	2	4	2	3	4	2	2	1	3	3	3	3	2	2	2	4	2	2	3	3	2	3	3	2	1
solcap_snp_c2_14761	3	2	3	2	3	4	3	3	3	4	3	2	2	2	3	3	2	3	1	2	3	2	3	4	3	2	3	2	1	3	4	4	2	2	3	2	3	3	3	1	3	3	2	3	3	2	1	3	3
solcap_snp_c2_14762	3	2	3	2	3	4	3	3	3	4	3	2	2	2	3	3	2	3	1	2	3	2	3	4	3	2	3	2	1	3	4	4	2	2	3	2	3	3	3	1	3	3	2	3	3	2	1	3	3
solcap_snp_c2_14763	3	2	3	2	3	4	3	3	3	3	3	2	2	2	3	3	2	3	1	2	3	2	3	4	3	2	3	2	1	3	4	4	2	2	3	2	3	3	3	1	3	3	2	3	3	2	1	3	3
solcap_snp_c2_14764	1	2	1	2	1	0	1	1	1	1	1	2	2	2	1	1	2	1	3	2	1	2	1	0	1	2	1	2	3	1	0	0	2	2	1	2	1	1	1	3	1	1	2	1	1	2	3	1	1
solcap_snp_c2_14767	1	2	2	1	1	3	2	2	2	1	2	2	1	1	2	1	1	2	1	1	2	1	3	3	2	0	2	1	0	2	2	3	1	1	2	1	2	2	2	0	2	2	1	1	2	1	1	2	3
solcap_snp_c2_14772	3	2	3	2	3	4	3	3	3	4	3	2	2	2	3	3	2	3	1	2	3	2	3	4	3	NA	3	2	1	3	4	4	2	2	3	2	3	3	3	1	3	3	2	3	3	2	1	3	3
solcap_snp_c2_14779	2	4	3	3	2	3	3	3	3	2	3	4	3	3	3	2	3	3	4	3	3	3	4	3	3	2	3	3	3	3	2	3	3	3	3	3	3	3	3	3	3	3	3	2	3	3	4	3	4
solcap_snp_c2_14794	3	2	2	3	3	1	2	2	2	3	2	2	3	3	2	3	3	2	3	3	2	3	2	1	2	4	2	3	4	2	2	1	3	3	3	3	2	2	2	4	2	2	3	3	2	3	2	2	1
solcap_snp_c2_148	1	1	1	1	1	1	2	2	2	0	2	2	1	1	2	1	1	3	0	0	0	0	1	1	1	1	3	1	2	0	1	0	1	1	2	1	1	2	2	0	1	3	1	1	1	1	1	1	2
solcap_snp_c2_14809	1	1	2	0	1	3	1	2	1	1	2	1	1	2	1	1	0	2	1	0	0	1	3	2	2	0	1	1	0	1	1	2	1	0	2	0	2	2	2	0	1	2	1	0	2	0	1	1	3
solcap_snp_c2_14827	3	2	3	2	3	4	3	3	3	3	3	2	2	2	3	3	2	3	1	2	3	2	3	4	3	2	3	2	1	3	4	4	2	2	3	2	3	3	4	1	3	3	2	3	3	2	1	3	3
solcap_snp_c2_1483	2	3	2	3	2	2	2	2	2	3	3	2	3	3	3	2	3	3	3	2	2	2	2	3	3	4	3	3	3	2	3	2	3	2	1	2	3	3	2	2	4	3	4	3	3	3	2	1	3
solcap_snp_c2_14838	3	3	2	4	3	1	3	2	3	3	2	3	3	2	3	3	4	2	3	4	4	3	1	2	2	4	3	3	4	3	3	2	3	4	2	4	2	2	2	4	3	2	3	4	2	4	3	3	1
solcap_snp_c2_14839	4	4	4	4	4	4	4	4	4	4	4	4	4	4	4	4	4	4	4	4	4	4	4	4	4	4	4	4	4	4	4	4	4	4	4	4	4	4	4	4	4	4	4	4	4	4	4	4	4
solcap_snp_c2_1484	4	3	3	3	4	3	4	3	3	3	4	4	3	3	3	3	3	3	4	4	4	3	4	4	3	3	3	3	4	4	4	3	3	4	3	4	4	3	4	4	3	4	3	4	4	4	4	3	4
solcap_snp_c2_14840	3	3	2	4	3	1	3	2	3	3	2	3	3	2	3	3	4	2	3	4	4	3	1	2	2	4	3	3	4	3	3	2	3	4	2	4	2	2	2	4	3	2	3	4	2	4	3	3	1
solcap_snp_c2_14841	1	2	1	2	1	0	1	1	1	0	1	2	2	2	1	1	2	1	3	2	1	2	1	0	1	2	1	2	3	1	0	0	2	2	1	2	1	1	0	3	1	1	2	1	1	2	3	1	1
solcap_snp_c2_14843	1	1	2	0	1	3	1	2	1	1	2	1	1	2	1	1	0	2	1	0	0	1	3	2	2	0	1	1	0	1	1	2	1	0	2	0	2	2	2	0	1	2	1	0	2	0	1	1	3
solcap_snp_c2_1485	2	3	2	3	2	2	2	NA	2	3	3	2	3	3	3	2	3	3	3	2	2	2	2	3	3	4	3	3	3	2	3	2	3	2	1	2	3	3	2	2	4	3	4	3	3	3	2	1	3
solcap_snp_c2_1486	2	2	3	2	2	3	2	3	3	2	1	2	2	2	2	3	2	2	1	2	2	3	2	1	2	1	2	2	1	2	1	3	2	2	4	2	1	2	2	2	1	1	1	1	1	1	2	4	1
solcap_snp_c2_149	1	1	1	1	1	1	2	2	2	0	2	2	1	1	2	1	1	3	0	0	0	0	1	1	1	1	3	1	2	0	1	0	1	1	2	1	1	2	2	0	1	3	1	1	1	1	1	1	2
solcap_snp_c2_14903	3	2	3	2	3	4	3	3	3	4	3	2	2	2	3	3	2	3	1	2	3	2	3	4	3	2	3	2	1	3	4	4	2	2	3	2	3	3	4	1	3	3	2	3	3	2	1	3	3
solcap_snp_c2_14924	4	4	4	4	4	4	4	4	4	4	4	4	4	4	4	4	4	4	4	4	4	4	4	4	4	4	4	4	4	4	4	4	4	4	4	4	4	4	4	4	4	4	4	4	4	4	4	4	4
solcap_snp_c2_1493	2	2	1	2	2	1	2	1	1	2	3	2	2	2	2	1	2	2	3	2	2	1	2	3	2	3	2	2	3	2	3	1	2	2	0	2	3	2	2	2	3	3	3	3	3	3	2	0	3
solcap_snp_c2_14930	0	0	0	0	0	0	0	0	0	0	0	0	0	0	0	0	0	0	0	0	0	0	0	0	0	0	0	0	0	0	0	0	0	0	0	0	0	0	0	0	0	0	0	0	0	0	0	0	0
solcap_snp_c2_14939	2	3	2	3	3	3	4	3	3	4	2	3	2	3	2	2	4	3	3	2	3	3	2	2	3	2	3	3	2	2	2	2	3	3	2	2	3	3	1	2	1	3	4	2	2	4	2	3	2
solcap_snp_c2_1494	3	3	3	2	3	4	3	3	4	3	3	2	2	2	2	3	3	3	2	3	4	4	4	3	3	2	2	2	3	3	2	4	3	2	4	3	2	3	3	3	2	3	3	2	2	3	2	4	2
solcap_snp_c2_14946	0	2	1	0	1	0	1	1	0	0	0	1	1	1	1	0	1	1	1	1	0	1	NA	1	1	1	2	2	1	1	1	1	1	2	1	0	1	NA	1	2	1	1	1	1	1	1	1	1	2
solcap_snp_c2_14947	1	3	3	1	3	1	1	2	2	1	2	2	2	3	3	1	3	2	1	2	2	2	3	2	2	2	2	3	1	2	2	2	4	3	2	2	3	3	1	3	1	1	1	2	2	3	3	3	3
solcap_snp_c2_14948	0	2	1	0	1	0	1	1	0	0	0	1	1	1	1	0	1	1	1	1	0	1	3	1	1	1	2	2	1	1	1	1	1	2	1	0	1	2	1	2	1	1	1	1	1	1	1	1	2
solcap_snp_c2_14950	1	3	3	1	3	1	1	2	2	1	2	2	2	3	3	1	3	2	1	2	2	2	3	2	2	2	2	3	1	2	2	2	4	3	2	2	3	3	1	3	1	1	1	2	2	3	3	3	3
solcap_snp_c2_14952	0	2	1	0	1	0	1	1	0	0	0	1	1	1	1	0	1	1	1	1	0	1	NA	1	1	1	2	2	1	1	1	1	1	2	1	0	1	2	1	2	1	1	1	1	1	1	1	1	2
solcap_snp_c2_14953	0	2	1	0	1	0	1	1	0	0	0	1	1	1	1	0	1	1	1	1	0	1	3	1	1	1	2	2	1	1	1	1	1	2	1	0	1	2	1	2	1	1	1	1	1	1	1	1	2
solcap_snp_c2_14980	2	1	2	2	1	1	1	2	2	0	3	2	2	2	1	1	1	1	1	2	1	1	2	1	3	1	1	1	1	2	1	1	0	1	2	2	1	1	1	1	3	1	2	1	0	1	2	1	1
solcap_snp_c2_14981	0	0	0	0	0	0	0	0	0	0	0	0	0	0	0	0	0	0	0	0	0	0	0	0	0	0	0	0	0	0	0	0	0	0	0	0	0	0	0	0	0	0	0	0	0	0	0	0	0
solcap_snp_c2_15018	2	1	2	2	1	1	1	2	2	0	3	2	2	2	1	1	1	1	1	2	1	1	2	1	3	1	1	1	1	2	1	1	0	1	2	2	1	1	1	1	3	1	2	1	0	1	2	1	1
solcap_snp_c2_15047	2	3	2	3	3	2	2	1	3	4	2	1	1	2	3	2	3	3	2	3	3	2	3	2	3	2	4	3	3	3	3	2	3	3	3	2	3	3	3	2	1	2	2	3	3	2	2	4	2
solcap_snp_c2_15048	0	0	0	0	0	0	0	0	0	0	0	0	0	0	0	0	0	0	0	0	0	0	0	0	0	0	0	0	0	0	0	0	0	0	0	0	0	0	0	0	0	0	0	0	0	0	0	0	0
solcap_snp_c2_1506	4	4	4	4	4	4	4	4	4	4	4	4	4	4	4	4	4	4	4	4	4	4	4	4	4	4	4	4	4	4	4	4	4	4	4	4	4	4	4	4	4	4	4	4	4	4	4	4	4
solcap_snp_c2_15065	0	1	0	0	0	1	1	1	0	0	0	1	1	0	1	1	0	0	1	0	0	1	0	1	0	1	0	0	0	0	0	1	1	0	0	1	0	0	0	1	1	1	1	0	1	1	1	0	1
solcap_snp_c2_15066	2	4	2	3	3	3	3	2	3	4	2	2	2	NA	4	3	3	3	3	3	3	3	3	3	3	3	4	3	3	3	3	3	4	3	3	3	3	3	3	3	2	3	3	3	4	3	3	4	3
solcap_snp_c2_15067	2	4	2	3	3	3	3	2	3	4	2	2	2	2	4	3	3	3	3	3	3	3	3	3	3	3	4	3	3	3	3	3	4	3	3	3	3	3	3	3	2	3	3	3	4	3	3	4	3
solcap_snp_c2_15068	0	0	0	0	0	0	0	0	0	0	0	0	0	0	0	0	0	0	0	0	0	0	0	0	0	0	0	0	0	0	0	0	0	0	0	0	0	0	0	0	0	0	0	0	0	0	0	0	0
solcap_snp_c2_15070	3	2	2	2	2	2	3	3	2	2	3	3	3	3	3	2	2	1	3	2	2	3	3	2	4	3	1	1	2	3	1	2	2	2	2	4	1	1	1	3	4	3	3	1	2	2	4	2	2
solcap_snp_c2_1508	0	0	0	0	0	0	0	0	0	0	0	0	0	0	0	0	0	0	0	0	0	0	0	0	0	0	0	0	0	0	0	0	0	0	0	0	0	0	0	0	0	0	0	0	0	0	0	0	0
solcap_snp_c2_1511	2	2	3	2	2	3	2	3	3	2	1	2	2	2	2	3	2	2	1	2	2	3	2	1	2	1	2	2	1	2	1	3	2	2	4	2	1	2	2	2	1	1	1	1	1	1	2	4	1
solcap_snp_c2_1514	2	3	1	2	2	1	2	1	1	2	3	2	2	2	2	1	2	2	3	2	2	1	2	3	2	3	2	2	3	2	3	1	2	2	0	2	3	2	2	2	3	3	3	3	3	3	2	0	3
solcap_snp_c2_15253	4	4	4	4	4	4	4	4	4	4	4	4	4	4	4	4	4	4	4	4	4	4	4	4	4	4	4	4	4	4	4	4	4	4	4	4	4	4	4	4	4	4	4	4	4	4	4	4	4
solcap_snp_c2_15268	0	0	0	0	0	0	0	0	0	0	0	0	0	0	0	0	0	0	0	0	0	0	0	0	0	0	0	0	0	0	0	0	0	0	0	0	0	0	0	0	0	0	0	0	0	0	0	0	0
solcap_snp_c2_1533	1	3	1	1	3	3	2	1	1	2	2	2	1	2	2	1	1	2	2	3	3	3	2	2	2	1	3	1	3	1	3	3	1	3	1	3	1	3	1	3	3	1	3	1	2	3	2	3	1
solcap_snp_c2_15330	1	0	1	0	1	1	0	0	1	1	0	0	1	1	1	0	0	0	0	1	1	1	0	0	0	1	0	1	0	0	0	0	2	1	1	1	1	0	0	1	0	0	0	0	1	1	1	1	1
solcap_snp_c2_15331	2	2	3	2	2	3	2	1	1	3	2	2	2	2	2	2	2	1	2	2	2	2	3	2	0	3	2	2	2	2	1	1	2	2	1	1	2	3	1	2	2	2	2	2	1	2	2	1	2
solcap_snp_c2_15332	2	3	1	2	2	1	2	3	3	1	2	2	2	2	2	2	2	3	2	2	2	2	1	2	4	1	2	2	2	2	3	3	2	2	3	3	2	1	3	2	2	2	2	2	3	2	2	3	2
solcap_snp_c2_15333	2	2	3	2	2	3	2	1	1	3	2	2	2	2	2	2	2	1	2	2	2	2	3	2	0	3	2	2	2	2	1	1	2	2	1	1	2	3	1	2	2	2	2	2	1	2	2	1	2
solcap_snp_c2_15334	2	2	1	2	2	1	2	3	3	1	2	2	2	2	2	2	2	3	2	2	2	2	1	2	4	1	2	2	2	2	3	3	2	2	3	3	2	1	2	2	2	2	2	2	3	2	2	3	2
solcap_snp_c2_15336	2	2	1	2	2	1	2	3	3	1	2	2	2	2	2	2	2	3	2	2	2	2	1	2	4	1	2	2	2	2	3	3	2	2	3	3	2	1	3	2	2	2	2	2	3	2	2	3	2
solcap_snp_c2_15337	2	2	1	2	2	1	2	3	3	1	2	2	2	2	2	2	2	3	2	2	2	2	1	2	4	1	2	2	2	2	3	3	2	2	3	3	2	1	3	2	2	2	2	2	3	2	2	3	2
solcap_snp_c2_15338	2	2	1	2	2	1	2	3	3	1	2	2	2	2	2	2	2	3	2	2	2	2	1	2	4	1	2	2	2	2	3	3	2	2	3	3	2	1	3	2	2	2	2	2	3	2	2	3	2
solcap_snp_c2_15340	2	2	1	2	2	1	2	3	3	1	2	2	2	2	2	2	2	3	2	2	2	2	1	2	4	1	2	2	2	2	3	3	2	2	3	3	2	1	3	2	2	2	2	2	3	2	2	3	2
solcap_snp_c2_15341	0	0	0	0	0	0	0	0	0	0	0	0	0	0	0	0	0	0	0	0	0	0	0	0	0	0	0	0	0	0	0	0	0	0	0	0	0	0	0	0	0	0	0	0	0	0	0	0	0
solcap_snp_c2_15342	2	2	3	2	2	3	2	1	1	3	2	2	2	2	2	2	2	1	2	2	2	2	3	2	0	3	2	2	2	2	1	1	2	2	1	1	2	3	1	2	2	2	2	2	1	2	2	1	2
solcap_snp_c2_1536	3	3	1	3	3	1	4	3	3	4	4	4	3	1	4	3	1	3	4	4	3	4	4	4	4	3	3	3	2	3	3	4	3	3	4	3	3	1	3	4	3	4	1	3	3	3	3	3	3
solcap_snp_c2_15388	4	3	4	3	4	3	3	4	4	2	3	3	3	4	4	3	4	4	3	3	3	3	4	3	4	3	4	4	3	4	4	4	4	4	4	4	4	3	3	4	3	3	3	4	4	3	4	4	4
solcap_snp_c2_1542	4	3	3	4	4	3	3	4	3	3	4	2	3	3	3	3	3	4	3	3	4	4	3	2	3	3	4	3	4	4	4	3	3	3	3	4	3	3	4	3	3	4	3	4	4	4	3	4	3
solcap_snp_c2_15528	3	2	1	3	1	1	3	1	3	2	1	3	1	2	2	2	3	4	4	2	1	2	3	2	2	3	3	3	2	4	0	2	2	3	3	3	3	3	1	1	3	4	1	2	2	1	2	2	2
solcap_snp_c2_15529	4	3	3	4	3	3	4	3	3	4	3	4	3	4	3	3	4	4	4	3	3	3	3	3	3	3	3	4	4	4	3	3	4	3	3	4	3	4	3	3	3	4	3	4	4	3	3	4	4
solcap_snp_c2_15530	1	2	3	1	3	3	1	3	1	2	3	1	3	2	2	1	1	0	0	2	3	2	1	2	2	1	1	1	2	0	4	2	2	1	1	1	1	1	3	3	1	0	3	2	2	3	2	2	2
solcap_snp_c2_15533	4	4	4	4	4	4	4	4	4	4	4	4	4	4	4	4	4	4	4	4	4	4	4	4	4	4	4	4	4	4	4	4	4	4	4	4	4	4	4	4	4	4	4	4	4	4	4	4	4
solcap_snp_c2_15535	1	1	2	0	2	3	0	2	1	1	2	0	2	1	2	2	1	0	0	2	2	2	NA	2	2	1	1	1	1	0	3	2	1	1	1	0	1	0	2	2	1	0	2	1	1	2	1	1	1
solcap_snp_c2_15536	1	1	2	0	2	NA	0	2	1	1	2	0	2	1	2	2	1	0	0	2	2	2	1	2	2	1	1	1	1	0	3	2	1	1	1	0	1	0	2	2	1	0	2	1	1	2	1	1	1
solcap_snp_c2_1556	1	3	1	1	3	3	2	1	1	2	2	2	1	2	2	1	1	2	2	3	3	3	2	2	2	1	3	1	3	1	3	3	1	3	1	3	1	3	1	3	3	1	3	1	2	3	2	3	1
solcap_snp_c2_15603	2	1	3	2	3	3	2	3	1	2	4	2	4	2	3	1	1	0	1	1	3	1	0	1	1	1	0	1	2	0	4	2	2	1	1	1	1	2	3	3	1	1	3	2	2	4	1	2	3
solcap_snp_c2_15658	1	1	0	0	1	1	0	1	1	1	1	0	1	1	0	1	1	1	0	1	1	1	1	1	1	1	1	0	0	1	0	1	1	1	1	1	1	1	1	1	1	1	1	1	1	1	1	1	1
solcap_snp_c2_1567	0	0	0	0	0	0	0	0	0	0	0	0	0	0	0	0	0	0	0	0	0	0	0	0	0	0	0	0	0	0	0	0	0	0	0	0	0	0	0	0	0	0	0	0	0	0	0	0	0
solcap_snp_c2_15676	1	2	1	1	2	3	2	2	2	4	1	1	2	2	1	2	3	2	2	2	1	1	1	2	1	2	2	2	2	2	1	2	3	2	1	2	1	2	0	3	1	2	3	2	0	0	2	2	1
solcap_snp_c2_15749	1	2	1	2	1	1	1	1	0	1	1	1	2	NA	2	1	1	2	1	1	1	1	2	2	3	1	1	2	2	2	1	1	2	1	2	3	0	2	1	3	1	1	2	2	0	2	1	2	2
solcap_snp_c2_1579	2	3	3	2	2	3	3	3	2	1	2	2	4	3	2	2	2	3	2	2	2	3	3	3	1	1	3	2	3	2	4	2	3	2	3	2	2	3	3	2	2	4	3	3	3	3	3	3	3
solcap_snp_c2_15796	3	4	4	3	4	3	3	4	3	3	4	3	4	4	4	4	3	3	4	3	4	3	4	4	3	3	4	4	4	3	3	3	4	4	3	4	3	4	3	3	3	3	4	3	3	4	3	3	3
solcap_snp_c2_15803	3	3	1	3	NA	4	2	3	1	4	NA	3	1	1	2	1	4	2	1	3	4	3	1	2	4	4	2	2	4	2	3	4	4	1	3	1	4	2	NA	3	3	2	3	3	3	3	3	3	3
solcap_snp_c2_15818	3	4	4	3	4	3	3	4	3	3	4	3	4	4	4	4	3	3	4	3	4	3	4	4	3	3	4	4	4	3	3	3	4	4	3	4	3	4	3	3	3	3	4	3	3	4	3	3	3
solcap_snp_c2_15826	2	3	2	2	3	3	1	3	1	3	2	2	2	2	3	1	3	1	2	2	4	2	2	3	3	3	3	3	4	1	2	3	4	2	2	2	3	3	2	2	2	1	3	2	2	3	2	2	2
solcap_snp_c2_15829	2	1	2	2	1	1	3	1	3	1	2	2	2	2	1	3	1	3	2	2	0	2	2	1	1	1	1	1	0	3	2	1	0	2	2	2	1	1	2	2	2	3	1	2	2	1	2	2	2
solcap_snp_c2_15859	3	1	3	3	1	1	3	2	3	2	2	2	2	2	2	3	2	3	2	2	1	2	3	2	2	1	1	2	1	3	2	3	1	3	2	3	1	2	2	3	2	3	1	2	3	2	2	2	2
solcap_snp_c2_15874	4	4	4	4	4	4	4	4	4	4	4	4	4	4	4	4	4	4	4	4	4	4	4	4	4	4	4	4	4	4	4	4	4	4	4	4	4	4	4	4	4	4	4	4	4	4	4	4	4
solcap_snp_c2_15905	4	3	4	4	3	3	3	4	4	4	3	3	3	3	3	3	4	4	3	3	4	4	4	4	4	3	NA	4	3	4	3	4	4	3	3	3	3	3	3	4	3	3	3	4	3	4	3	4	3
solcap_snp_c2_15908	3	3	2	3	3	3	2	2	3	3	2	4	4	4	4	4	3	3	3	3	2	3	3	3	2	4	2	2	3	2	3	3	3	4	3	2	2	3	3	3	3	3	2	2	3	2	2	2	3
solcap_snp_c2_15923	1	1	2	1	1	1	2	2	1	0	2	0	0	0	0	0	1	1	1	1	2	1	1	1	2	0	1	2	1	2	1	1	1	0	1	2	2	1	1	1	1	1	2	2	1	2	2	2	1
solcap_snp_c2_15929	1	2	2	1	2	2	3	2	1	0	3	1	1	1	1	1	1	1	2	2	2	1	1	1	2	1	3	2	2	2	2	1	2	1	2	3	3	2	2	1	2	2	3	2	2	2	3	2	2
solcap_snp_c2_16004	1	1	2	1	1	1	2	2	1	0	2	0	0	0	0	0	1	1	1	1	2	1	1	1	2	0	1	2	2	2	1	1	2	0	1	2	2	1	1	1	1	1	2	2	1	2	2	2	1
solcap_snp_c2_16025	0	0	0	0	0	0	0	0	0	0	0	0	0	0	0	0	0	0	0	0	0	0	0	0	0	0	0	0	0	0	0	0	0	0	0	0	0	0	0	0	0	0	0	0	0	0	0	0	0
solcap_snp_c2_16039	3	2	1	3	1	2	3	1	3	3	2	1	3	3	1	4	4	2	4	2	3	3	1	3	2	2	3	1	3	2	3	3	3	2	2	3	2	1	2	3	3	2	1	4	3	2	2	3	1
solcap_snp_c2_16135	2	2	1	4	2	2	3	1	1	3	0	3	1	2	1	2	2	3	0	3	2	2	2	2	2	1	3	2	2	2	0	2	1	4	1	3	2	1	2	3	2	3	1	2	3	3	2	3	2
solcap_snp_c2_16156	0	0	0	0	0	0	0	0	0	0	0	0	0	0	0	0	0	0	0	0	0	0	0	0	0	0	0	0	0	0	0	0	0	0	0	0	0	0	0	0	0	0	0	0	0	0	0	0	0
solcap_snp_c2_16169	4	4	4	4	4	4	4	4	4	4	4	4	4	4	4	4	4	4	4	4	4	4	4	4	4	4	4	4	4	4	4	4	4	4	4	4	4	4	4	4	4	4	4	4	4	4	4	4	4
solcap_snp_c2_16182	2	2	3	2	2	2	1	1	1	3	0	3	2	3	1	2	3	1	1	0	2	2	3	1	2	2	2	3	3	2	2	2	2	2	2	1	2	3	3	2	2	1	3	2	2	1	3	2	3
solcap_snp_c2_16200	1	2	3	2	1	0	1	1	1	2	0	3	2	3	1	2	3	1	1	0	1	2	2	0	1	2	1	3	2	1	2	1	2	2	1	1	2	3	2	1	2	0	2	2	1	1	2	1	2
solcap_snp_c2_16204	1	2	3	2	1	0	1	1	1	2	0	3	2	3	1	2	3	1	1	0	1	2	2	0	1	2	1	3	2	1	2	1	2	2	1	1	2	3	2	1	2	0	2	2	1	1	2	1	2
solcap_snp_c2_16238	4	2	4	3	3	2	3	2	3	4	2	4	4	4	3	3	4	3	3	2	3	3	4	2	3	3	3	4	3	3	3	3	3	3	3	3	4	4	3	3	3	2	3	3	3	2	3	3	3
solcap_snp_c2_16273	4	4	4	4	4	4	4	4	4	3	4	4	4	4	4	4	4	4	4	4	4	4	4	4	4	4	4	4	4	4	4	4	4	4	4	4	4	4	4	4	4	4	4	4	4	4	4	4	4
solcap_snp_c2_16275	2	1	3	1	2	2	2	2	1	1	1	2	1	1	1	2	1	1	1	2	2	2	2	1	1	0	1	1	1	2	1	2	1	2	3	2	1	1	2	2	0	1	0	1	1	1	2	3	1
solcap_snp_c2_16276	3	4	3	3	4	3	4	4	3	2	4	4	4	3	4	3	4	4	4	4	4	3	3	3	3	4	3	3	3	3	3	3	3	4	3	4	4	4	3	3	4	4	4	4	4	4	4	3	4
solcap_snp_c2_16277	3	4	3	3	4	3	4	4	3	2	4	4	4	3	4	3	4	4	4	4	4	3	3	3	3	4	3	3	3	3	3	3	3	4	3	4	4	4	3	3	4	4	4	4	4	4	4	3	4
solcap_snp_c2_16279	1	0	1	1	0	1	0	0	1	2	0	0	0	1	0	1	0	0	0	0	0	1	1	1	1	0	1	1	1	1	1	1	1	0	1	0	0	0	1	1	0	0	0	0	0	0	0	1	0
solcap_snp_c2_16286	0	0	0	0	0	0	0	0	0	0	0	0	0	0	0	0	0	0	0	0	0	0	0	0	0	0	0	0	0	0	0	0	0	0	0	0	0	0	0	0	0	0	0	0	0	0	0	0	0
solcap_snp_c2_16294	4	3	4	3	3	4	4	3	3	3	3	4	4	3	3	4	4	4	3	3	3	3	3	4	4	3	4	4	3	3	3	3	3	4	3	3	4	4	3	4	3	3	4	3	3	3	4	4	3
solcap_snp_c2_16298	0	1	0	1	1	0	0	1	1	1	1	0	0	1	1	0	0	0	1	1	1	1	1	0	0	1	0	0	1	1	1	1	1	0	1	1	0	0	1	0	1	1	0	1	1	1	0	0	1
solcap_snp_c2_16299	4	4	4	4	4	4	4	4	4	4	4	4	4	4	4	4	4	4	4	4	4	4	4	4	4	4	4	4	4	4	4	4	4	4	4	4	4	4	4	4	4	4	4	4	4	4	4	4	4
solcap_snp_c2_16300	0	0	0	0	0	0	0	0	0	0	0	0	0	0	0	0	0	0	0	0	0	0	0	0	0	0	0	0	0	0	0	0	0	0	0	0	0	0	0	0	0	0	0	0	0	0	0	0	0
solcap_snp_c2_16302	0	1	0	1	1	0	0	1	1	1	1	0	0	1	1	0	0	0	1	1	1	1	1	0	0	1	0	0	1	1	1	1	1	0	1	1	0	0	1	0	1	1	0	1	1	1	0	0	1
solcap_snp_c2_16314	4	3	3	4	3	4	3	3	4	4	4	3	4	3	4	4	4	3	3	3	3	4	3	4	4	4	4	4	4	3	4	4	4	3	3	3	3	3	3	3	4	3	4	4	3	4	3	3	3
solcap_snp_c2_16315	1	1	2	1	1	1	1	1	1	1	0	1	0	2	0	1	0	1	1	1	2	1	2	1	1	0	1	1	1	2	1	1	1	1	2	1	1	1	2	2	0	1	0	0	1	0	1	2	1
solcap_snp_c2_16335	2	1	1	1	0	1	1	1	1	2	1	0	2	1	2	1	1	1	1	2	1	1	2	2	1	2	2	1	2	2	2	2	2	0	1	2	2	1	1	NA	1	1	2	2	1	NA	1	1	1
solcap_snp_c2_16349	4	4	4	4	4	4	4	4	4	4	4	4	4	4	4	4	4	4	4	4	4	4	4	4	4	4	4	4	4	4	4	4	4	4	4	4	4	4	4	4	4	4	4	4	4	4	4	4	4
solcap_snp_c2_16350	2	1	1	1	2	2	2	2	2	1	2	2	2	1	2	1	2	1	2	1	1	2	1	1	2	1	1	2	1	1	0	2	1	2	2	0	2	2	1	1	1	1	1	1	2	1	1	2	2
solcap_snp_c2_16362	2	3	3	3	4	3	3	3	3	2	3	4	2	3	2	3	3	3	3	2	3	3	2	2	3	2	2	3	2	2	2	2	2	4	3	1	1	3	3	2	3	3	2	2	3	2	3	3	3
solcap_snp_c2_16369	4	4	4	4	4	4	4	4	4	4	4	4	4	4	4	4	4	4	4	4	4	4	4	4	4	4	4	4	4	4	4	4	4	4	4	4	4	4	4	4	4	4	4	4	4	4	4	4	4
solcap_snp_c2_164	1	2	2	2	1	1	1	1	1	3	2	1	2	2	2	3	2	0	3	2	2	2	2	1	2	NA	0	3	0	2	1	2	2	1	1	1	0	0	2	2	0	1	2	1	1	1	2	1	1
solcap_snp_c2_16424	3	1	3	1	1	3	2	3	2	4	NA	3	2	2	2	0	0	2	2	1	2	1	3	3	2	2	2	3	2	2	2	1	2	2	1	2	3	2	2	3	NA	3	2	1	2	2	3	2	3
solcap_snp_c2_16425	2	1	2	1	1	2	2	2	1	4	1	2	2	2	1	0	0	1	2	1	1	1	2	2	1	2	1	2	2	2	2	1	2	1	1	1	3	1	2	3	NA	2	1	1	2	2	2	1	2
solcap_snp_c2_16466	2	3	2	3	3	2	2	2	3	0	4	2	2	2	3	4	4	3	2	3	3	3	2	2	3	2	4	2	2	2	2	3	2	4	3	4	1	3	2	1	3	2	3	3	2	2	2	3	2
solcap_snp_c2_16567	0	1	0	0	1	1	0	1	1	0	0	1	0	1	0	0	0	0	0	1	0	1	0	0	0	1	1	0	0	0	1	0	0	1	0	1	0	0	1	0	1	1	1	1	1	1	1	1	0
solcap_snp_c2_16571	4	3	4	4	3	3	4	3	3	4	4	3	4	3	4	4	4	4	4	3	4	3	4	4	4	3	3	4	4	4	3	4	4	3	4	3	4	4	3	4	3	3	3	3	3	3	3	3	4
solcap_snp_c2_16675	0	2	2	1	0	0	1	1	1	1	1	0	2	0	1	1	1	1	2	1	1	0	1	1	1	0	1	2	1	2	1	1	1	1	1	1	2	1	1	2	0	1	0	1	1	1	0	1	1
solcap_snp_c2_16677	2	1	1	1	1	3	1	2	1	1	1	2	1	2	1	1	2	1	1	2	1	1	2	1	0	NA	2	1	1	1	2	1	0	3	2	2	1	1	2	2	2	3	2	2	2	2	2	2	1
solcap_snp_c2_16679	4	2	2	3	4	4	3	3	3	3	3	4	2	4	3	3	3	3	2	3	3	4	3	3	3	4	3	2	3	2	3	3	3	3	3	3	2	3	3	2	4	3	4	3	3	3	4	3	3
solcap_snp_c2_16680	0	2	2	1	0	0	1	1	1	1	1	0	2	0	1	1	1	1	2	1	1	0	1	1	1	0	1	2	1	2	1	1	1	1	1	1	2	1	1	2	0	1	0	1	1	1	0	1	1
solcap_snp_c2_16681	2	3	3	3	3	1	3	2	3	3	3	2	3	2	3	3	2	3	3	2	3	3	2	3	4	2	2	3	3	3	2	3	4	1	2	2	3	3	2	2	2	1	2	2	2	2	2	2	3
solcap_snp_c2_16682	0	2	2	1	0	0	1	1	1	1	1	0	2	0	1	1	1	1	2	1	1	0	1	1	1	0	1	2	1	2	1	1	1	1	1	1	2	1	1	2	0	1	0	1	1	1	0	1	1
solcap_snp_c2_16709	2	0	0	1	1	1	1	2	1	2	1	0	2	1	1	1	1	1	1	1	1	2	0	2	2	1	1	1	1	1	1	1	1	1	1	1	1	0	2	1	1	1	1	1	1	1	1	1	1
solcap_snp_c2_16712	4	4	4	4	4	4	4	4	4	4	4	4	4	4	4	4	4	4	4	4	4	4	4	4	4	4	4	4	4	4	4	4	4	4	4	4	4	4	4	4	4	4	4	4	4	4	4	4	4
solcap_snp_c2_16718	3	4	3	3	4	3	3	4	4	4	4	4	3	3	4	3	4	4	4	4	4	4	4	4	3	4	3	4	3	3	3	3	3	4	4	3	4	4	4	4	4	3	4	4	3	3	4	3	4
solcap_snp_c2_16720	0	1	0	1	0	1	1	1	0	0	1	1	1	1	0	0	1	0	1	0	1	0	1	0	0	0	0	0	0	0	0	0	0	1	0	0	1	0	0	0	0	1	1	0	0	0	1	1	0
solcap_snp_c2_16722	4	3	4	3	4	3	3	3	4	4	3	3	3	3	4	4	3	4	3	4	3	4	3	4	4	4	4	4	4	4	4	4	4	3	4	4	3	4	4	4	4	3	3	4	4	4	3	3	4
solcap_snp_c2_16726	4	3	4	3	4	3	3	3	4	4	3	3	3	3	4	4	3	4	3	4	3	4	3	4	4	4	4	4	4	4	4	4	4	3	4	4	3	4	4	4	4	3	4	4	4	4	3	3	4
solcap_snp_c2_16744	1	1	1	2	0	2	2	1	0	0	1	1	2	2	0	1	1	0	1	0	1	0	1	0	1	0	1	0	1	1	1	1	1	1	0	1	1	0	0	0	0	2	0	0	1	1	1	2	1
solcap_snp_c2_16746	2	2	2	2	2	2	3	3	2	4	2	2	2	2	2	2	2	2	2	3	2	2	2	2	NA	2	2	2	2	2	2	3	4	2	3	3	3	2	2	2	2	2	2	3	2	4	2	2	3
solcap_snp_c2_16771	4	3	4	3	3	4	4	4	4	4	3	4	4	4	3	3	3	4	3	3	4	3	4	4	4	4	3	4	3	3	4	4	4	3	3	4	3	3	4	3	4	3	3	4	3	4	4	3	4
solcap_snp_c2_16777	2	3	2	2	2	3	2	3	1	2	3	2	2	2	2	2	3	2	2	2	2	2	2	0	0	2	3	0	2	3	2	1	2	2	3	1	2	2	2	3	1	1	4	1	3	1	2	3	1
solcap_snp_c2_16785	0	0	0	0	0	0	0	0	0	0	0	0	0	0	0	0	0	0	0	0	0	0	0	0	0	0	0	0	0	0	0	0	0	0	0	0	0	0	0	0	0	0	0	0	0	0	0	0	0
solcap_snp_c2_16804	0	0	0	0	0	0	0	0	0	0	0	0	0	0	0	0	0	0	0	0	0	0	0	0	0	0	0	0	0	0	0	0	0	0	0	0	0	0	0	0	0	0	0	0	0	0	0	0	0
solcap_snp_c2_1681	4	4	4	4	4	4	4	4	4	4	4	4	4	4	4	4	4	4	4	4	4	4	4	4	4	4	4	4	4	4	4	4	4	4	4	4	4	4	4	4	4	4	4	4	4	4	4	4	4
solcap_snp_c2_16829	4	4	4	4	4	4	4	4	4	4	4	4	4	4	4	4	4	4	4	4	4	4	4	4	4	4	4	4	4	4	4	4	4	4	4	4	4	4	4	4	4	4	4	4	4	4	4	4	4
solcap_snp_c2_16831	4	3	3	3	3	3	3	4	4	3	4	3	4	3	4	3	4	4	4	3	3	4	4	4	3	3	3	4	4	4	3	4	3	3	4	3	3	3	3	3	4	3	3	4	4	4	3	3	4
solcap_snp_c2_16846	2	3	2	3	2	2	4	2	2	3	2	4	2	3	2	4	2	2	2	3	3	2	2	2	1	3	4	2	1	2	2	1	2	3	2	3	2	3	1	3	3	2	3	2	2	2	2	2	3
solcap_snp_c2_16847	2	3	2	3	2	2	4	2	2	3	2	4	2	3	2	4	2	2	2	3	3	2	2	2	1	3	4	2	1	2	2	1	2	3	2	3	2	3	1	3	3	2	3	2	2	2	2	2	3
solcap_snp_c2_16848	2	3	2	3	2	2	4	2	2	3	2	4	2	3	2	4	2	2	2	3	3	2	2	2	1	3	4	2	1	2	2	1	2	3	2	3	2	3	1	3	3	2	3	2	2	2	2	2	3
solcap_snp_c2_16863	2	3	3	2	2	4	3	4	3	4	2	3	3	3	2	2	2	3	2	2	3	2	3	2	2	3	2	2	2	2	3	3	3	2	2	3	2	2	3	3	3	1	3	3	2	3	3	2	3
solcap_snp_c2_1688	2	2	1	2	3	2	1	2	2	2	1	2	1	2	1	2	0	3	1	2	2	3	1	3	2	2	4	0	3	2	3	2	2	3	2	3	0	2	1	2	3	1	4	1	3	3	3	3	2
solcap_snp_c2_16915	2	3	3	1	3	3	2	3	4	3	2	3	2	2	3	2	3	1	2	3	3	1	3	1	2	4	1	1	2	4	1	3	4	3	3	3	3	3	3	2	4	2	3	3	3	2	3	1	4
solcap_snp_c2_16920	0	0	0	0	0	0	0	0	0	0	0	0	0	0	0	0	0	0	0	0	0	0	0	0	0	0	0	0	0	0	0	0	0	0	0	0	0	0	0	0	0	0	0	0	0	0	0	0	0
solcap_snp_c2_16930	4	4	4	4	4	4	4	4	4	4	4	4	4	4	4	4	4	4	4	4	4	4	4	4	4	4	4	4	4	4	4	4	4	4	4	4	4	4	4	4	4	4	4	4	4	4	4	4	4
solcap_snp_c2_16993	1	0	1	0	1	0	1	1	1	1	1	0	1	0	1	2	0	0	1	0	0	1	1	0	0	0	1	1	1	1	1	0	1	0	1	0	0	1	0	0	0	1	1	0	0	0	0	0	0
solcap_snp_c2_16994	2	3	2	2	3	2	3	2	3	1	2	2	3	2	2	3	2	2	2	2	1	2	3	2	2	2	2	3	2	3	2	1	2	2	2	2	2	2	1	1	1	3	3	2	2	2	2	2	2
solcap_snp_c2_16996	0	0	0	0	0	0	0	0	0	0	0	0	0	0	0	0	0	0	0	0	0	0	0	0	0	0	0	0	0	0	0	0	0	0	0	0	0	0	0	0	0	0	0	0	0	0	0	0	0
solcap_snp_c2_16997	4	3	4	3	4	4	3	4	3	4	4	3	3	3	4	3	4	3	4	3	4	3	3	3	3	4	4	4	4	3	4	4	4	3	4	3	4	4	3	4	4	4	4	3	3	4	3	4	3
solcap_snp_c2_16999	0	3	1	2	2	2	2	1	2	0	1	2	2	2	1	1	2	2	1	2	1	1	2	2	2	2	1	2	1	2	1	1	1	2	1	2	2	1	1	1	1	2	2	2	2	2	2	2	2
solcap_snp_c2_17061	4	3	4	3	3	3	3	3	4	3	4	3	4	3	4	4	3	4	4	3	3	4	4	4	4	3	3	3	3	4	4	3	4	3	4	3	3	4	4	3	4	3	3	4	4	3	4	3	4
solcap_snp_c2_1715	4	4	4	4	4	4	4	4	4	4	4	4	4	4	4	4	4	4	4	4	4	4	4	4	4	4	4	4	4	4	4	4	4	4	4	4	4	4	4	4	4	4	4	4	4	4	4	4	4
solcap_snp_c2_1716	4	4	4	4	4	4	4	4	4	4	4	4	4	4	4	4	4	4	4	4	4	4	4	4	4	4	4	4	4	4	4	4	4	4	4	4	4	4	4	4	4	4	4	4	4	4	4	4	4
solcap_snp_c2_1717	3	4	3	3	4	4	4	4	3	3	3	4	3	3	3	3	3	4	3	3	3	3	3	4	3	3	4	3	3	3	4	3	4	4	4	4	3	4	3	3	4	4	4	3	4	3	4	3	4
solcap_snp_c2_1718	2	3	1	2	4	3	2	2	2	3	2	3	1	2	2	2	1	3	2	3	3	3	2	3	3	3	4	1	3	2	3	3	3	4	2	4	1	3	1	3	4	1	4	1	3	3	3	3	2
solcap_snp_c2_1719	1	1	2	1	0	1	2	2	1	0	1	1	2	1	1	1	2	1	1	0	0	0	1	1	0	0	0	2	0	1	1	0	1	0	2	0	2	1	2	0	0	3	0	2	1	0	1	0	2
solcap_snp_c2_17191	3	3	2	3	2	3	3	2	3	2	3	3	3	3	4	4	3	4	3	3	3	3	3	4	3	2	4	3	2	4	3	2	4	3	3	4	4	2	3	3	3	3	3	3	4	4	3	3	2
solcap_snp_c2_1720	3	3	2	3	4	3	2	2	3	4	3	3	2	3	3	3	2	3	3	4	4	4	3	3	4	4	4	2	4	3	3	4	3	4	2	4	2	3	2	4	4	1	4	2	3	4	3	4	2
solcap_snp_c2_1721	0	0	0	0	0	0	0	0	0	0	0	0	0	0	0	0	0	0	0	0	0	0	0	0	0	0	0	0	0	0	0	0	0	0	0	0	0	0	0	0	0	0	0	0	0	0	0	0	0
solcap_snp_c2_17218	2	2	1	3	2	4	2	2	1	2	2	3	1	3	2	2	2	2	1	2	2	2	3	1	1	3	2	1	2	1	2	2	1	3	3	2	1	2	2	1	3	3	3	2	2	2	3	1	2
solcap_snp_c2_1722	3	4	3	3	4	4	4	4	3	3	3	4	3	3	3	3	3	4	3	3	3	3	3	4	3	3	4	3	3	3	4	3	4	4	4	4	3	4	3	3	4	4	4	3	4	3	4	3	4
solcap_snp_c2_1724	4	4	4	4	4	4	4	4	4	4	4	4	4	4	4	4	4	4	4	4	4	4	4	4	4	4	4	4	4	4	4	4	4	4	4	4	4	4	4	4	4	4	4	4	4	4	4	4	4
solcap_snp_c2_1725	4	4	4	4	4	4	4	4	4	4	4	4	4	4	4	4	4	4	4	4	4	4	4	4	4	4	4	4	4	4	4	4	4	4	4	4	4	4	4	4	4	4	4	4	4	4	4	4	4
solcap_snp_c2_17279	2	0	1	1	0	2	1	1	0	1	1	1	1	1	1	1	1	1	1	1	1	0	2	0	0	0	1	1	1	1	1	1	0	2	2	1	1	1	1	1	1	2	1	1	1	1	1	0	1
solcap_snp_c2_17304	1	1	1	2	1	0	2	2	2	0	2	0	2	2	1	1	1	2	1	1	1	1	2	1	0	1	1	1	0	2	1	1	0	1	2	2	0	1	0	1	1	2	1	0	1	1	1	2	1
solcap_snp_c2_17317	1	1	1	2	1	0	2	2	2	0	2	0	2	2	1	1	1	2	1	1	1	1	2	1	0	1	1	1	0	2	1	1	0	1	2	2	0	1	0	1	1	2	1	0	1	1	1	2	1
solcap_snp_c2_17332	2	4	4	3	3	3	3	2	3	3	3	4	2	3	3	3	3	3	3	3	3	2	4	2	2	3	3	3	3	3	3	3	3	3	3	3	3	4	2	3	3	3	3	3	3	3	3	3	3
solcap_snp_c2_17377	3	2	3	3	3	3	2	3	2	3	3	3	3	1	2	2	3	2	3	2	2	2	4	2	3	2	2	2	3	3	2	3	3	3	4	3	3	3	3	2	3	2	2	2	2	2	3	3	3
solcap_snp_c2_17378	4	4	4	4	4	4	4	4	4	4	4	4	4	4	4	4	4	4	4	4	4	4	4	4	4	4	4	4	4	4	4	4	4	4	4	4	4	4	4	4	4	4	4	4	4	4	4	4	4
solcap_snp_c2_17379	0	0	0	0	0	0	0	0	0	0	0	0	0	0	0	0	0	0	0	0	0	0	0	0	0	0	0	0	0	0	0	0	0	0	0	0	0	0	0	0	0	0	0	0	0	0	0	0	0
solcap_snp_c2_17380	3	2	3	3	3	3	2	3	2	3	3	3	3	1	2	2	3	2	3	2	2	2	4	2	3	2	2	2	3	3	2	3	3	3	4	3	3	3	3	2	3	2	2	2	2	2	3	3	3
[truncated: 3,490 more rows]
[truncated: 158 more columns]
