# Supplementary material for: Linkage and QTL mapping for tuber shape and specific gravity in a tetraploid mapping population of potato representing the russet market class
Source: BMC Plant Biol. 2021 Nov 3;21:507. doi: 10.1186/s12870-021-03265-2 (PMC8565078; doi:10.1186/s12870-021-03265-2)
Supplement: Supplementary file 8 — Additional file 8: Supplementary Table S2 Tuber shape and specific gravity phenotype data of the A05141 mapping population (XLSX 101 KB). ** Supplementary Table 2 is uploaded as a separate Excel file. [file 12870_2021_3265_MOESM8_ESM.xlsx]

## Sheet: Tuber_Shape
clone_ID	year	loc	rep	TS
A05141-001	2010	ID	1	3
A05141-002	2010	ID	1	3
A05141-003	2010	ID	1	NA
A05141-004	2010	ID	1	5
A05141-005	2010	ID	1	4
A05141-006	2010	ID	1	4
A05141-007	2010	ID	1	5
A05141-008	2010	ID	1	5
A05141-009	2010	ID	1	4
A05141-010	2010	ID	1	5
A05141-011	2010	ID	1	5
A05141-012	2010	ID	1	3
A05141-013	2010	ID	1	4
A05141-014	2010	ID	1	5
A05141-015	2010	ID	1	5
A05141-016	2010	ID	1	3
A05141-017	2010	ID	1	5
A05141-018	2010	ID	1	5
A05141-019	2010	ID	1	4
A05141-020	2010	ID	1	NA
A05141-021	2010	ID	1	5
A05141-022	2010	ID	1	NA
A05141-023	2010	ID	1	5
A05141-024	2010	ID	1	5
A05141-025	2010	ID	1	3
A05141-027	2010	ID	1	5
A05141-028	2010	ID	1	5
A05141-029	2010	ID	1	5
A05141-030	2010	ID	1	5
A05141-031	2010	ID	1	5
A05141-032	2010	ID	1	NA
A05141-033	2010	ID	1	5
A05141-034	2010	ID	1	4
A05141-035	2010	ID	1	4
A05141-037	2010	ID	1	5
A05141-039	2010	ID	1	4
A05141-040	2010	ID	1	4
A05141-041	2010	ID	1	5
A05141-042	2010	ID	1	NA
A05141-043	2010	ID	1	4
A05141-044	2010	ID	1	5
A05141-045	2010	ID	1	5
A05141-046	2010	ID	1	4
A05141-047	2010	ID	1	5
A05141-048	2010	ID	1	5
A05141-050	2010	ID	1	4
A05141-051	2010	ID	1	5
A05141-052	2010	ID	1	5
A05141-053	2010	ID	1	4
A05141-054	2010	ID	1	5
A05141-055	2010	ID	1	5
A05141-056	2010	ID	1	NA
A05141-057	2010	ID	1	NA
A05141-058	2010	ID	1	5
A05141-059	2010	ID	1	3
A05141-060	2010	ID	1	5
A05141-061	2010	ID	1	5
A05141-062	2010	ID	1	3
A05141-063	2010	ID	1	4
A05141-064	2010	ID	1	5
A05141-065	2010	ID	1	4
A05141-066	2010	ID	1	4
A05141-067	2010	ID	1	4
A05141-068	2010	ID	1	5
A05141-069	2010	ID	1	5
A05141-070	2010	ID	1	NA
A05141-071	2010	ID	1	3
A05141-072	2010	ID	1	5
A05141-073	2010	ID	1	5
A05141-075	2010	ID	1	4
A05141-076	2010	ID	1	5
A05141-077	2010	ID	1	5
A05141-078	2010	ID	1	5
A05141-079	2010	ID	1	4
A05141-080	2010	ID	1	5
A05141-081	2010	ID	1	5
A05141-082	2010	ID	1	5
A05141-083	2010	ID	1	NA
A05141-084	2010	ID	1	5
A05141-086	2010	ID	1	5
A05141-087	2010	ID	1	3
A05141-088	2010	ID	1	5
A05141-090	2010	ID	1	3
A05141-091	2010	ID	1	3
A05141-092	2010	ID	1	4
A05141-093	2010	ID	1	5
A05141-094	2010	ID	1	3
A05141-095	2010	ID	1	4
A05141-096	2010	ID	1	5
A05141-097	2010	ID	1	4
A05141-098	2010	ID	1	3
A05141-099	2010	ID	1	5
A05141-100	2010	ID	1	5
A05141-101	2010	ID	1	5
A05141-102	2010	ID	1	5
A05141-104	2010	ID	1	NA
A05141-105	2010	ID	1	5
A05141-106	2010	ID	1	5
A05141-107	2010	ID	1	4
A05141-108	2010	ID	1	5
A05141-109	2010	ID	1	4
A05141-110	2010	ID	1	4
A05141-111	2010	ID	1	5
A05141-112	2010	ID	1	5
A05141-113	2010	ID	1	NA
A05141-114	2010	ID	1	4
A05141-115	2010	ID	1	5
A05141-116	2010	ID	1	3
A05141-118	2010	ID	1	3
A05141-119	2010	ID	1	5
A05141-120	2010	ID	1	4
A05141-121	2010	ID	1	4
A05141-122	2010	ID	1	NA
A05141-123	2010	ID	1	NA
A05141-124	2010	ID	1	NA
A05141-125	2010	ID	1	5
A05141-201	2010	ID	1	5
A05141-202	2010	ID	1	4
A05141-203	2010	ID	1	4
A05141-204	2010	ID	1	4
A05141-205	2010	ID	1	NA
A05141-206	2010	ID	1	4
A05141-207	2010	ID	1	4
A05141-208	2010	ID	1	4
A05141-209	2010	ID	1	5
A05141-210	2010	ID	1	3
A05141-211	2010	ID	1	4
A05141-212	2010	ID	1	3
A05141-213	2010	ID	1	4
A05141-214	2010	ID	1	5
A05141-215	2010	ID	1	5
A05141-216	2010	ID	1	NA
A05141-217	2010	ID	1	4
A05141-218	2010	ID	1	5
A05141-219	2010	ID	1	5
A05141-220	2010	ID	1	4
A05141-221	2010	ID	1	4
A05141-222	2010	ID	1	4
A05141-223	2010	ID	1	5
A05141-224	2010	ID	1	4
A05141-225	2010	ID	1	4
A05141-226	2010	ID	1	NA
A05141-227	2010	ID	1	NA
A05141-228	2010	ID	1	5
A05141-229	2010	ID	1	3
A05141-230	2010	ID	1	5
A05141-231	2010	ID	1	5
A05141-232	2010	ID	1	NA
A05141-233	2010	ID	1	NA
A05141-234	2010	ID	1	NA
A05141-235	2010	ID	1	4
A05141-236	2010	ID	1	NA
A05141-237	2010	ID	1	NA
A05141-238	2010	ID	1	5
A05141-239	2010	ID	1	4
A05141-240	2010	ID	1	4
A05141-241	2010	ID	1	NA
A05141-242	2010	ID	1	5
A05141-243	2010	ID	1	5
A05141-244	2010	ID	1	3
A05141-245	2010	ID	1	5
A05141-246	2010	ID	1	5
A05141-247	2010	ID	1	5
A05141-248	2010	ID	1	3
A05141-249	2010	ID	1	4
A05141-250	2010	ID	1	NA
A05141-251	2010	ID	1	5
A05141-252	2010	ID	1	4
A05141-253	2010	ID	1	4
A05141-254	2010	ID	1	4
A05141-255	2010	ID	1	5
A05141-256	2010	ID	1	4
A05141-257	2010	ID	1	4
A05141-258	2010	ID	1	4
A05141-259	2010	ID	1	5
A05141-260	2010	ID	1	NA
A05141-261	2010	ID	1	NA
A05141-262	2010	ID	1	5
A05141-263	2010	ID	1	5
A05141-264	2010	ID	1	4
A05141-265	2010	ID	1	5
A05141-266	2010	ID	1	5
A05141-267	2010	ID	1	NA
A05141-268	2010	ID	1	4
A05141-269	2010	ID	1	2
A05141-271	2010	ID	1	NA
A05141-272	2010	ID	1	4
A05141-273	2010	ID	1	NA
A05141-274	2010	ID	1	4
A05141-275	2010	ID	1	4
A05141-276	2010	ID	1	3
A05141-277	2010	ID	1	4
A05141-278	2010	ID	1	4
A05141-280	2010	ID	1	5
A05141-281	2010	ID	1	5
A05141-283	2010	ID	1	4
A05141-284	2010	ID	1	NA
A05141-286	2010	ID	1	NA
A05141-291	2010	ID	1	3
A05141-292	2010	ID	1	3
A05141-293	2010	ID	1	5
A05141-296	2010	ID	1	3
A05141-297	2010	ID	1	NA
A05141-299	2010	ID	1	NA
A05141-300	2010	ID	1	5
A05141-001	2010	ID	2	3
A05141-002	2010	ID	2	3
A05141-003	2010	ID	2	4
A05141-004	2010	ID	2	5
A05141-005	2010	ID	2	4
A05141-006	2010	ID	2	3
A05141-007	2010	ID	2	5
A05141-008	2010	ID	2	5
A05141-009	2010	ID	2	4
A05141-010	2010	ID	2	NA
A05141-011	2010	ID	2	NA
A05141-012	2010	ID	2	NA
A05141-013	2010	ID	2	4
A05141-014	2010	ID	2	NA
A05141-015	2010	ID	2	4
A05141-016	2010	ID	2	3
A05141-017	2010	ID	2	5
A05141-018	2010	ID	2	5
A05141-019	2010	ID	2	3
A05141-020	2010	ID	2	NA
A05141-021	2010	ID	2	5
A05141-022	2010	ID	2	3
A05141-023	2010	ID	2	5
A05141-024	2010	ID	2	4
A05141-025	2010	ID	2	4
A05141-027	2010	ID	2	5
A05141-028	2010	ID	2	NA
A05141-029	2010	ID	2	5
A05141-030	2010	ID	2	5
A05141-031	2010	ID	2	5
A05141-032	2010	ID	2	5
A05141-033	2010	ID	2	4
A05141-034	2010	ID	2	5
A05141-035	2010	ID	2	5
A05141-037	2010	ID	2	5
A05141-039	2010	ID	2	4
A05141-040	2010	ID	2	5
A05141-041	2010	ID	2	5
A05141-042	2010	ID	2	5
A05141-043	2010	ID	2	5
A05141-044	2010	ID	2	5
A05141-045	2010	ID	2	5
A05141-046	2010	ID	2	4
A05141-047	2010	ID	2	5
A05141-048	2010	ID	2	5
A05141-050	2010	ID	2	5
A05141-051	2010	ID	2	NA
A05141-052	2010	ID	2	5
A05141-053	2010	ID	2	4
A05141-054	2010	ID	2	4
A05141-055	2010	ID	2	5
A05141-056	2010	ID	2	NA
A05141-057	2010	ID	2	NA
A05141-058	2010	ID	2	3
A05141-059	2010	ID	2	3
A05141-060	2010	ID	2	5
A05141-061	2010	ID	2	5
A05141-062	2010	ID	2	2
A05141-063	2010	ID	2	4
A05141-064	2010	ID	2	4
A05141-065	2010	ID	2	5
A05141-066	2010	ID	2	5
A05141-067	2010	ID	2	4
A05141-068	2010	ID	2	4
A05141-069	2010	ID	2	5
A05141-070	2010	ID	2	5
A05141-071	2010	ID	2	4
A05141-072	2010	ID	2	5
A05141-073	2010	ID	2	3
A05141-075	2010	ID	2	4
A05141-076	2010	ID	2	4
A05141-077	2010	ID	2	5
A05141-078	2010	ID	2	5
A05141-079	2010	ID	2	4
A05141-080	2010	ID	2	5
A05141-081	2010	ID	2	4
A05141-082	2010	ID	2	5
A05141-083	2010	ID	2	5
A05141-084	2010	ID	2	5
A05141-086	2010	ID	2	5
A05141-087	2010	ID	2	3
A05141-088	2010	ID	2	5
A05141-090	2010	ID	2	4
A05141-091	2010	ID	2	3
A05141-092	2010	ID	2	4
A05141-093	2010	ID	2	5
A05141-094	2010	ID	2	3
A05141-095	2010	ID	2	5
A05141-096	2010	ID	2	5
A05141-097	2010	ID	2	4
A05141-098	2010	ID	2	3
A05141-099	2010	ID	2	5
A05141-100	2010	ID	2	5
A05141-101	2010	ID	2	5
A05141-102	2010	ID	2	4
A05141-104	2010	ID	2	NA
A05141-105	2010	ID	2	4
A05141-106	2010	ID	2	5
A05141-107	2010	ID	2	5
A05141-108	2010	ID	2	5
A05141-109	2010	ID	2	5
A05141-110	2010	ID	2	4
A05141-111	2010	ID	2	5
A05141-112	2010	ID	2	5
A05141-113	2010	ID	2	NA
A05141-114	2010	ID	2	3
A05141-115	2010	ID	2	5
A05141-116	2010	ID	2	3
A05141-118	2010	ID	2	3
A05141-119	2010	ID	2	4
A05141-120	2010	ID	2	4
A05141-121	2010	ID	2	5
A05141-122	2010	ID	2	NA
A05141-123	2010	ID	2	NA
A05141-124	2010	ID	2	NA
A05141-125	2010	ID	2	5
A05141-201	2010	ID	2	4
A05141-202	2010	ID	2	4
A05141-203	2010	ID	2	4
A05141-204	2010	ID	2	3
A05141-205	2010	ID	2	NA
A05141-206	2010	ID	2	4
A05141-207	2010	ID	2	5
A05141-208	2010	ID	2	5
A05141-209	2010	ID	2	5
A05141-210	2010	ID	2	3
A05141-211	2010	ID	2	5
A05141-212	2010	ID	2	4
A05141-213	2010	ID	2	4
A05141-214	2010	ID	2	5
A05141-215	2010	ID	2	5
A05141-216	2010	ID	2	NA
A05141-217	2010	ID	2	5
A05141-218	2010	ID	2	3
A05141-219	2010	ID	2	5
A05141-220	2010	ID	2	4
A05141-221	2010	ID	2	4
A05141-222	2010	ID	2	3
A05141-223	2010	ID	2	4
A05141-224	2010	ID	2	5
A05141-225	2010	ID	2	2
A05141-226	2010	ID	2	NA
A05141-227	2010	ID	2	NA
A05141-228	2010	ID	2	5
A05141-229	2010	ID	2	4
A05141-230	2010	ID	2	3
A05141-231	2010	ID	2	4
A05141-232	2010	ID	2	NA
A05141-233	2010	ID	2	NA
A05141-234	2010	ID	2	NA
A05141-235	2010	ID	2	5
A05141-236	2010	ID	2	NA
A05141-237	2010	ID	2	NA
A05141-238	2010	ID	2	4
A05141-239	2010	ID	2	3
A05141-240	2010	ID	2	5
A05141-241	2010	ID	2	NA
A05141-242	2010	ID	2	5
A05141-243	2010	ID	2	4
A05141-244	2010	ID	2	3
A05141-245	2010	ID	2	5
A05141-246	2010	ID	2	5
A05141-247	2010	ID	2	5
A05141-248	2010	ID	2	5
A05141-249	2010	ID	2	5
A05141-250	2010	ID	2	NA
A05141-251	2010	ID	2	5
A05141-252	2010	ID	2	2
A05141-253	2010	ID	2	3
A05141-254	2010	ID	2	5
A05141-255	2010	ID	2	5
A05141-256	2010	ID	2	4
A05141-257	2010	ID	2	5
A05141-258	2010	ID	2	4
A05141-259	2010	ID	2	5
A05141-260	2010	ID	2	NA
A05141-261	2010	ID	2	NA
A05141-262	2010	ID	2	5
A05141-263	2010	ID	2	5
A05141-264	2010	ID	2	3
A05141-265	2010	ID	2	5
A05141-266	2010	ID	2	4
A05141-267	2010	ID	2	4
A05141-268	2010	ID	2	4
A05141-269	2010	ID	2	3
A05141-271	2010	ID	2	NA
A05141-272	2010	ID	2	3
A05141-273	2010	ID	2	NA
A05141-274	2010	ID	2	4
A05141-275	2010	ID	2	4
A05141-276	2010	ID	2	3
A05141-277	2010	ID	2	2
A05141-278	2010	ID	2	3
A05141-280	2010	ID	2	4
A05141-281	2010	ID	2	5
A05141-283	2010	ID	2	5
A05141-284	2010	ID	2	NA
A05141-286	2010	ID	2	NA
A05141-291	2010	ID	2	3
A05141-292	2010	ID	2	3
A05141-293	2010	ID	2	5
A05141-296	2010	ID	2	3
A05141-297	2010	ID	2	NA
A05141-299	2010	ID	2	NA
A05141-300	2010	ID	2	4
A05141-001	2011	ID	1	4
A05141-002	2011	ID	1	3
A05141-003	2011	ID	1	3
A05141-004	2011	ID	1	5
A05141-005	2011	ID	1	4
A05141-006	2011	ID	1	4
A05141-007	2011	ID	1	5
A05141-008	2011	ID	1	NA
A05141-009	2011	ID	1	4
A05141-010	2011	ID	1	5
A05141-011	2011	ID	1	5
A05141-012	2011	ID	1	4
A05141-013	2011	ID	1	5
A05141-014	2011	ID	1	5
A05141-015	2011	ID	1	NA
A05141-016	2011	ID	1	3
A05141-017	2011	ID	1	4
A05141-018	2011	ID	1	5
A05141-019	2011	ID	1	NA
A05141-020	2011	ID	1	NA
A05141-021	2011	ID	1	5
A05141-022	2011	ID	1	5
A05141-023	2011	ID	1	5
A05141-024	2011	ID	1	NA
A05141-025	2011	ID	1	3
A05141-027	2011	ID	1	NA
A05141-028	2011	ID	1	5
A05141-029	2011	ID	1	5
A05141-030	2011	ID	1	4
A05141-031	2011	ID	1	5
A05141-032	2011	ID	1	4
A05141-033	2011	ID	1	4
A05141-034	2011	ID	1	NA
A05141-035	2011	ID	1	5
A05141-037	2011	ID	1	4
A05141-039	2011	ID	1	4
A05141-040	2011	ID	1	NA
A05141-041	2011	ID	1	5
A05141-042	2011	ID	1	4
A05141-043	2011	ID	1	4
A05141-044	2011	ID	1	5
A05141-045	2011	ID	1	5
A05141-046	2011	ID	1	4
A05141-047	2011	ID	1	5
A05141-048	2011	ID	1	5
A05141-050	2011	ID	1	3
A05141-051	2011	ID	1	4
A05141-052	2011	ID	1	5
A05141-053	2011	ID	1	2
A05141-054	2011	ID	1	2
A05141-055	2011	ID	1	5
A05141-056	2011	ID	1	NA
A05141-057	2011	ID	1	3
A05141-058	2011	ID	1	4
A05141-059	2011	ID	1	2
A05141-060	2011	ID	1	5
A05141-061	2011	ID	1	5
A05141-062	2011	ID	1	5
A05141-063	2011	ID	1	4
A05141-064	2011	ID	1	NA
A05141-065	2011	ID	1	4
A05141-066	2011	ID	1	3
A05141-067	2011	ID	1	5
A05141-068	2011	ID	1	4
A05141-069	2011	ID	1	4
A05141-070	2011	ID	1	5
A05141-071	2011	ID	1	NA
A05141-072	2011	ID	1	5
A05141-073	2011	ID	1	5
A05141-075	2011	ID	1	4
A05141-076	2011	ID	1	5
A05141-077	2011	ID	1	5
A05141-078	2011	ID	1	5
A05141-079	2011	ID	1	4
A05141-080	2011	ID	1	5
A05141-081	2011	ID	1	5
A05141-082	2011	ID	1	5
A05141-083	2011	ID	1	5
A05141-084	2011	ID	1	3
A05141-086	2011	ID	1	5
A05141-087	2011	ID	1	3
A05141-088	2011	ID	1	5
A05141-090	2011	ID	1	3
A05141-091	2011	ID	1	3
A05141-092	2011	ID	1	5
A05141-093	2011	ID	1	5
A05141-094	2011	ID	1	NA
A05141-095	2011	ID	1	5
A05141-096	2011	ID	1	4
A05141-097	2011	ID	1	4
A05141-098	2011	ID	1	NA
A05141-099	2011	ID	1	4
A05141-100	2011	ID	1	5
A05141-101	2011	ID	1	5
A05141-102	2011	ID	1	NA
A05141-104	2011	ID	1	4
A05141-105	2011	ID	1	5
A05141-106	2011	ID	1	5
A05141-107	2011	ID	1	4
A05141-108	2011	ID	1	4
A05141-109	2011	ID	1	NA
A05141-110	2011	ID	1	4
A05141-111	2011	ID	1	5
A05141-112	2011	ID	1	5
A05141-113	2011	ID	1	NA
A05141-114	2011	ID	1	NA
A05141-115	2011	ID	1	5
A05141-116	2011	ID	1	4
A05141-118	2011	ID	1	2
A05141-119	2011	ID	1	5
A05141-120	2011	ID	1	5
A05141-121	2011	ID	1	4
A05141-122	2011	ID	1	4
A05141-123	2011	ID	1	NA
A05141-124	2011	ID	1	NA
A05141-125	2011	ID	1	5
A05141-201	2011	ID	1	NA
A05141-202	2011	ID	1	3
A05141-203	2011	ID	1	3
A05141-204	2011	ID	1	5
A05141-205	2011	ID	1	NA
A05141-206	2011	ID	1	4
A05141-207	2011	ID	1	4
A05141-208	2011	ID	1	5
A05141-209	2011	ID	1	3
A05141-210	2011	ID	1	NA
A05141-211	2011	ID	1	5
A05141-212	2011	ID	1	3
A05141-213	2011	ID	1	4
A05141-214	2011	ID	1	5
A05141-215	2011	ID	1	5
A05141-216	2011	ID	1	NA
A05141-217	2011	ID	1	5
A05141-218	2011	ID	1	3
A05141-219	2011	ID	1	5
A05141-220	2011	ID	1	5
A05141-221	2011	ID	1	4
A05141-222	2011	ID	1	4
A05141-223	2011	ID	1	5
A05141-224	2011	ID	1	5
A05141-225	2011	ID	1	4
A05141-226	2011	ID	1	NA
A05141-227	2011	ID	1	NA
A05141-228	2011	ID	1	4
A05141-229	2011	ID	1	4
A05141-230	2011	ID	1	5
A05141-231	2011	ID	1	5
A05141-232	2011	ID	1	NA
A05141-233	2011	ID	1	NA
A05141-234	2011	ID	1	NA
A05141-235	2011	ID	1	3
A05141-236	2011	ID	1	NA
A05141-237	2011	ID	1	NA
A05141-238	2011	ID	1	5
A05141-239	2011	ID	1	4
A05141-240	2011	ID	1	4
A05141-241	2011	ID	1	NA
A05141-242	2011	ID	1	NA
A05141-243	2011	ID	1	5
A05141-244	2011	ID	1	4
A05141-245	2011	ID	1	5
A05141-246	2011	ID	1	3
A05141-247	2011	ID	1	5
A05141-248	2011	ID	1	5
A05141-249	2011	ID	1	NA
A05141-250	2011	ID	1	NA
A05141-251	2011	ID	1	5
A05141-252	2011	ID	1	2
A05141-253	2011	ID	1	3
A05141-254	2011	ID	1	4
A05141-255	2011	ID	1	5
A05141-256	2011	ID	1	3
A05141-257	2011	ID	1	4
A05141-258	2011	ID	1	3
A05141-259	2011	ID	1	5
A05141-260	2011	ID	1	NA
A05141-261	2011	ID	1	NA
A05141-262	2011	ID	1	5
A05141-263	2011	ID	1	5
A05141-264	2011	ID	1	3
A05141-265	2011	ID	1	5
A05141-266	2011	ID	1	4
A05141-267	2011	ID	1	5
A05141-268	2011	ID	1	4
A05141-269	2011	ID	1	NA
A05141-271	2011	ID	1	NA
A05141-272	2011	ID	1	2
A05141-273	2011	ID	1	NA
A05141-274	2011	ID	1	4
A05141-275	2011	ID	1	4
A05141-276	2011	ID	1	3
A05141-277	2011	ID	1	2
A05141-278	2011	ID	1	4
A05141-280	2011	ID	1	5
A05141-281	2011	ID	1	5
A05141-283	2011	ID	1	4
A05141-284	2011	ID	1	NA
A05141-286	2011	ID	1	NA
A05141-291	2011	ID	1	3
A05141-292	2011	ID	1	3
A05141-293	2011	ID	1	5
A05141-296	2011	ID	1	NA
A05141-297	2011	ID	1	NA
A05141-299	2011	ID	1	NA
A05141-300	2011	ID	1	5
A05141-001	2011	ID	2	5
A05141-002	2011	ID	2	5
A05141-003	2011	ID	2	4
A05141-004	2011	ID	2	5
A05141-005	2011	ID	2	4
A05141-006	2011	ID	2	3
A05141-007	2011	ID	2	5
A05141-008	2011	ID	2	NA
A05141-009	2011	ID	2	3
A05141-010	2011	ID	2	5
A05141-011	2011	ID	2	5
A05141-012	2011	ID	2	3
A05141-013	2011	ID	2	5
A05141-014	2011	ID	2	4
A05141-015	2011	ID	2	NA
A05141-016	2011	ID	2	3
A05141-017	2011	ID	2	5
A05141-018	2011	ID	2	5
A05141-019	2011	ID	2	NA
A05141-020	2011	ID	2	NA
A05141-021	2011	ID	2	5
A05141-022	2011	ID	2	5
A05141-023	2011	ID	2	5
A05141-024	2011	ID	2	NA
A05141-025	2011	ID	2	4
A05141-027	2011	ID	2	NA
A05141-028	2011	ID	2	5
A05141-029	2011	ID	2	5
A05141-030	2011	ID	2	5
A05141-031	2011	ID	2	5
A05141-032	2011	ID	2	5
A05141-033	2011	ID	2	5
A05141-034	2011	ID	2	NA
A05141-035	2011	ID	2	5
A05141-037	2011	ID	2	5
A05141-039	2011	ID	2	4
A05141-040	2011	ID	2	NA
A05141-041	2011	ID	2	5
A05141-042	2011	ID	2	5
A05141-043	2011	ID	2	5
A05141-044	2011	ID	2	5
A05141-045	2011	ID	2	3
A05141-046	2011	ID	2	5
A05141-047	2011	ID	2	5
A05141-048	2011	ID	2	5
A05141-050	2011	ID	2	4
A05141-051	2011	ID	2	5
A05141-052	2011	ID	2	5
A05141-053	2011	ID	2	3
A05141-054	2011	ID	2	4
A05141-055	2011	ID	2	3
A05141-056	2011	ID	2	NA
A05141-057	2011	ID	2	3
A05141-058	2011	ID	2	5
A05141-059	2011	ID	2	3
A05141-060	2011	ID	2	5
A05141-061	2011	ID	2	2
A05141-062	2011	ID	2	5
A05141-063	2011	ID	2	5
A05141-064	2011	ID	2	NA
A05141-065	2011	ID	2	4
A05141-066	2011	ID	2	5
A05141-067	2011	ID	2	5
A05141-068	2011	ID	2	5
A05141-069	2011	ID	2	5
A05141-070	2011	ID	2	5
A05141-071	2011	ID	2	NA
A05141-072	2011	ID	2	5
A05141-073	2011	ID	2	5
A05141-075	2011	ID	2	5
A05141-076	2011	ID	2	5
A05141-077	2011	ID	2	5
A05141-078	2011	ID	2	5
A05141-079	2011	ID	2	3
A05141-080	2011	ID	2	5
A05141-081	2011	ID	2	5
A05141-082	2011	ID	2	5
A05141-083	2011	ID	2	5
A05141-084	2011	ID	2	3
A05141-086	2011	ID	2	5
A05141-087	2011	ID	2	4
A05141-088	2011	ID	2	5
A05141-090	2011	ID	2	5
A05141-091	2011	ID	2	3
A05141-092	2011	ID	2	5
A05141-093	2011	ID	2	5
A05141-094	2011	ID	2	NA
A05141-095	2011	ID	2	3
A05141-096	2011	ID	2	5
A05141-097	2011	ID	2	3
A05141-098	2011	ID	2	NA
A05141-099	2011	ID	2	5
A05141-100	2011	ID	2	5
A05141-101	2011	ID	2	5
A05141-102	2011	ID	2	NA
A05141-104	2011	ID	2	5
A05141-105	2011	ID	2	5
A05141-106	2011	ID	2	5
A05141-107	2011	ID	2	4
A05141-108	2011	ID	2	5
A05141-109	2011	ID	2	NA
A05141-110	2011	ID	2	4
A05141-111	2011	ID	2	5
A05141-112	2011	ID	2	5
A05141-113	2011	ID	2	NA
A05141-114	2011	ID	2	NA
A05141-115	2011	ID	2	5
A05141-116	2011	ID	2	5
A05141-118	2011	ID	2	2
A05141-119	2011	ID	2	3
A05141-120	2011	ID	2	5
A05141-121	2011	ID	2	5
A05141-122	2011	ID	2	3
A05141-123	2011	ID	2	NA
A05141-124	2011	ID	2	NA
A05141-125	2011	ID	2	5
A05141-201	2011	ID	2	3
A05141-202	2011	ID	2	2
A05141-203	2011	ID	2	3
A05141-204	2011	ID	2	5
A05141-205	2011	ID	2	NA
A05141-206	2011	ID	2	4
A05141-207	2011	ID	2	5
A05141-208	2011	ID	2	5
A05141-209	2011	ID	2	3
A05141-210	2011	ID	2	5
A05141-211	2011	ID	2	5
A05141-212	2011	ID	2	2
A05141-213	2011	ID	2	4
A05141-214	2011	ID	2	5
A05141-215	2011	ID	2	5
A05141-216	2011	ID	2	NA
A05141-217	2011	ID	2	5
A05141-218	2011	ID	2	NA
A05141-219	2011	ID	2	5
A05141-220	2011	ID	2	5
A05141-221	2011	ID	2	4
A05141-222	2011	ID	2	5
A05141-223	2011	ID	2	5
A05141-224	2011	ID	2	5
A05141-225	2011	ID	2	4
A05141-226	2011	ID	2	NA
A05141-227	2011	ID	2	NA
A05141-228	2011	ID	2	4
A05141-229	2011	ID	2	4
A05141-230	2011	ID	2	5
A05141-231	2011	ID	2	3
A05141-232	2011	ID	2	NA
A05141-233	2011	ID	2	NA
A05141-234	2011	ID	2	NA
A05141-235	2011	ID	2	4
A05141-236	2011	ID	2	NA
A05141-237	2011	ID	2	NA
A05141-238	2011	ID	2	3
A05141-239	2011	ID	2	3
A05141-240	2011	ID	2	4
A05141-241	2011	ID	2	NA
A05141-242	2011	ID	2	5
A05141-243	2011	ID	2	5
A05141-244	2011	ID	2	4
A05141-245	2011	ID	2	5
A05141-246	2011	ID	2	5
A05141-247	2011	ID	2	5
A05141-248	2011	ID	2	3
A05141-249	2011	ID	2	5
A05141-250	2011	ID	2	NA
A05141-251	2011	ID	2	5
A05141-252	2011	ID	2	3
A05141-253	2011	ID	2	3
A05141-254	2011	ID	2	4
A05141-255	2011	ID	2	5
A05141-256	2011	ID	2	3
A05141-257	2011	ID	2	5
A05141-258	2011	ID	2	4
A05141-259	2011	ID	2	5
A05141-260	2011	ID	2	NA
A05141-261	2011	ID	2	NA
A05141-262	2011	ID	2	5
A05141-263	2011	ID	2	5
A05141-264	2011	ID	2	3
A05141-265	2011	ID	2	5
A05141-266	2011	ID	2	5
A05141-267	2011	ID	2	5
A05141-268	2011	ID	2	5
A05141-269	2011	ID	2	NA
A05141-271	2011	ID	2	NA
A05141-272	2011	ID	2	3
A05141-273	2011	ID	2	NA
A05141-274	2011	ID	2	3
A05141-275	2011	ID	2	4
A05141-276	2011	ID	2	2
A05141-277	2011	ID	2	4
A05141-278	2011	ID	2	5
A05141-280	2011	ID	2	5
A05141-281	2011	ID	2	5
A05141-283	2011	ID	2	NA
A05141-284	2011	ID	2	NA
A05141-286	2011	ID	2	NA
A05141-291	2011	ID	2	3
A05141-292	2011	ID	2	4
A05141-293	2011	ID	2	5
A05141-296	2011	ID	2	NA
A05141-297	2011	ID	2	NA
A05141-299	2011	ID	2	NA
A05141-300	2011	ID	2	3
A05141-001	2010	NC	1	3
A05141-002	2010	NC	1	3
A05141-003	2010	NC	1	3
A05141-004	2010	NC	1	4
A05141-005	2010	NC	1	5
A05141-006	2010	NC	1	3
A05141-007	2010	NC	1	5
A05141-008	2010	NC	1	5
A05141-009	2010	NC	1	3
A05141-010	2010	NC	1	3
A05141-011	2010	NC	1	3
A05141-012	2010	NC	1	3
A05141-013	2010	NC	1	4
A05141-014	2010	NC	1	4
A05141-015	2010	NC	1	4
A05141-016	2010	NC	1	4
A05141-017	2010	NC	1	2
A05141-018	2010	NC	1	4
A05141-019	2010	NC	1	4
A05141-020	2010	NC	1	NA
A05141-021	2010	NC	1	5
A05141-022	2010	NC	1	2
A05141-023	2010	NC	1	4
A05141-024	2010	NC	1	5
A05141-025	2010	NC	1	4
A05141-027	2010	NC	1	5
A05141-028	2010	NC	1	4
A05141-029	2010	NC	1	3
A05141-030	2010	NC	1	4
A05141-031	2010	NC	1	3
A05141-032	2010	NC	1	3
A05141-033	2010	NC	1	3
A05141-034	2010	NC	1	3
A05141-035	2010	NC	1	3
A05141-037	2010	NC	1	4
A05141-039	2010	NC	1	2
A05141-040	2010	NC	1	3
A05141-041	2010	NC	1	4
A05141-042	2010	NC	1	5
A05141-043	2010	NC	1	4
A05141-044	2010	NC	1	5
A05141-045	2010	NC	1	4
A05141-046	2010	NC	1	4
A05141-047	2010	NC	1	4
A05141-048	2010	NC	1	4
A05141-050	2010	NC	1	3
A05141-051	2010	NC	1	3
A05141-052	2010	NC	1	5
A05141-053	2010	NC	1	3
A05141-054	2010	NC	1	3
A05141-055	2010	NC	1	3
A05141-056	2010	NC	1	NA
A05141-057	2010	NC	1	NA
A05141-058	2010	NC	1	4
A05141-059	2010	NC	1	3
A05141-060	2010	NC	1	5
A05141-061	2010	NC	1	4
A05141-062	2010	NC	1	5
A05141-063	2010	NC	1	4
A05141-064	2010	NC	1	5
A05141-065	2010	NC	1	4
A05141-066	2010	NC	1	3
A05141-067	2010	NC	1	3
A05141-068	2010	NC	1	3
A05141-069	2010	NC	1	4
A05141-070	2010	NC	1	5
A05141-071	2010	NC	1	3
A05141-072	2010	NC	1	5
A05141-073	2010	NC	1	3
A05141-075	2010	NC	1	3
A05141-076	2010	NC	1	5
A05141-077	2010	NC	1	5
A05141-078	2010	NC	1	5
A05141-079	2010	NC	1	3
A05141-080	2010	NC	1	3
A05141-081	2010	NC	1	4
A05141-082	2010	NC	1	5
A05141-083	2010	NC	1	4
A05141-084	2010	NC	1	3
A05141-086	2010	NC	1	4
A05141-087	2010	NC	1	4
A05141-088	2010	NC	1	3
A05141-090	2010	NC	1	4
A05141-091	2010	NC	1	4
A05141-092	2010	NC	1	4
A05141-093	2010	NC	1	4
A05141-094	2010	NC	1	5
A05141-095	2010	NC	1	4
A05141-096	2010	NC	1	4
A05141-097	2010	NC	1	3
A05141-098	2010	NC	1	3
A05141-099	2010	NC	1	4
A05141-100	2010	NC	1	4
A05141-101	2010	NC	1	4
A05141-102	2010	NC	1	3
A05141-104	2010	NC	1	NA
A05141-105	2010	NC	1	4
A05141-106	2010	NC	1	3
A05141-107	2010	NC	1	3
A05141-108	2010	NC	1	3
A05141-109	2010	NC	1	5
A05141-110	2010	NC	1	3
A05141-111	2010	NC	1	4
A05141-112	2010	NC	1	5
A05141-113	2010	NC	1	NA
A05141-114	2010	NC	1	3
A05141-115	2010	NC	1	5
A05141-116	2010	NC	1	3
A05141-118	2010	NC	1	3
A05141-119	2010	NC	1	5
A05141-120	2010	NC	1	3
A05141-121	2010	NC	1	4
A05141-122	2010	NC	1	NA
A05141-123	2010	NC	1	NA
A05141-124	2010	NC	1	NA
A05141-125	2010	NC	1	4
A05141-201	2010	NC	1	3
A05141-202	2010	NC	1	3
A05141-203	2010	NC	1	NA
A05141-204	2010	NC	1	4
A05141-205	2010	NC	1	NA
A05141-206	2010	NC	1	3
A05141-207	2010	NC	1	4
A05141-208	2010	NC	1	4
A05141-209	2010	NC	1	5
A05141-210	2010	NC	1	5
A05141-211	2010	NC	1	2
A05141-212	2010	NC	1	2
A05141-213	2010	NC	1	3
A05141-214	2010	NC	1	4
A05141-215	2010	NC	1	3
A05141-216	2010	NC	1	NA
A05141-217	2010	NC	1	4
A05141-218	2010	NC	1	4
A05141-219	2010	NC	1	5
A05141-220	2010	NC	1	3
A05141-221	2010	NC	1	3
A05141-222	2010	NC	1	4
A05141-223	2010	NC	1	4
A05141-224	2010	NC	1	4
A05141-225	2010	NC	1	2
A05141-226	2010	NC	1	NA
A05141-227	2010	NC	1	NA
A05141-228	2010	NC	1	3
A05141-229	2010	NC	1	4
A05141-230	2010	NC	1	4
A05141-231	2010	NC	1	4
A05141-232	2010	NC	1	NA
A05141-233	2010	NC	1	NA
A05141-234	2010	NC	1	NA
A05141-235	2010	NC	1	3
A05141-236	2010	NC	1	NA
A05141-237	2010	NC	1	NA
A05141-238	2010	NC	1	3
A05141-239	2010	NC	1	3
A05141-240	2010	NC	1	3
A05141-241	2010	NC	1	NA
A05141-242	2010	NC	1	3
A05141-243	2010	NC	1	3
A05141-244	2010	NC	1	3
A05141-245	2010	NC	1	5
A05141-246	2010	NC	1	4
A05141-247	2010	NC	1	3
A05141-248	2010	NC	1	3
A05141-249	2010	NC	1	4
A05141-250	2010	NC	1	NA
A05141-251	2010	NC	1	NA
A05141-252	2010	NC	1	3
A05141-253	2010	NC	1	3
A05141-254	2010	NC	1	3
A05141-255	2010	NC	1	5
A05141-256	2010	NC	1	4
A05141-257	2010	NC	1	3
A05141-258	2010	NC	1	3
A05141-259	2010	NC	1	5
A05141-260	2010	NC	1	NA
A05141-261	2010	NC	1	NA
A05141-262	2010	NC	1	3
A05141-263	2010	NC	1	4
A05141-264	2010	NC	1	3
A05141-265	2010	NC	1	4
A05141-266	2010	NC	1	4
A05141-267	2010	NC	1	2
A05141-268	2010	NC	1	4
A05141-269	2010	NC	1	3
A05141-271	2010	NC	1	NA
A05141-272	2010	NC	1	NA
A05141-273	2010	NC	1	NA
A05141-274	2010	NC	1	4
A05141-275	2010	NC	1	3
A05141-276	2010	NC	1	NA
A05141-277	2010	NC	1	4
A05141-278	2010	NC	1	4
A05141-280	2010	NC	1	5
A05141-281	2010	NC	1	3
A05141-283	2010	NC	1	4
A05141-284	2010	NC	1	NA
A05141-286	2010	NC	1	NA
A05141-291	2010	NC	1	4
A05141-292	2010	NC	1	NA
A05141-293	2010	NC	1	5
A05141-296	2010	NC	1	4
A05141-297	2010	NC	1	NA
A05141-299	2010	NC	1	NA
A05141-300	2010	NC	1	4
A05141-001	2010	NC	2	NA
A05141-002	2010	NC	2	3
A05141-003	2010	NC	2	3
A05141-004	2010	NC	2	4
A05141-005	2010	NC	2	3
A05141-006	2010	NC	2	3
A05141-007	2010	NC	2	5
A05141-008	2010	NC	2	4
A05141-009	2010	NC	2	4
A05141-010	2010	NC	2	3
A05141-011	2010	NC	2	3
A05141-012	2010	NC	2	3
A05141-013	2010	NC	2	4
A05141-014	2010	NC	2	3
A05141-015	2010	NC	2	2
A05141-016	2010	NC	2	3
A05141-017	2010	NC	2	4
A05141-018	2010	NC	2	5
A05141-019	2010	NC	2	3
A05141-020	2010	NC	2	NA
A05141-021	2010	NC	2	NA
A05141-022	2010	NC	2	2
A05141-023	2010	NC	2	3
A05141-024	2010	NC	2	4
A05141-025	2010	NC	2	3
A05141-027	2010	NC	2	4
A05141-028	2010	NC	2	3
A05141-029	2010	NC	2	5
A05141-030	2010	NC	2	4
A05141-031	2010	NC	2	2
A05141-032	2010	NC	2	3
A05141-033	2010	NC	2	2
A05141-034	2010	NC	2	3
A05141-035	2010	NC	2	3
A05141-037	2010	NC	2	3
A05141-039	2010	NC	2	2
A05141-040	2010	NC	2	3
A05141-041	2010	NC	2	3
A05141-042	2010	NC	2	4
A05141-043	2010	NC	2	4
A05141-044	2010	NC	2	4
A05141-045	2010	NC	2	3
A05141-046	2010	NC	2	3
A05141-047	2010	NC	2	4
A05141-048	2010	NC	2	4
A05141-050	2010	NC	2	3
A05141-051	2010	NC	2	3
A05141-052	2010	NC	2	5
A05141-053	2010	NC	2	3
A05141-054	2010	NC	2	3
A05141-055	2010	NC	2	4
A05141-056	2010	NC	2	NA
A05141-057	2010	NC	2	NA
A05141-058	2010	NC	2	4
A05141-059	2010	NC	2	3
A05141-060	2010	NC	2	3
A05141-061	2010	NC	2	4
A05141-062	2010	NC	2	3
A05141-063	2010	NC	2	3
A05141-064	2010	NC	2	5
A05141-065	2010	NC	2	3
A05141-066	2010	NC	2	3
A05141-067	2010	NC	2	3
A05141-068	2010	NC	2	3
A05141-069	2010	NC	2	3
A05141-070	2010	NC	2	4
A05141-071	2010	NC	2	4
A05141-072	2010	NC	2	4
A05141-073	2010	NC	2	5
A05141-075	2010	NC	2	3
A05141-076	2010	NC	2	4
A05141-077	2010	NC	2	5
A05141-078	2010	NC	2	4
A05141-079	2010	NC	2	3
A05141-080	2010	NC	2	3
A05141-081	2010	NC	2	4
A05141-082	2010	NC	2	4
A05141-083	2010	NC	2	3
A05141-084	2010	NC	2	3
A05141-086	2010	NC	2	5
A05141-087	2010	NC	2	4
A05141-088	2010	NC	2	3
A05141-090	2010	NC	2	4
A05141-091	2010	NC	2	3
A05141-092	2010	NC	2	3
A05141-093	2010	NC	2	3
A05141-094	2010	NC	2	4
A05141-095	2010	NC	2	5
A05141-096	2010	NC	2	5
A05141-097	2010	NC	2	3
A05141-098	2010	NC	2	2
A05141-099	2010	NC	2	3
A05141-100	2010	NC	2	5
A05141-101	2010	NC	2	4
A05141-102	2010	NC	2	3
A05141-104	2010	NC	2	NA
A05141-105	2010	NC	2	4
A05141-106	2010	NC	2	3
A05141-107	2010	NC	2	4
A05141-108	2010	NC	2	3
A05141-109	2010	NC	2	4
A05141-110	2010	NC	2	3
A05141-111	2010	NC	2	4
A05141-112	2010	NC	2	4
A05141-113	2010	NC	2	NA
A05141-114	2010	NC	2	3
A05141-115	2010	NC	2	5
A05141-116	2010	NC	2	5
A05141-118	2010	NC	2	3
A05141-119	2010	NC	2	4
A05141-120	2010	NC	2	NA
A05141-121	2010	NC	2	3
A05141-122	2010	NC	2	NA
A05141-123	2010	NC	2	NA
A05141-124	2010	NC	2	NA
A05141-125	2010	NC	2	4
A05141-201	2010	NC	2	3
A05141-202	2010	NC	2	3
A05141-203	2010	NC	2	NA
A05141-204	2010	NC	2	3
A05141-205	2010	NC	2	NA
A05141-206	2010	NC	2	4
A05141-207	2010	NC	2	NA
A05141-208	2010	NC	2	5
A05141-209	2010	NC	2	NA
A05141-210	2010	NC	2	3
A05141-211	2010	NC	2	3
A05141-212	2010	NC	2	3
A05141-213	2010	NC	2	3
A05141-214	2010	NC	2	2
A05141-215	2010	NC	2	4
A05141-216	2010	NC	2	NA
A05141-217	2010	NC	2	3
A05141-218	2010	NC	2	5
A05141-219	2010	NC	2	3
A05141-220	2010	NC	2	3
A05141-221	2010	NC	2	2
A05141-222	2010	NC	2	3
A05141-223	2010	NC	2	3
A05141-224	2010	NC	2	3
A05141-225	2010	NC	2	3
A05141-226	2010	NC	2	NA
A05141-227	2010	NC	2	NA
A05141-228	2010	NC	2	3
A05141-229	2010	NC	2	4
A05141-230	2010	NC	2	4
A05141-231	2010	NC	2	3
A05141-232	2010	NC	2	NA
A05141-233	2010	NC	2	NA
A05141-234	2010	NC	2	NA
A05141-235	2010	NC	2	4
A05141-236	2010	NC	2	NA
A05141-237	2010	NC	2	NA
A05141-238	2010	NC	2	4
A05141-239	2010	NC	2	4
A05141-240	2010	NC	2	3
A05141-241	2010	NC	2	NA
A05141-242	2010	NC	2	3
A05141-243	2010	NC	2	3
A05141-244	2010	NC	2	3
A05141-245	2010	NC	2	NA
A05141-246	2010	NC	2	3
A05141-247	2010	NC	2	4
A05141-248	2010	NC	2	3
A05141-249	2010	NC	2	3
A05141-250	2010	NC	2	NA
A05141-251	2010	NC	2	4
A05141-252	2010	NC	2	3
A05141-253	2010	NC	2	3
A05141-254	2010	NC	2	3
A05141-255	2010	NC	2	4
A05141-256	2010	NC	2	4
A05141-257	2010	NC	2	4
A05141-258	2010	NC	2	4
A05141-259	2010	NC	2	5
A05141-260	2010	NC	2	NA
A05141-261	2010	NC	2	NA
A05141-262	2010	NC	2	3
A05141-263	2010	NC	2	3
A05141-264	2010	NC	2	3
A05141-265	2010	NC	2	NA
A05141-266	2010	NC	2	3
A05141-267	2010	NC	2	3
A05141-268	2010	NC	2	3
A05141-269	2010	NC	2	4
A05141-271	2010	NC	2	NA
A05141-272	2010	NC	2	4
A05141-273	2010	NC	2	NA
A05141-274	2010	NC	2	3
A05141-275	2010	NC	2	NA
A05141-276	2010	NC	2	NA
A05141-277	2010	NC	2	3
A05141-278	2010	NC	2	4
A05141-280	2010	NC	2	3
A05141-281	2010	NC	2	NA
A05141-283	2010	NC	2	NA
A05141-284	2010	NC	2	NA
A05141-286	2010	NC	2	NA
A05141-291	2010	NC	2	NA
A05141-292	2010	NC	2	3
A05141-293	2010	NC	2	NA
A05141-296	2010	NC	2	NA
A05141-297	2010	NC	2	NA
A05141-299	2010	NC	2	NA
A05141-300	2010	NC	2	NA
A05141-001	2011	NC	1	3
A05141-002	2011	NC	1	4
A05141-003	2011	NC	1	5
A05141-004	2011	NC	1	3
A05141-005	2011	NC	1	5
A05141-006	2011	NC	1	4
A05141-007	2011	NC	1	3
A05141-008	2011	NC	1	NA
A05141-009	2011	NC	1	5
A05141-010	2011	NC	1	3
A05141-011	2011	NC	1	5
A05141-012	2011	NC	1	4
A05141-013	2011	NC	1	4
A05141-014	2011	NC	1	4
A05141-015	2011	NC	1	NA
A05141-016	2011	NC	1	4
A05141-017	2011	NC	1	4
A05141-018	2011	NC	1	5
A05141-019	2011	NC	1	4
A05141-020	2011	NC	1	4
A05141-021	2011	NC	1	5
A05141-022	2011	NC	1	4
A05141-023	2011	NC	1	4
A05141-024	2011	NC	1	5
A05141-025	2011	NC	1	3
A05141-027	2011	NC	1	5
A05141-028	2011	NC	1	5
A05141-029	2011	NC	1	4
A05141-030	2011	NC	1	3
A05141-031	2011	NC	1	5
A05141-032	2011	NC	1	4
A05141-033	2011	NC	1	3
A05141-034	2011	NC	1	NA
A05141-035	2011	NC	1	4
A05141-037	2011	NC	1	3
A05141-039	2011	NC	1	2
A05141-040	2011	NC	1	NA
A05141-041	2011	NC	1	3
A05141-042	2011	NC	1	4
A05141-043	2011	NC	1	3
A05141-044	2011	NC	1	5
A05141-045	2011	NC	1	4
A05141-046	2011	NC	1	3
A05141-047	2011	NC	1	5
A05141-048	2011	NC	1	5
A05141-050	2011	NC	1	4
A05141-051	2011	NC	1	3
A05141-052	2011	NC	1	5
A05141-053	2011	NC	1	3
A05141-054	2011	NC	1	3
A05141-055	2011	NC	1	3
A05141-056	2011	NC	1	NA
A05141-057	2011	NC	1	NA
A05141-058	2011	NC	1	5
A05141-059	2011	NC	1	3
A05141-060	2011	NC	1	4
A05141-061	2011	NC	1	4
A05141-062	2011	NC	1	5
A05141-063	2011	NC	1	3
A05141-064	2011	NC	1	5
A05141-065	2011	NC	1	4
A05141-066	2011	NC	1	4
A05141-067	2011	NC	1	3
A05141-068	2011	NC	1	3
A05141-069	2011	NC	1	3
A05141-070	2011	NC	1	5
A05141-071	2011	NC	1	3
A05141-072	2011	NC	1	4
A05141-073	2011	NC	1	4
A05141-075	2011	NC	1	4
A05141-076	2011	NC	1	4
A05141-077	2011	NC	1	5
A05141-078	2011	NC	1	4
A05141-079	2011	NC	1	3
A05141-080	2011	NC	1	4
A05141-081	2011	NC	1	4
A05141-082	2011	NC	1	4
A05141-083	2011	NC	1	5
A05141-084	2011	NC	1	3
A05141-086	2011	NC	1	5
A05141-087	2011	NC	1	5
A05141-088	2011	NC	1	4
A05141-090	2011	NC	1	5
A05141-091	2011	NC	1	3
A05141-092	2011	NC	1	4
A05141-093	2011	NC	1	5
A05141-094	2011	NC	1	5
A05141-095	2011	NC	1	5
A05141-096	2011	NC	1	5
A05141-097	2011	NC	1	3
A05141-098	2011	NC	1	NA
A05141-099	2011	NC	1	3
A05141-100	2011	NC	1	5
A05141-101	2011	NC	1	4
A05141-102	2011	NC	1	NA
A05141-104	2011	NC	1	4
A05141-105	2011	NC	1	4
A05141-106	2011	NC	1	4
A05141-107	2011	NC	1	3
A05141-108	2011	NC	1	5
A05141-109	2011	NC	1	4
A05141-110	2011	NC	1	3
A05141-111	2011	NC	1	5
A05141-112	2011	NC	1	5
A05141-113	2011	NC	1	NA
A05141-114	2011	NC	1	NA
A05141-115	2011	NC	1	5
A05141-116	2011	NC	1	5
A05141-118	2011	NC	1	3
A05141-119	2011	NC	1	4
A05141-120	2011	NC	1	4
A05141-121	2011	NC	1	5
A05141-122	2011	NC	1	3
A05141-123	2011	NC	1	NA
A05141-124	2011	NC	1	NA
A05141-125	2011	NC	1	5
A05141-201	2011	NC	1	2
A05141-202	2011	NC	1	3
A05141-203	2011	NC	1	3
A05141-204	2011	NC	1	3
A05141-205	2011	NC	1	NA
A05141-206	2011	NC	1	3
A05141-207	2011	NC	1	3
A05141-208	2011	NC	1	4
A05141-209	2011	NC	1	NA
A05141-210	2011	NC	1	2
A05141-211	2011	NC	1	3
A05141-212	2011	NC	1	3
A05141-213	2011	NC	1	2
A05141-214	2011	NC	1	3
A05141-215	2011	NC	1	3
A05141-216	2011	NC	1	NA
A05141-217	2011	NC	1	2
A05141-218	2011	NC	1	4
A05141-219	2011	NC	1	4
A05141-220	2011	NC	1	3
A05141-221	2011	NC	1	2
A05141-222	2011	NC	1	3
A05141-223	2011	NC	1	3
A05141-224	2011	NC	1	3
A05141-225	2011	NC	1	2
A05141-226	2011	NC	1	NA
A05141-227	2011	NC	1	NA
A05141-228	2011	NC	1	3
A05141-229	2011	NC	1	4
A05141-230	2011	NC	1	3
A05141-231	2011	NC	1	3
A05141-232	2011	NC	1	NA
A05141-233	2011	NC	1	NA
A05141-234	2011	NC	1	NA
A05141-235	2011	NC	1	2
A05141-236	2011	NC	1	NA
A05141-237	2011	NC	1	NA
A05141-238	2011	NC	1	2
A05141-239	2011	NC	1	3
A05141-240	2011	NC	1	2
A05141-241	2011	NC	1	NA
A05141-242	2011	NC	1	3
A05141-243	2011	NC	1	2
A05141-244	2011	NC	1	2
A05141-245	2011	NC	1	3
A05141-246	2011	NC	1	NA
A05141-247	2011	NC	1	3
A05141-248	2011	NC	1	3
A05141-249	2011	NC	1	3
A05141-250	2011	NC	1	NA
A05141-251	2011	NC	1	3
A05141-252	2011	NC	1	2
A05141-253	2011	NC	1	3
A05141-254	2011	NC	1	2
A05141-255	2011	NC	1	5
A05141-256	2011	NC	1	3
A05141-257	2011	NC	1	3
A05141-258	2011	NC	1	3
A05141-259	2011	NC	1	4
A05141-260	2011	NC	1	NA
A05141-261	2011	NC	1	NA
A05141-262	2011	NC	1	4
A05141-263	2011	NC	1	4
A05141-264	2011	NC	1	3
A05141-265	2011	NC	1	3
A05141-266	2011	NC	1	4
A05141-267	2011	NC	1	2
A05141-268	2011	NC	1	2
A05141-269	2011	NC	1	NA
A05141-271	2011	NC	1	NA
A05141-272	2011	NC	1	NA
A05141-273	2011	NC	1	NA
A05141-274	2011	NC	1	3
A05141-275	2011	NC	1	NA
A05141-276	2011	NC	1	NA
A05141-277	2011	NC	1	2
A05141-278	2011	NC	1	3
A05141-280	2011	NC	1	NA
A05141-281	2011	NC	1	4
A05141-283	2011	NC	1	3
A05141-284	2011	NC	1	NA
A05141-286	2011	NC	1	NA
A05141-291	2011	NC	1	3
A05141-292	2011	NC	1	3
A05141-293	2011	NC	1	NA
A05141-296	2011	NC	1	NA
A05141-297	2011	NC	1	NA
A05141-299	2011	NC	1	NA
A05141-300	2011	NC	1	3
A05141-001	2011	NC	2	3
A05141-002	2011	NC	2	3
A05141-003	2011	NC	2	4
A05141-004	2011	NC	2	4
A05141-005	2011	NC	2	4
A05141-006	2011	NC	2	3
A05141-007	2011	NC	2	4
A05141-008	2011	NC	2	NA
A05141-009	2011	NC	2	3
A05141-010	2011	NC	2	3
A05141-011	2011	NC	2	4
A05141-012	2011	NC	2	3
A05141-013	2011	NC	2	3
A05141-014	2011	NC	2	3
A05141-015	2011	NC	2	NA
A05141-016	2011	NC	2	4
A05141-017	2011	NC	2	4
A05141-018	2011	NC	2	4
A05141-019	2011	NC	2	5
A05141-020	2011	NC	2	3
A05141-021	2011	NC	2	5
A05141-022	2011	NC	2	3
A05141-023	2011	NC	2	4
A05141-024	2011	NC	2	5
A05141-025	2011	NC	2	3
A05141-027	2011	NC	2	5
A05141-028	2011	NC	2	3
A05141-029	2011	NC	2	4
A05141-030	2011	NC	2	3
A05141-031	2011	NC	2	4
A05141-032	2011	NC	2	3
A05141-033	2011	NC	2	3
A05141-034	2011	NC	2	NA
A05141-035	2011	NC	2	3
A05141-037	2011	NC	2	3
A05141-039	2011	NC	2	2
A05141-040	2011	NC	2	NA
A05141-041	2011	NC	2	4
A05141-042	2011	NC	2	4
A05141-043	2011	NC	2	3
A05141-044	2011	NC	2	5
A05141-045	2011	NC	2	3
A05141-046	2011	NC	2	4
A05141-047	2011	NC	2	5
A05141-048	2011	NC	2	5
A05141-050	2011	NC	2	3
A05141-051	2011	NC	2	3
A05141-052	2011	NC	2	5
A05141-053	2011	NC	2	3
A05141-054	2011	NC	2	3
A05141-055	2011	NC	2	4
A05141-056	2011	NC	2	NA
A05141-057	2011	NC	2	NA
A05141-058	2011	NC	2	4
A05141-059	2011	NC	2	3
A05141-060	2011	NC	2	4
A05141-061	2011	NC	2	3
A05141-062	2011	NC	2	4
A05141-063	2011	NC	2	3
A05141-064	2011	NC	2	5
A05141-065	2011	NC	2	3
A05141-066	2011	NC	2	3
A05141-067	2011	NC	2	3
A05141-068	2011	NC	2	3
A05141-069	2011	NC	2	3
A05141-070	2011	NC	2	4
A05141-071	2011	NC	2	4
A05141-072	2011	NC	2	4
A05141-073	2011	NC	2	4
A05141-075	2011	NC	2	4
A05141-076	2011	NC	2	4
A05141-077	2011	NC	2	5
A05141-078	2011	NC	2	4
A05141-079	2011	NC	2	3
A05141-080	2011	NC	2	4
A05141-081	2011	NC	2	4
A05141-082	2011	NC	2	4
A05141-083	2011	NC	2	4
A05141-084	2011	NC	2	4
A05141-086	2011	NC	2	5
A05141-087	2011	NC	2	4
A05141-088	2011	NC	2	4
A05141-090	2011	NC	2	5
A05141-091	2011	NC	2	3
A05141-092	2011	NC	2	3
A05141-093	2011	NC	2	5
A05141-094	2011	NC	2	4
A05141-095	2011	NC	2	4
A05141-096	2011	NC	2	5
A05141-097	2011	NC	2	3
A05141-098	2011	NC	2	NA
A05141-099	2011	NC	2	3
A05141-100	2011	NC	2	4
A05141-101	2011	NC	2	4
A05141-102	2011	NC	2	NA
A05141-104	2011	NC	2	3
A05141-105	2011	NC	2	3
A05141-106	2011	NC	2	4
A05141-107	2011	NC	2	3
A05141-108	2011	NC	2	4
A05141-109	2011	NC	2	4
A05141-110	2011	NC	2	3
A05141-111	2011	NC	2	4
A05141-112	2011	NC	2	5
A05141-113	2011	NC	2	NA
A05141-114	2011	NC	2	NA
A05141-115	2011	NC	2	5
A05141-116	2011	NC	2	3
A05141-118	2011	NC	2	3
A05141-119	2011	NC	2	4
A05141-120	2011	NC	2	4
A05141-121	2011	NC	2	4
A05141-122	2011	NC	2	3
A05141-123	2011	NC	2	NA
A05141-124	2011	NC	2	NA
A05141-125	2011	NC	2	4
A05141-201	2011	NC	2	3
A05141-202	2011	NC	2	3
A05141-203	2011	NC	2	NA
A05141-204	2011	NC	2	3
A05141-205	2011	NC	2	NA
A05141-206	2011	NC	2	3
A05141-207	2011	NC	2	3
A05141-208	2011	NC	2	NA
A05141-209	2011	NC	2	NA
A05141-210	2011	NC	2	3
A05141-211	2011	NC	2	2
A05141-212	2011	NC	2	3
A05141-213	2011	NC	2	2
A05141-214	2011	NC	2	3
A05141-215	2011	NC	2	3
A05141-216	2011	NC	2	NA
A05141-217	2011	NC	2	3
A05141-218	2011	NC	2	5
A05141-219	2011	NC	2	3
A05141-220	2011	NC	2	3
A05141-221	2011	NC	2	2
A05141-222	2011	NC	2	2
A05141-223	2011	NC	2	3
A05141-224	2011	NC	2	3
A05141-225	2011	NC	2	2
A05141-226	2011	NC	2	NA
A05141-227	2011	NC	2	NA
A05141-228	2011	NC	2	4
A05141-229	2011	NC	2	4
A05141-230	2011	NC	2	3
A05141-231	2011	NC	2	3
A05141-232	2011	NC	2	NA
A05141-233	2011	NC	2	NA
A05141-234	2011	NC	2	NA
A05141-235	2011	NC	2	3
A05141-236	2011	NC	2	NA
A05141-237	2011	NC	2	NA
A05141-238	2011	NC	2	3
A05141-239	2011	NC	2	3
A05141-240	2011	NC	2	2
A05141-241	2011	NC	2	NA
A05141-242	2011	NC	2	3
A05141-243	2011	NC	2	2
A05141-244	2011	NC	2	3
A05141-245	2011	NC	2	4
A05141-246	2011	NC	2	NA
A05141-247	2011	NC	2	3
A05141-248	2011	NC	2	3
A05141-249	2011	NC	2	3
A05141-250	2011	NC	2	NA
A05141-251	2011	NC	2	3
A05141-252	2011	NC	2	3
A05141-253	2011	NC	2	3
A05141-254	2011	NC	2	3
A05141-255	2011	NC	2	4
A05141-256	2011	NC	2	3
A05141-257	2011	NC	2	3
A05141-258	2011	NC	2	NA
A05141-259	2011	NC	2	NA
A05141-260	2011	NC	2	NA
A05141-261	2011	NC	2	NA
A05141-262	2011	NC	2	3
A05141-263	2011	NC	2	3
A05141-264	2011	NC	2	3
A05141-265	2011	NC	2	3
A05141-266	2011	NC	2	3
A05141-267	2011	NC	2	NA
A05141-268	2011	NC	2	3
A05141-269	2011	NC	2	NA
A05141-271	2011	NC	2	NA
A05141-272	2011	NC	2	NA
A05141-273	2011	NC	2	NA
A05141-274	2011	NC	2	3
A05141-275	2011	NC	2	NA
A05141-276	2011	NC	2	NA
A05141-277	2011	NC	2	2
A05141-278	2011	NC	2	3
A05141-280	2011	NC	2	4
A05141-281	2011	NC	2	3
A05141-283	2011	NC	2	3
A05141-284	2011	NC	2	NA
A05141-286	2011	NC	2	NA
A05141-291	2011	NC	2	3
A05141-292	2011	NC	2	3
A05141-293	2011	NC	2	NA
A05141-296	2011	NC	2	NA
A05141-297	2011	NC	2	NA
A05141-299	2011	NC	2	NA
A05141-300	2011	NC	2	3

## Sheet: Specific_Gravity
clone_ID	year	loc	rep	SG
A05141-001	2010	ID	1	1.087
A05141-002	2010	ID	1	1.079
A05141-003	2010	ID	1	NA
A05141-004	2010	ID	1	1.102
A05141-005	2010	ID	1	1.099
A05141-006	2010	ID	1	1.088
A05141-007	2010	ID	1	1.082
A05141-008	2010	ID	1	1.087
A05141-009	2010	ID	1	1.081
A05141-010	2010	ID	1	1.096
A05141-011	2010	ID	1	1.097
A05141-012	2010	ID	1	1.092
A05141-013	2010	ID	1	1.086
A05141-014	2010	ID	1	1.091
A05141-015	2010	ID	1	1.095
A05141-016	2010	ID	1	1.078
A05141-017	2010	ID	1	1.095
A05141-018	2010	ID	1	1.099
A05141-019	2010	ID	1	1.082
A05141-020	2010	ID	1	NA
A05141-021	2010	ID	1	1.09
A05141-022	2010	ID	1	NA
A05141-023	2010	ID	1	1.083
A05141-024	2010	ID	1	1.097
A05141-025	2010	ID	1	1.092
A05141-027	2010	ID	1	1.092
A05141-028	2010	ID	1	1.09
A05141-029	2010	ID	1	1.087
A05141-030	2010	ID	1	1.092
A05141-031	2010	ID	1	1.109
A05141-032	2010	ID	1	NA
A05141-033	2010	ID	1	1.093
A05141-034	2010	ID	1	1.088
A05141-035	2010	ID	1	1.096
A05141-037	2010	ID	1	1.096
A05141-039	2010	ID	1	1.092
A05141-040	2010	ID	1	1.091
A05141-041	2010	ID	1	1.095
A05141-042	2010	ID	1	NA
A05141-043	2010	ID	1	1.094
A05141-044	2010	ID	1	1.087
A05141-045	2010	ID	1	1.094
A05141-046	2010	ID	1	1.099
A05141-047	2010	ID	1	1.089
A05141-048	2010	ID	1	1.088
A05141-050	2010	ID	1	1.093
A05141-051	2010	ID	1	1.097
A05141-052	2010	ID	1	1.093
A05141-053	2010	ID	1	1.083
A05141-054	2010	ID	1	1.082
A05141-055	2010	ID	1	1.093
A05141-056	2010	ID	1	NA
A05141-057	2010	ID	1	NA
A05141-058	2010	ID	1	1.101
A05141-059	2010	ID	1	1.089
A05141-060	2010	ID	1	1.098
A05141-061	2010	ID	1	1.089
A05141-062	2010	ID	1	1.09
A05141-063	2010	ID	1	1.073
A05141-064	2010	ID	1	1.087
A05141-065	2010	ID	1	1.082
A05141-066	2010	ID	1	1.088
A05141-067	2010	ID	1	1.092
A05141-068	2010	ID	1	1.088
A05141-069	2010	ID	1	1.089
A05141-070	2010	ID	1	NA
A05141-071	2010	ID	1	1.092
A05141-072	2010	ID	1	1.09
A05141-073	2010	ID	1	1.094
A05141-075	2010	ID	1	1.106
A05141-076	2010	ID	1	1.098
A05141-077	2010	ID	1	1.088
A05141-078	2010	ID	1	1.081
A05141-079	2010	ID	1	1.095
A05141-080	2010	ID	1	1.081
A05141-081	2010	ID	1	1.089
A05141-082	2010	ID	1	1.101
A05141-083	2010	ID	1	NA
A05141-084	2010	ID	1	1.101
A05141-086	2010	ID	1	1.093
A05141-087	2010	ID	1	1.087
A05141-088	2010	ID	1	1.088
A05141-090	2010	ID	1	1.092
A05141-091	2010	ID	1	1.081
A05141-092	2010	ID	1	1.086
A05141-093	2010	ID	1	1.076
A05141-094	2010	ID	1	1.088
A05141-095	2010	ID	1	1.091
A05141-096	2010	ID	1	1.098
A05141-097	2010	ID	1	1.085
A05141-098	2010	ID	1	1.086
A05141-099	2010	ID	1	1.094
A05141-100	2010	ID	1	1.087
A05141-101	2010	ID	1	1.096
A05141-102	2010	ID	1	1.094
A05141-104	2010	ID	1	NA
A05141-105	2010	ID	1	1.078
A05141-106	2010	ID	1	1.1
A05141-107	2010	ID	1	1.096
A05141-108	2010	ID	1	1.081
A05141-109	2010	ID	1	1.078
A05141-110	2010	ID	1	1.092
A05141-111	2010	ID	1	1.094
A05141-112	2010	ID	1	1.1
A05141-113	2010	ID	1	NA
A05141-114	2010	ID	1	1.097
A05141-115	2010	ID	1	1.103
A05141-116	2010	ID	1	1.082
A05141-118	2010	ID	1	1.086
A05141-119	2010	ID	1	1.083
A05141-120	2010	ID	1	1.088
A05141-121	2010	ID	1	1.091
A05141-122	2010	ID	1	NA
A05141-123	2010	ID	1	NA
A05141-124	2010	ID	1	NA
A05141-125	2010	ID	1	1.095
A05141-201	2010	ID	1	1.095
A05141-202	2010	ID	1	1.085
A05141-203	2010	ID	1	1.094
A05141-204	2010	ID	1	1.091
A05141-205	2010	ID	1	NA
A05141-206	2010	ID	1	1.087
A05141-207	2010	ID	1	1.083
A05141-208	2010	ID	1	1.091
A05141-209	2010	ID	1	1.091
A05141-210	2010	ID	1	1.094
A05141-211	2010	ID	1	1.088
A05141-212	2010	ID	1	1.087
A05141-213	2010	ID	1	1.096
A05141-214	2010	ID	1	1.079
A05141-215	2010	ID	1	1.098
A05141-216	2010	ID	1	NA
A05141-217	2010	ID	1	1.095
A05141-218	2010	ID	1	1.076
A05141-219	2010	ID	1	1.094
A05141-220	2010	ID	1	1.089
A05141-221	2010	ID	1	1.094
A05141-222	2010	ID	1	1.086
A05141-223	2010	ID	1	1.094
A05141-224	2010	ID	1	NA
A05141-225	2010	ID	1	1.08
A05141-226	2010	ID	1	NA
A05141-227	2010	ID	1	NA
A05141-228	2010	ID	1	1.094
A05141-229	2010	ID	1	1.102
A05141-230	2010	ID	1	1.085
A05141-231	2010	ID	1	1.096
A05141-232	2010	ID	1	NA
A05141-233	2010	ID	1	NA
A05141-234	2010	ID	1	NA
A05141-235	2010	ID	1	1.098
A05141-236	2010	ID	1	1.099
A05141-237	2010	ID	1	NA
A05141-238	2010	ID	1	NA
A05141-239	2010	ID	1	1.098
A05141-240	2010	ID	1	1.101
A05141-241	2010	ID	1	NA
A05141-242	2010	ID	1	1.091
A05141-243	2010	ID	1	1.102
A05141-244	2010	ID	1	1.082
A05141-245	2010	ID	1	1.083
A05141-246	2010	ID	1	1.074
A05141-247	2010	ID	1	1.104
A05141-248	2010	ID	1	1.08
A05141-249	2010	ID	1	1.079
A05141-250	2010	ID	1	NA
A05141-251	2010	ID	1	1.083
A05141-252	2010	ID	1	1.071
A05141-253	2010	ID	1	1.09
A05141-254	2010	ID	1	1.089
A05141-255	2010	ID	1	1.076
A05141-256	2010	ID	1	1.099
A05141-257	2010	ID	1	1.085
A05141-258	2010	ID	1	1.091
A05141-259	2010	ID	1	1.092
A05141-260	2010	ID	1	NA
A05141-261	2010	ID	1	NA
A05141-262	2010	ID	1	1.108
A05141-263	2010	ID	1	1.092
A05141-264	2010	ID	1	1.09
A05141-265	2010	ID	1	1.084
A05141-266	2010	ID	1	1.094
A05141-267	2010	ID	1	NA
A05141-268	2010	ID	1	1.091
A05141-269	2010	ID	1	1.092
A05141-271	2010	ID	1	NA
A05141-272	2010	ID	1	1.077
A05141-273	2010	ID	1	NA
A05141-274	2010	ID	1	1.091
A05141-275	2010	ID	1	1.086
A05141-276	2010	ID	1	1.077
A05141-277	2010	ID	1	1.085
A05141-278	2010	ID	1	1.082
A05141-280	2010	ID	1	1.078
A05141-281	2010	ID	1	1.087
A05141-283	2010	ID	1	1.097
A05141-284	2010	ID	1	NA
A05141-286	2010	ID	1	NA
A05141-291	2010	ID	1	1.091
A05141-292	2010	ID	1	1.106
A05141-293	2010	ID	1	1.097
A05141-296	2010	ID	1	1.092
A05141-297	2010	ID	1	NA
A05141-299	2010	ID	1	NA
A05141-300	2010	ID	1	1.11
A05141-001	2010	ID	2	1.092
A05141-002	2010	ID	2	1.082
A05141-003	2010	ID	2	1.099
A05141-004	2010	ID	2	1.091
A05141-005	2010	ID	2	1.099
A05141-006	2010	ID	2	1.085
A05141-007	2010	ID	2	1.087
A05141-008	2010	ID	2	1.083
A05141-009	2010	ID	2	1.08
A05141-010	2010	ID	2	NA
A05141-011	2010	ID	2	NA
A05141-012	2010	ID	2	NA
A05141-013	2010	ID	2	1.092
A05141-014	2010	ID	2	NA
A05141-015	2010	ID	2	1.087
A05141-016	2010	ID	2	1.08
A05141-017	2010	ID	2	1.099
A05141-018	2010	ID	2	1.093
A05141-019	2010	ID	2	1.081
A05141-020	2010	ID	2	NA
A05141-021	2010	ID	2	1.083
A05141-022	2010	ID	2	1.079
A05141-023	2010	ID	2	1.078
A05141-024	2010	ID	2	1.091
A05141-025	2010	ID	2	1.091
A05141-027	2010	ID	2	1.099
A05141-028	2010	ID	2	NA
A05141-029	2010	ID	2	1.081
A05141-030	2010	ID	2	1.083
A05141-031	2010	ID	2	1.107
A05141-032	2010	ID	2	1.102
A05141-033	2010	ID	2	1.089
A05141-034	2010	ID	2	1.073
A05141-035	2010	ID	2	1.087
A05141-037	2010	ID	2	1.096
A05141-039	2010	ID	2	1.085
A05141-040	2010	ID	2	1.095
A05141-041	2010	ID	2	1.095
A05141-042	2010	ID	2	1.085
A05141-043	2010	ID	2	1.091
A05141-044	2010	ID	2	1.083
A05141-045	2010	ID	2	1.091
A05141-046	2010	ID	2	1.097
A05141-047	2010	ID	2	1.09
A05141-048	2010	ID	2	1.088
A05141-050	2010	ID	2	1.087
A05141-051	2010	ID	2	NA
A05141-052	2010	ID	2	1.098
A05141-053	2010	ID	2	1.082
A05141-054	2010	ID	2	1.083
A05141-055	2010	ID	2	1.1
A05141-056	2010	ID	2	NA
A05141-057	2010	ID	2	NA
A05141-058	2010	ID	2	1.098
A05141-059	2010	ID	2	1.087
A05141-060	2010	ID	2	1.093
A05141-061	2010	ID	2	1.089
A05141-062	2010	ID	2	1.091
A05141-063	2010	ID	2	1.08
A05141-064	2010	ID	2	1.081
A05141-065	2010	ID	2	1.084
A05141-066	2010	ID	2	1.085
A05141-067	2010	ID	2	1.094
A05141-068	2010	ID	2	1.091
A05141-069	2010	ID	2	1.101
A05141-070	2010	ID	2	1.097
A05141-071	2010	ID	2	1.095
A05141-072	2010	ID	2	1.09
A05141-073	2010	ID	2	1.09
A05141-075	2010	ID	2	1.102
A05141-076	2010	ID	2	1.1
A05141-077	2010	ID	2	1.081
A05141-078	2010	ID	2	1.085
A05141-079	2010	ID	2	1.097
A05141-080	2010	ID	2	1.079
A05141-081	2010	ID	2	1.083
A05141-082	2010	ID	2	1.106
A05141-083	2010	ID	2	1.082
A05141-084	2010	ID	2	1.088
A05141-086	2010	ID	2	1.086
A05141-087	2010	ID	2	1.082
A05141-088	2010	ID	2	1.082
A05141-090	2010	ID	2	1.088
A05141-091	2010	ID	2	1.083
A05141-092	2010	ID	2	1.09
A05141-093	2010	ID	2	1.078
A05141-094	2010	ID	2	1.091
A05141-095	2010	ID	2	1.095
A05141-096	2010	ID	2	1.096
A05141-097	2010	ID	2	1.074
A05141-098	2010	ID	2	1.091
A05141-099	2010	ID	2	1.092
A05141-100	2010	ID	2	1.082
A05141-101	2010	ID	2	1.091
A05141-102	2010	ID	2	1.09
A05141-104	2010	ID	2	NA
A05141-105	2010	ID	2	1.077
A05141-106	2010	ID	2	1.111
A05141-107	2010	ID	2	1.096
A05141-108	2010	ID	2	1.073
A05141-109	2010	ID	2	1.073
A05141-110	2010	ID	2	1.091
A05141-111	2010	ID	2	1.099
A05141-112	2010	ID	2	1.101
A05141-113	2010	ID	2	NA
A05141-114	2010	ID	2	1.098
A05141-115	2010	ID	2	1.103
A05141-116	2010	ID	2	1.075
A05141-118	2010	ID	2	1.08
A05141-119	2010	ID	2	1.076
A05141-120	2010	ID	2	1.088
A05141-121	2010	ID	2	1.088
A05141-122	2010	ID	2	NA
A05141-123	2010	ID	2	NA
A05141-124	2010	ID	2	NA
A05141-125	2010	ID	2	1.089
A05141-201	2010	ID	2	1.092
A05141-202	2010	ID	2	1.081
A05141-203	2010	ID	2	1.085
A05141-204	2010	ID	2	1.09
A05141-205	2010	ID	2	NA
A05141-206	2010	ID	2	1.095
A05141-207	2010	ID	2	1.082
A05141-208	2010	ID	2	1.079
A05141-209	2010	ID	2	1.081
A05141-210	2010	ID	2	1.092
A05141-211	2010	ID	2	1.092
A05141-212	2010	ID	2	1.088
A05141-213	2010	ID	2	1.095
A05141-214	2010	ID	2	1.084
A05141-215	2010	ID	2	1.1
A05141-216	2010	ID	2	NA
A05141-217	2010	ID	2	1.081
A05141-218	2010	ID	2	1.075
A05141-219	2010	ID	2	1.095
A05141-220	2010	ID	2	1.085
A05141-221	2010	ID	2	1.09
A05141-222	2010	ID	2	1.086
A05141-223	2010	ID	2	1.087
A05141-224	2010	ID	2	1.099
A05141-225	2010	ID	2	1.081
A05141-226	2010	ID	2	NA
A05141-227	2010	ID	2	NA
A05141-228	2010	ID	2	1.097
A05141-229	2010	ID	2	1.102
A05141-230	2010	ID	2	1.077
A05141-231	2010	ID	2	1.095
A05141-232	2010	ID	2	NA
A05141-233	2010	ID	2	NA
A05141-234	2010	ID	2	NA
A05141-235	2010	ID	2	1.096
A05141-236	2010	ID	2	NA
A05141-237	2010	ID	2	NA
A05141-238	2010	ID	2	1.083
A05141-239	2010	ID	2	1.096
A05141-240	2010	ID	2	1.102
A05141-241	2010	ID	2	NA
A05141-242	2010	ID	2	1.08
A05141-243	2010	ID	2	1.1
A05141-244	2010	ID	2	1.085
A05141-245	2010	ID	2	1.074
A05141-246	2010	ID	2	1.082
A05141-247	2010	ID	2	1.108
A05141-248	2010	ID	2	1.079
A05141-249	2010	ID	2	1.074
A05141-250	2010	ID	2	NA
A05141-251	2010	ID	2	1.076
A05141-252	2010	ID	2	1.081
A05141-253	2010	ID	2	1.089
A05141-254	2010	ID	2	1.085
A05141-255	2010	ID	2	1.078
A05141-256	2010	ID	2	1.097
A05141-257	2010	ID	2	1.082
A05141-258	2010	ID	2	1.085
A05141-259	2010	ID	2	1.086
A05141-260	2010	ID	2	NA
A05141-261	2010	ID	2	NA
A05141-262	2010	ID	2	1.108
A05141-263	2010	ID	2	1.096
A05141-264	2010	ID	2	1.081
A05141-265	2010	ID	2	1.093
A05141-266	2010	ID	2	1.079
A05141-267	2010	ID	2	1.076
A05141-268	2010	ID	2	1.086
A05141-269	2010	ID	2	1.087
A05141-271	2010	ID	2	NA
A05141-272	2010	ID	2	1.075
A05141-273	2010	ID	2	NA
A05141-274	2010	ID	2	1.094
A05141-275	2010	ID	2	1.095
A05141-276	2010	ID	2	1.071
A05141-277	2010	ID	2	1.086
A05141-278	2010	ID	2	1.074
A05141-280	2010	ID	2	1.079
A05141-281	2010	ID	2	1.089
A05141-283	2010	ID	2	1.094
A05141-284	2010	ID	2	NA
A05141-286	2010	ID	2	NA
A05141-291	2010	ID	2	1.096
A05141-292	2010	ID	2	1.094
A05141-293	2010	ID	2	1.094
A05141-296	2010	ID	2	1.082
A05141-297	2010	ID	2	NA
A05141-299	2010	ID	2	NA
A05141-300	2010	ID	2	1.107
A05141-001	2011	ID	1	1.087
A05141-002	2011	ID	1	1.095
A05141-003	2011	ID	1	1.089
A05141-004	2011	ID	1	1.085
A05141-005	2011	ID	1	1.093
A05141-006	2011	ID	1	1.088
A05141-007	2011	ID	1	1.084
A05141-008	2011	ID	1	NA
A05141-009	2011	ID	1	1.089
A05141-010	2011	ID	1	1.089
A05141-011	2011	ID	1	1.082
A05141-012	2011	ID	1	1.083
A05141-013	2011	ID	1	1.075
A05141-014	2011	ID	1	1.093
A05141-015	2011	ID	1	NA
A05141-016	2011	ID	1	1.069
A05141-017	2011	ID	1	1.092
A05141-018	2011	ID	1	1.095
A05141-019	2011	ID	1	NA
A05141-020	2011	ID	1	NA
A05141-021	2011	ID	1	1.083
A05141-022	2011	ID	1	1.068
A05141-023	2011	ID	1	1.083
A05141-024	2011	ID	1	NA
A05141-025	2011	ID	1	1.087
A05141-027	2011	ID	1	NA
A05141-028	2011	ID	1	1.088
A05141-029	2011	ID	1	1.083
A05141-030	2011	ID	1	1.081
A05141-031	2011	ID	1	1.108
A05141-032	2011	ID	1	1.088
A05141-033	2011	ID	1	1.09
A05141-034	2011	ID	1	NA
A05141-035	2011	ID	1	1.089
A05141-037	2011	ID	1	1.091
A05141-039	2011	ID	1	1.076
A05141-040	2011	ID	1	NA
A05141-041	2011	ID	1	1.087
A05141-042	2011	ID	1	1.079
A05141-043	2011	ID	1	1.086
A05141-044	2011	ID	1	1.078
A05141-045	2011	ID	1	1.077
A05141-046	2011	ID	1	1.087
A05141-047	2011	ID	1	1.081
A05141-048	2011	ID	1	1.077
A05141-050	2011	ID	1	1.088
A05141-051	2011	ID	1	1.08
A05141-052	2011	ID	1	1.076
A05141-053	2011	ID	1	1.08
A05141-054	2011	ID	1	1.066
A05141-055	2011	ID	1	1.082
A05141-056	2011	ID	1	NA
A05141-057	2011	ID	1	1.082
A05141-058	2011	ID	1	1.095
A05141-059	2011	ID	1	1.083
A05141-060	2011	ID	1	1.088
A05141-061	2011	ID	1	1.07
A05141-062	2011	ID	1	1.102
A05141-063	2011	ID	1	1.074
A05141-064	2011	ID	1	NA
A05141-065	2011	ID	1	1.087
A05141-066	2011	ID	1	1.077
A05141-067	2011	ID	1	1.071
A05141-068	2011	ID	1	1.083
A05141-069	2011	ID	1	1.088
A05141-070	2011	ID	1	1.093
A05141-071	2011	ID	1	NA
A05141-072	2011	ID	1	1.079
A05141-073	2011	ID	1	1.091
A05141-075	2011	ID	1	1.102
A05141-076	2011	ID	1	1.089
A05141-077	2011	ID	1	1.072
A05141-078	2011	ID	1	1.08
A05141-079	2011	ID	1	1.081
A05141-080	2011	ID	1	1.071
A05141-081	2011	ID	1	1.077
A05141-082	2011	ID	1	1.092
A05141-083	2011	ID	1	1.081
A05141-084	2011	ID	1	1.071
A05141-086	2011	ID	1	1.083
A05141-087	2011	ID	1	1.085
A05141-088	2011	ID	1	1.084
A05141-090	2011	ID	1	1.088
A05141-091	2011	ID	1	1.075
A05141-092	2011	ID	1	1.08
A05141-093	2011	ID	1	1.081
A05141-094	2011	ID	1	NA
A05141-095	2011	ID	1	1.084
A05141-096	2011	ID	1	1.086
A05141-097	2011	ID	1	1.075
A05141-098	2011	ID	1	NA
A05141-099	2011	ID	1	1.088
A05141-100	2011	ID	1	1.078
A05141-101	2011	ID	1	1.078
A05141-102	2011	ID	1	NA
A05141-104	2011	ID	1	1.077
A05141-105	2011	ID	1	1.083
A05141-106	2011	ID	1	1.097
A05141-107	2011	ID	1	1.08
A05141-108	2011	ID	1	1.084
A05141-109	2011	ID	1	NA
A05141-110	2011	ID	1	1.081
A05141-111	2011	ID	1	1.084
A05141-112	2011	ID	1	1.085
A05141-113	2011	ID	1	NA
A05141-114	2011	ID	1	NA
A05141-115	2011	ID	1	1.094
A05141-116	2011	ID	1	1.088
A05141-118	2011	ID	1	1.086
A05141-119	2011	ID	1	1.077
A05141-120	2011	ID	1	1.076
A05141-121	2011	ID	1	1.083
A05141-122	2011	ID	1	1.087
A05141-123	2011	ID	1	NA
A05141-124	2011	ID	1	NA
A05141-125	2011	ID	1	1.081
A05141-201	2011	ID	1	NA
A05141-202	2011	ID	1	1.086
A05141-203	2011	ID	1	1.072
A05141-204	2011	ID	1	1.082
A05141-205	2011	ID	1	NA
A05141-206	2011	ID	1	1.079
A05141-207	2011	ID	1	1.071
A05141-208	2011	ID	1	1.093
A05141-209	2011	ID	1	1.085
A05141-210	2011	ID	1	NA
A05141-211	2011	ID	1	1.076
A05141-212	2011	ID	1	1.074
A05141-213	2011	ID	1	1.083
A05141-214	2011	ID	1	1.083
A05141-215	2011	ID	1	1.079
A05141-216	2011	ID	1	NA
A05141-217	2011	ID	1	1.078
A05141-218	2011	ID	1	1.052
A05141-219	2011	ID	1	1.092
A05141-220	2011	ID	1	1.089
A05141-221	2011	ID	1	1.083
A05141-222	2011	ID	1	1.08
A05141-223	2011	ID	1	1.086
A05141-224	2011	ID	1	1.093
A05141-225	2011	ID	1	1.077
A05141-226	2011	ID	1	NA
A05141-227	2011	ID	1	NA
A05141-228	2011	ID	1	1.096
A05141-229	2011	ID	1	1.093
A05141-230	2011	ID	1	1.082
A05141-231	2011	ID	1	1.087
A05141-232	2011	ID	1	NA
A05141-233	2011	ID	1	NA
A05141-234	2011	ID	1	NA
A05141-235	2011	ID	1	1.09
A05141-236	2011	ID	1	NA
A05141-237	2011	ID	1	NA
A05141-238	2011	ID	1	1.074
A05141-239	2011	ID	1	1.089
A05141-240	2011	ID	1	1.087
A05141-241	2011	ID	1	NA
A05141-242	2011	ID	1	NA
A05141-243	2011	ID	1	1.089
A05141-244	2011	ID	1	1.079
A05141-245	2011	ID	1	1.075
A05141-246	2011	ID	1	1.076
A05141-247	2011	ID	1	1.096
A05141-248	2011	ID	1	1.08
A05141-249	2011	ID	1	NA
A05141-250	2011	ID	1	NA
A05141-251	2011	ID	1	1.076
A05141-252	2011	ID	1	1.075
A05141-253	2011	ID	1	1.086
A05141-254	2011	ID	1	1.085
A05141-255	2011	ID	1	1.072
A05141-256	2011	ID	1	1.08
A05141-257	2011	ID	1	1.082
A05141-258	2011	ID	1	1.084
A05141-259	2011	ID	1	1.081
A05141-260	2011	ID	1	NA
A05141-261	2011	ID	1	NA
A05141-262	2011	ID	1	1.09
A05141-263	2011	ID	1	1.089
A05141-264	2011	ID	1	1.083
A05141-265	2011	ID	1	1.076
A05141-266	2011	ID	1	1.08
A05141-267	2011	ID	1	1.09
A05141-268	2011	ID	1	1.075
A05141-269	2011	ID	1	NA
A05141-271	2011	ID	1	NA
A05141-272	2011	ID	1	1.067
A05141-273	2011	ID	1	NA
A05141-274	2011	ID	1	1.083
A05141-275	2011	ID	1	1.082
A05141-276	2011	ID	1	1.078
A05141-277	2011	ID	1	1.079
A05141-278	2011	ID	1	1.083
A05141-280	2011	ID	1	1.074
A05141-281	2011	ID	1	1.077
A05141-283	2011	ID	1	1.079
A05141-284	2011	ID	1	NA
A05141-286	2011	ID	1	NA
A05141-291	2011	ID	1	1.083
A05141-292	2011	ID	1	1.079
A05141-293	2011	ID	1	1.095
A05141-296	2011	ID	1	NA
A05141-297	2011	ID	1	NA
A05141-299	2011	ID	1	NA
A05141-300	2011	ID	1	1.098
A05141-001	2011	ID	2	1.088
A05141-002	2011	ID	2	1.099
A05141-003	2011	ID	2	1.094
A05141-004	2011	ID	2	1.08
A05141-005	2011	ID	2	1.078
A05141-006	2011	ID	2	1.086
A05141-007	2011	ID	2	1.074
A05141-008	2011	ID	2	NA
A05141-009	2011	ID	2	1.093
A05141-010	2011	ID	2	1.089
A05141-011	2011	ID	2	1.084
A05141-012	2011	ID	2	1.077
A05141-013	2011	ID	2	1.08
A05141-014	2011	ID	2	1.086
A05141-015	2011	ID	2	NA
A05141-016	2011	ID	2	1.073
A05141-017	2011	ID	2	1.097
A05141-018	2011	ID	2	1.088
A05141-019	2011	ID	2	NA
A05141-020	2011	ID	2	NA
A05141-021	2011	ID	2	1.082
A05141-022	2011	ID	2	1.062
A05141-023	2011	ID	2	1.084
A05141-024	2011	ID	2	NA
A05141-025	2011	ID	2	1.085
A05141-027	2011	ID	2	NA
A05141-028	2011	ID	2	1.082
A05141-029	2011	ID	2	1.084
A05141-030	2011	ID	2	1.072
A05141-031	2011	ID	2	1.097
A05141-032	2011	ID	2	1.093
A05141-033	2011	ID	2	1.089
A05141-034	2011	ID	2	NA
A05141-035	2011	ID	2	1.088
A05141-037	2011	ID	2	1.089
A05141-039	2011	ID	2	1.091
A05141-040	2011	ID	2	NA
A05141-041	2011	ID	2	1.085
A05141-042	2011	ID	2	1.08
A05141-043	2011	ID	2	1.087
A05141-044	2011	ID	2	1.077
A05141-045	2011	ID	2	1.076
A05141-046	2011	ID	2	1.09
A05141-047	2011	ID	2	1.082
A05141-048	2011	ID	2	1.078
A05141-050	2011	ID	2	1.082
A05141-051	2011	ID	2	1.089
A05141-052	2011	ID	2	1.087
A05141-053	2011	ID	2	1.073
A05141-054	2011	ID	2	1.074
A05141-055	2011	ID	2	1.078
A05141-056	2011	ID	2	NA
A05141-057	2011	ID	2	1.083
A05141-058	2011	ID	2	1.095
A05141-059	2011	ID	2	1.085
A05141-060	2011	ID	2	1.072
A05141-061	2011	ID	2	1.088
A05141-062	2011	ID	2	1.096
A05141-063	2011	ID	2	1.077
A05141-064	2011	ID	2	NA
A05141-065	2011	ID	2	1.089
A05141-066	2011	ID	2	1.084
A05141-067	2011	ID	2	1.083
A05141-068	2011	ID	2	1.09
A05141-069	2011	ID	2	1.088
A05141-070	2011	ID	2	1.087
A05141-071	2011	ID	2	NA
A05141-072	2011	ID	2	1.083
A05141-073	2011	ID	2	1.089
A05141-075	2011	ID	2	1.087
A05141-076	2011	ID	2	1.09
A05141-077	2011	ID	2	1.072
A05141-078	2011	ID	2	1.071
A05141-079	2011	ID	2	1.094
A05141-080	2011	ID	2	1.078
A05141-081	2011	ID	2	1.082
A05141-082	2011	ID	2	1.09
A05141-083	2011	ID	2	1.076
A05141-084	2011	ID	2	1.086
A05141-086	2011	ID	2	1.081
A05141-087	2011	ID	2	1.088
A05141-088	2011	ID	2	1.074
A05141-090	2011	ID	2	1.084
A05141-091	2011	ID	2	1.078
A05141-092	2011	ID	2	1.08
A05141-093	2011	ID	2	1.072
A05141-094	2011	ID	2	NA
A05141-095	2011	ID	2	1.081
A05141-096	2011	ID	2	1.095
A05141-097	2011	ID	2	1.075
A05141-098	2011	ID	2	NA
A05141-099	2011	ID	2	1.087
A05141-100	2011	ID	2	1.081
A05141-101	2011	ID	2	1.085
A05141-102	2011	ID	2	NA
A05141-104	2011	ID	2	1.081
A05141-105	2011	ID	2	1.076
A05141-106	2011	ID	2	1.093
A05141-107	2011	ID	2	1.086
A05141-108	2011	ID	2	1.06
A05141-109	2011	ID	2	NA
A05141-110	2011	ID	2	1.085
A05141-111	2011	ID	2	1.09
A05141-112	2011	ID	2	1.095
A05141-113	2011	ID	2	NA
A05141-114	2011	ID	2	NA
A05141-115	2011	ID	2	1.099
A05141-116	2011	ID	2	1.07
A05141-118	2011	ID	2	1.083
A05141-119	2011	ID	2	1.075
A05141-120	2011	ID	2	1.084
A05141-121	2011	ID	2	1.085
A05141-122	2011	ID	2	1.095
A05141-123	2011	ID	2	NA
A05141-124	2011	ID	2	NA
A05141-125	2011	ID	2	1.08
A05141-201	2011	ID	2	1.081
A05141-202	2011	ID	2	1.086
A05141-203	2011	ID	2	1.073
A05141-204	2011	ID	2	1.089
A05141-205	2011	ID	2	NA
A05141-206	2011	ID	2	1.076
A05141-207	2011	ID	2	1.08
A05141-208	2011	ID	2	1.089
A05141-209	2011	ID	2	1.087
A05141-210	2011	ID	2	1.067
A05141-211	2011	ID	2	1.085
A05141-212	2011	ID	2	1.084
A05141-213	2011	ID	2	1.08
A05141-214	2011	ID	2	1.081
A05141-215	2011	ID	2	1.085
A05141-216	2011	ID	2	NA
A05141-217	2011	ID	2	1.079
A05141-218	2011	ID	2	NA
A05141-219	2011	ID	2	1.09
A05141-220	2011	ID	2	1.097
A05141-221	2011	ID	2	1.088
A05141-222	2011	ID	2	1.084
A05141-223	2011	ID	2	1.082
A05141-224	2011	ID	2	1.092
A05141-225	2011	ID	2	1.074
A05141-226	2011	ID	2	NA
A05141-227	2011	ID	2	NA
A05141-228	2011	ID	2	1.092
A05141-229	2011	ID	2	1.089
A05141-230	2011	ID	2	1.082
A05141-231	2011	ID	2	1.086
A05141-232	2011	ID	2	NA
A05141-233	2011	ID	2	NA
A05141-234	2011	ID	2	NA
A05141-235	2011	ID	2	1.091
A05141-236	2011	ID	2	NA
A05141-237	2011	ID	2	NA
A05141-238	2011	ID	2	1.077
A05141-239	2011	ID	2	1.091
A05141-240	2011	ID	2	1.091
A05141-241	2011	ID	2	NA
A05141-242	2011	ID	2	1.084
A05141-243	2011	ID	2	1.079
A05141-244	2011	ID	2	1.082
A05141-245	2011	ID	2	1.095
A05141-246	2011	ID	2	1.076
A05141-247	2011	ID	2	1.093
A05141-248	2011	ID	2	1.083
A05141-249	2011	ID	2	1.059
A05141-250	2011	ID	2	NA
A05141-251	2011	ID	2	1.077
A05141-252	2011	ID	2	1.079
A05141-253	2011	ID	2	1.088
A05141-254	2011	ID	2	1.088
A05141-255	2011	ID	2	1.079
A05141-256	2011	ID	2	1.09
A05141-257	2011	ID	2	1.078
A05141-258	2011	ID	2	1.08
A05141-259	2011	ID	2	1.084
A05141-260	2011	ID	2	NA
A05141-261	2011	ID	2	NA
A05141-262	2011	ID	2	1.092
A05141-263	2011	ID	2	1.081
A05141-264	2011	ID	2	1.086
A05141-265	2011	ID	2	1.069
A05141-266	2011	ID	2	1.083
A05141-267	2011	ID	2	1.071
A05141-268	2011	ID	2	1.08
A05141-269	2011	ID	2	NA
A05141-271	2011	ID	2	NA
A05141-272	2011	ID	2	1.065
A05141-273	2011	ID	2	NA
A05141-274	2011	ID	2	1.086
A05141-275	2011	ID	2	1.081
A05141-276	2011	ID	2	1.082
A05141-277	2011	ID	2	1.086
A05141-278	2011	ID	2	1.078
A05141-280	2011	ID	2	1.077
A05141-281	2011	ID	2	1.068
A05141-283	2011	ID	2	NA
A05141-284	2011	ID	2	NA
A05141-286	2011	ID	2	NA
A05141-291	2011	ID	2	1.092
A05141-292	2011	ID	2	1.081
A05141-293	2011	ID	2	1.093
A05141-296	2011	ID	2	NA
A05141-297	2011	ID	2	NA
A05141-299	2011	ID	2	NA
A05141-300	2011	ID	2	1.096
A05141-001	2010	NC	1	1.07
A05141-002	2010	NC	1	1.069
A05141-003	2010	NC	1	1.031
A05141-004	2010	NC	1	1.068
A05141-005	2010	NC	1	1.068
A05141-006	2010	NC	1	1.053
A05141-007	2010	NC	1	1.073
A05141-008	2010	NC	1	1.071
A05141-009	2010	NC	1	1.053
A05141-010	2010	NC	1	1.059
A05141-011	2010	NC	1	1.042
A05141-012	2010	NC	1	1.057
A05141-013	2010	NC	1	1.067
A05141-014	2010	NC	1	1.059
A05141-015	2010	NC	1	1.059
A05141-016	2010	NC	1	1.06
A05141-017	2010	NC	1	1.052
A05141-018	2010	NC	1	1.074
A05141-019	2010	NC	1	1.055
A05141-020	2010	NC	1	NA
A05141-021	2010	NC	1	1.057
A05141-022	2010	NC	1	1.055
A05141-023	2010	NC	1	1.069
A05141-024	2010	NC	1	1.056
A05141-025	2010	NC	1	1.055
A05141-027	2010	NC	1	1.069
A05141-028	2010	NC	1	1.05
A05141-029	2010	NC	1	1.102
A05141-030	2010	NC	1	1.074
A05141-031	2010	NC	1	1.053
A05141-032	2010	NC	1	1.068
A05141-033	2010	NC	1	1.072
A05141-034	2010	NC	1	1.05
A05141-035	2010	NC	1	1.071
A05141-037	2010	NC	1	1.06
A05141-039	2010	NC	1	1.056
A05141-040	2010	NC	1	1.048
A05141-041	2010	NC	1	1.07
A05141-042	2010	NC	1	1.059
A05141-043	2010	NC	1	1.058
A05141-044	2010	NC	1	1.063
A05141-045	2010	NC	1	1.067
A05141-046	2010	NC	1	1.069
A05141-047	2010	NC	1	1.067
A05141-048	2010	NC	1	1.041
A05141-050	2010	NC	1	1.055
A05141-051	2010	NC	1	1.033
A05141-052	2010	NC	1	1.07
A05141-053	2010	NC	1	1.091
A05141-054	2010	NC	1	1.063
A05141-055	2010	NC	1	1.053
A05141-056	2010	NC	1	NA
A05141-057	2010	NC	1	NA
A05141-058	2010	NC	1	1.072
A05141-059	2010	NC	1	1.066
A05141-060	2010	NC	1	1.068
A05141-061	2010	NC	1	1.059
A05141-062	2010	NC	1	1.048
A05141-063	2010	NC	1	1.069
A05141-064	2010	NC	1	1.069
A05141-065	2010	NC	1	1.052
A05141-066	2010	NC	1	1.042
A05141-067	2010	NC	1	1.069
A05141-068	2010	NC	1	1.069
A05141-069	2010	NC	1	1.067
A05141-070	2010	NC	1	1.08
A05141-071	2010	NC	1	1.078
A05141-072	2010	NC	1	1.095
A05141-073	2010	NC	1	1.069
A05141-075	2010	NC	1	1.067
A05141-076	2010	NC	1	1.058
A05141-077	2010	NC	1	1.052
A05141-078	2010	NC	1	1.054
A05141-079	2010	NC	1	1.071
A05141-080	2010	NC	1	1.064
A05141-081	2010	NC	1	1.06
A05141-082	2010	NC	1	1.062
A05141-083	2010	NC	1	1.051
A05141-084	2010	NC	1	1.048
A05141-086	2010	NC	1	1.055
A05141-087	2010	NC	1	1.062
A05141-088	2010	NC	1	1.057
A05141-090	2010	NC	1	1.245
A05141-091	2010	NC	1	1.067
A05141-092	2010	NC	1	1.059
A05141-093	2010	NC	1	1.035
A05141-094	2010	NC	1	1.069
A05141-095	2010	NC	1	1.074
A05141-096	2010	NC	1	1.057
A05141-097	2010	NC	1	1.059
A05141-098	2010	NC	1	1.06
A05141-099	2010	NC	1	1.023
A05141-100	2010	NC	1	1.064
A05141-101	2010	NC	1	1.072
A05141-102	2010	NC	1	1.112
A05141-104	2010	NC	1	NA
A05141-105	2010	NC	1	1.039
A05141-106	2010	NC	1	1.168
A05141-107	2010	NC	1	1.056
A05141-108	2010	NC	1	1.061
A05141-109	2010	NC	1	1.054
A05141-110	2010	NC	1	1.064
A05141-111	2010	NC	1	1.065
A05141-112	2010	NC	1	1.073
A05141-113	2010	NC	1	NA
A05141-114	2010	NC	1	1.082
A05141-115	2010	NC	1	1.07
A05141-116	2010	NC	1	1.056
A05141-118	2010	NC	1	1.066
A05141-119	2010	NC	1	1.046
A05141-120	2010	NC	1	1.047
A05141-121	2010	NC	1	1.062
A05141-122	2010	NC	1	NA
A05141-123	2010	NC	1	NA
A05141-124	2010	NC	1	NA
A05141-125	2010	NC	1	1.06
A05141-201	2010	NC	1	1.074
A05141-202	2010	NC	1	1.136
A05141-203	2010	NC	1	NA
A05141-204	2010	NC	1	1.065
A05141-205	2010	NC	1	NA
A05141-206	2010	NC	1	1.048
A05141-207	2010	NC	1	1.06
A05141-208	2010	NC	1	1.055
A05141-209	2010	NC	1	1.077
A05141-210	2010	NC	1	1.063
A05141-211	2010	NC	1	1.061
A05141-212	2010	NC	1	1.067
A05141-213	2010	NC	1	1.067
A05141-214	2010	NC	1	1.065
A05141-215	2010	NC	1	1.073
A05141-216	2010	NC	1	NA
A05141-217	2010	NC	1	1.057
A05141-218	2010	NC	1	1.071
A05141-219	2010	NC	1	1.046
A05141-220	2010	NC	1	1.038
A05141-221	2010	NC	1	1.054
A05141-222	2010	NC	1	1.077
A05141-223	2010	NC	1	1.059
A05141-224	2010	NC	1	1.058
A05141-225	2010	NC	1	1.056
A05141-226	2010	NC	1	NA
A05141-227	2010	NC	1	NA
A05141-228	2010	NC	1	1.063
A05141-229	2010	NC	1	1.064
A05141-230	2010	NC	1	1.051
A05141-231	2010	NC	1	1.063
A05141-232	2010	NC	1	NA
A05141-233	2010	NC	1	NA
A05141-234	2010	NC	1	NA
A05141-235	2010	NC	1	1.067
A05141-236	2010	NC	1	NA
A05141-237	2010	NC	1	NA
A05141-238	2010	NC	1	1.053
A05141-239	2010	NC	1	1.059
A05141-240	2010	NC	1	1.045
A05141-241	2010	NC	1	NA
A05141-242	2010	NC	1	1.064
A05141-243	2010	NC	1	1.067
A05141-244	2010	NC	1	1.063
A05141-245	2010	NC	1	1.077
A05141-246	2010	NC	1	1.069
A05141-247	2010	NC	1	1.066
A05141-248	2010	NC	1	1.067
A05141-249	2010	NC	1	1.054
A05141-250	2010	NC	1	NA
A05141-251	2010	NC	1	NA
A05141-252	2010	NC	1	1.067
A05141-253	2010	NC	1	1.065
A05141-254	2010	NC	1	1.058
A05141-255	2010	NC	1	1.048
A05141-256	2010	NC	1	1.074
A05141-257	2010	NC	1	1.068
A05141-258	2010	NC	1	1.048
A05141-259	2010	NC	1	1.052
A05141-260	2010	NC	1	NA
A05141-261	2010	NC	1	NA
A05141-262	2010	NC	1	1.054
A05141-263	2010	NC	1	1.051
A05141-264	2010	NC	1	1.053
A05141-265	2010	NC	1	1.053
A05141-266	2010	NC	1	1.052
A05141-267	2010	NC	1	1.058
A05141-268	2010	NC	1	1.067
A05141-269	2010	NC	1	1.065
A05141-271	2010	NC	1	NA
A05141-272	2010	NC	1	NA
A05141-273	2010	NC	1	NA
A05141-274	2010	NC	1	1.058
A05141-275	2010	NC	1	1.059
A05141-276	2010	NC	1	NA
A05141-277	2010	NC	1	1.068
A05141-278	2010	NC	1	1.066
A05141-280	2010	NC	1	1.128
A05141-281	2010	NC	1	1.054
A05141-283	2010	NC	1	1.062
A05141-284	2010	NC	1	NA
A05141-286	2010	NC	1	NA
A05141-291	2010	NC	1	1.065
A05141-292	2010	NC	1	1.064
A05141-293	2010	NC	1	1.041
A05141-296	2010	NC	1	1.072
A05141-297	2010	NC	1	NA
A05141-299	2010	NC	1	NA
A05141-300	2010	NC	1	1.067
A05141-001	2010	NC	2	NA
A05141-002	2010	NC	2	1.069
A05141-003	2010	NC	2	1.043
A05141-004	2010	NC	2	1.075
A05141-005	2010	NC	2	1.067
A05141-006	2010	NC	2	1.058
A05141-007	2010	NC	2	1.067
A05141-008	2010	NC	2	1.079
A05141-009	2010	NC	2	1.055
A05141-010	2010	NC	2	1.064
A05141-011	2010	NC	2	1.059
A05141-012	2010	NC	2	1.06
A05141-013	2010	NC	2	1.062
A05141-014	2010	NC	2	1.053
A05141-015	2010	NC	2	1.044
A05141-016	2010	NC	2	1.056
A05141-017	2010	NC	2	1.051
A05141-018	2010	NC	2	1.069
A05141-019	2010	NC	2	1.064
A05141-020	2010	NC	2	NA
A05141-021	2010	NC	2	NA
A05141-022	2010	NC	2	1.044
A05141-023	2010	NC	2	1.063
A05141-024	2010	NC	2	1.045
A05141-025	2010	NC	2	1.058
A05141-027	2010	NC	2	1.071
A05141-028	2010	NC	2	1.05
A05141-029	2010	NC	2	1.063
A05141-030	2010	NC	2	1.08
A05141-031	2010	NC	2	1.048
A05141-032	2010	NC	2	1.079
A05141-033	2010	NC	2	1.051
A05141-034	2010	NC	2	1.055
A05141-035	2010	NC	2	1.071
A05141-037	2010	NC	2	1.066
A05141-039	2010	NC	2	1.038
A05141-040	2010	NC	2	1.052
A05141-041	2010	NC	2	1.065
A05141-042	2010	NC	2	1.066
A05141-043	2010	NC	2	1.049
A05141-044	2010	NC	2	1.067
A05141-045	2010	NC	2	1.05
A05141-046	2010	NC	2	1.06
A05141-047	2010	NC	2	1.068
A05141-048	2010	NC	2	1.068
A05141-050	2010	NC	2	1.054
A05141-051	2010	NC	2	1.046
A05141-052	2010	NC	2	1.066
A05141-053	2010	NC	2	1.021
A05141-054	2010	NC	2	1.043
A05141-055	2010	NC	2	1.066
A05141-056	2010	NC	2	NA
A05141-057	2010	NC	2	NA
A05141-058	2010	NC	2	1.073
A05141-059	2010	NC	2	1.065
A05141-060	2010	NC	2	1.067
A05141-061	2010	NC	2	1.059
A05141-062	2010	NC	2	1.062
A05141-063	2010	NC	2	1.072
A05141-064	2010	NC	2	1.072
A05141-065	2010	NC	2	1.032
A05141-066	2010	NC	2	1.049
A05141-067	2010	NC	2	1.058
A05141-068	2010	NC	2	1.076
A05141-069	2010	NC	2	1.061
A05141-070	2010	NC	2	1.071
A05141-071	2010	NC	2	1.07
A05141-072	2010	NC	2	1.072
A05141-073	2010	NC	2	1.066
A05141-075	2010	NC	2	1.069
A05141-076	2010	NC	2	1.061
A05141-077	2010	NC	2	1.052
A05141-078	2010	NC	2	1.052
A05141-079	2010	NC	2	1.071
A05141-080	2010	NC	2	1.048
A05141-081	2010	NC	2	1.068
A05141-082	2010	NC	2	1.059
A05141-083	2010	NC	2	1.052
A05141-084	2010	NC	2	1.047
A05141-086	2010	NC	2	1.06
A05141-087	2010	NC	2	1.071
A05141-088	2010	NC	2	1.023
A05141-090	2010	NC	2	1.073
A05141-091	2010	NC	2	1.068
A05141-092	2010	NC	2	1.06
A05141-093	2010	NC	2	1.04
A05141-094	2010	NC	2	1.072
A05141-095	2010	NC	2	1.071
A05141-096	2010	NC	2	1.068
A05141-097	2010	NC	2	1.052
A05141-098	2010	NC	2	1.051
A05141-099	2010	NC	2	1.056
A05141-100	2010	NC	2	1.059
A05141-101	2010	NC	2	1.048
A05141-102	2010	NC	2	1.053
A05141-104	2010	NC	2	NA
A05141-105	2010	NC	2	1.04
A05141-106	2010	NC	2	1.064
A05141-107	2010	NC	2	1.045
A05141-108	2010	NC	2	1.047
A05141-109	2010	NC	2	1.053
A05141-110	2010	NC	2	1.053
A05141-111	2010	NC	2	1.079
A05141-112	2010	NC	2	1.063
A05141-113	2010	NC	2	NA
A05141-114	2010	NC	2	1.081
A05141-115	2010	NC	2	1.077
A05141-116	2010	NC	2	1.07
A05141-118	2010	NC	2	1.078
A05141-119	2010	NC	2	1.041
A05141-120	2010	NC	2	NA
A05141-121	2010	NC	2	1.061
A05141-122	2010	NC	2	NA
A05141-123	2010	NC	2	NA
A05141-124	2010	NC	2	NA
A05141-125	2010	NC	2	1.048
A05141-201	2010	NC	2	1.075
A05141-202	2010	NC	2	1.042
A05141-203	2010	NC	2	NA
A05141-204	2010	NC	2	1.073
A05141-205	2010	NC	2	NA
A05141-206	2010	NC	2	1.045
A05141-207	2010	NC	2	NA
A05141-208	2010	NC	2	1.087
A05141-209	2010	NC	2	NA
A05141-210	2010	NC	2	1.069
A05141-211	2010	NC	2	1.057
A05141-212	2010	NC	2	1.061
A05141-213	2010	NC	2	1.062
A05141-214	2010	NC	2	1.059
A05141-215	2010	NC	2	1.066
A05141-216	2010	NC	2	NA
A05141-217	2010	NC	2	1.059
A05141-218	2010	NC	2	1.061
A05141-219	2010	NC	2	1.058
A05141-220	2010	NC	2	1.036
A05141-221	2010	NC	2	1.049
A05141-222	2010	NC	2	1.074
A05141-223	2010	NC	2	1.053
A05141-224	2010	NC	2	1.062
A05141-225	2010	NC	2	1.037
A05141-226	2010	NC	2	NA
A05141-227	2010	NC	2	NA
A05141-228	2010	NC	2	1.056
A05141-229	2010	NC	2	1.069
A05141-230	2010	NC	2	1.032
A05141-231	2010	NC	2	1.062
A05141-232	2010	NC	2	NA
A05141-233	2010	NC	2	NA
A05141-234	2010	NC	2	NA
A05141-235	2010	NC	2	1.2
A05141-236	2010	NC	2	NA
A05141-237	2010	NC	2	NA
A05141-238	2010	NC	2	1.056
A05141-239	2010	NC	2	1.064
A05141-240	2010	NC	2	1.03
A05141-241	2010	NC	2	NA
A05141-242	2010	NC	2	1.062
A05141-243	2010	NC	2	1.076
A05141-244	2010	NC	2	1.063
A05141-245	2010	NC	2	NA
A05141-246	2010	NC	2	1.04
A05141-247	2010	NC	2	1.067
A05141-248	2010	NC	2	1.056
A05141-249	2010	NC	2	1.053
A05141-250	2010	NC	2	NA
A05141-251	2010	NC	2	1.055
A05141-252	2010	NC	2	1.067
A05141-253	2010	NC	2	1.059
A05141-254	2010	NC	2	1.051
A05141-255	2010	NC	2	1.054
A05141-256	2010	NC	2	1.073
A05141-257	2010	NC	2	1.061
A05141-258	2010	NC	2	1.067
A05141-259	2010	NC	2	1.05
A05141-260	2010	NC	2	NA
A05141-261	2010	NC	2	NA
A05141-262	2010	NC	2	1.066
A05141-263	2010	NC	2	1.064
A05141-264	2010	NC	2	1.054
A05141-265	2010	NC	2	NA
A05141-266	2010	NC	2	1.065
A05141-267	2010	NC	2	1.057
A05141-268	2010	NC	2	1.065
A05141-269	2010	NC	2	1.029
A05141-271	2010	NC	2	NA
A05141-272	2010	NC	2	1.068
A05141-273	2010	NC	2	NA
A05141-274	2010	NC	2	1.065
A05141-275	2010	NC	2	NA
A05141-276	2010	NC	2	NA
A05141-277	2010	NC	2	1.061
A05141-278	2010	NC	2	1.065
A05141-280	2010	NC	2	1.061
A05141-281	2010	NC	2	NA
A05141-283	2010	NC	2	NA
A05141-284	2010	NC	2	NA
A05141-286	2010	NC	2	NA
A05141-291	2010	NC	2	NA
A05141-292	2010	NC	2	1.062
A05141-293	2010	NC	2	NA
A05141-296	2010	NC	2	NA
A05141-297	2010	NC	2	NA
A05141-299	2010	NC	2	NA
A05141-300	2010	NC	2	NA
A05141-001	2011	NC	1	1.094
A05141-002	2011	NC	1	1.085
A05141-003	2011	NC	1	1.064
A05141-004	2011	NC	1	1.079
A05141-005	2011	NC	1	1.086
A05141-006	2011	NC	1	1.055
A05141-007	2011	NC	1	1.081
A05141-008	2011	NC	1	NA
A05141-009	2011	NC	1	1.073
A05141-010	2011	NC	1	1.071
A05141-011	2011	NC	1	1.075
A05141-012	2011	NC	1	1.064
A05141-013	2011	NC	1	1.078
A05141-014	2011	NC	1	1.087
A05141-015	2011	NC	1	NA
A05141-016	2011	NC	1	1.08
A05141-017	2011	NC	1	1.081
A05141-018	2011	NC	1	1.087
A05141-019	2011	NC	1	1.073
A05141-020	2011	NC	1	1.064
A05141-021	2011	NC	1	1.069
A05141-022	2011	NC	1	1.06
A05141-023	2011	NC	1	1.089
A05141-024	2011	NC	1	1.083
A05141-025	2011	NC	1	1.077
A05141-027	2011	NC	1	1.084
A05141-028	2011	NC	1	1.064
A05141-029	2011	NC	1	1.082
A05141-030	2011	NC	1	1.067
A05141-031	2011	NC	1	1.091
A05141-032	2011	NC	1	1.086
A05141-033	2011	NC	1	1.084
A05141-034	2011	NC	1	NA
A05141-035	2011	NC	1	1.081
A05141-037	2011	NC	1	1.073
A05141-039	2011	NC	1	1.064
A05141-040	2011	NC	1	NA
A05141-041	2011	NC	1	1.088
A05141-042	2011	NC	1	1.076
A05141-043	2011	NC	1	1.062
A05141-044	2011	NC	1	1.074
A05141-045	2011	NC	1	1.064
A05141-046	2011	NC	1	1.088
A05141-047	2011	NC	1	1.079
A05141-048	2011	NC	1	1.07
A05141-050	2011	NC	1	1.056
A05141-051	2011	NC	1	1.057
A05141-052	2011	NC	1	1.081
A05141-053	2011	NC	1	1.066
A05141-054	2011	NC	1	1.06
A05141-055	2011	NC	1	1.072
A05141-056	2011	NC	1	NA
A05141-057	2011	NC	1	NA
A05141-058	2011	NC	1	1.11
A05141-059	2011	NC	1	1.083
A05141-060	2011	NC	1	1.078
A05141-061	2011	NC	1	1.08
A05141-062	2011	NC	1	1.072
A05141-063	2011	NC	1	1.079
A05141-064	2011	NC	1	1.082
A05141-065	2011	NC	1	1.065
A05141-066	2011	NC	1	1.058
A05141-067	2011	NC	1	1.085
A05141-068	2011	NC	1	1.084
A05141-069	2011	NC	1	1.081
A05141-070	2011	NC	1	1.093
A05141-071	2011	NC	1	1.091
A05141-072	2011	NC	1	1.072
A05141-073	2011	NC	1	1.074
A05141-075	2011	NC	1	1.081
A05141-076	2011	NC	1	1.078
A05141-077	2011	NC	1	1.06
A05141-078	2011	NC	1	1.062
A05141-079	2011	NC	1	1.094
A05141-080	2011	NC	1	1.064
A05141-081	2011	NC	1	1.091
A05141-082	2011	NC	1	1.09
A05141-083	2011	NC	1	1.057
A05141-084	2011	NC	1	1.059
A05141-086	2011	NC	1	1.062
A05141-087	2011	NC	1	1.077
A05141-088	2011	NC	1	1.064
A05141-090	2011	NC	1	1.093
A05141-091	2011	NC	1	1.082
A05141-092	2011	NC	1	1.085
A05141-093	2011	NC	1	1.07
A05141-094	2011	NC	1	1.08
A05141-095	2011	NC	1	1.085
A05141-096	2011	NC	1	1.092
A05141-097	2011	NC	1	1.089
A05141-098	2011	NC	1	NA
A05141-099	2011	NC	1	1.076
A05141-100	2011	NC	1	1.075
A05141-101	2011	NC	1	1.06
A05141-102	2011	NC	1	NA
A05141-104	2011	NC	1	1.058
A05141-105	2011	NC	1	1.061
A05141-106	2011	NC	1	1.076
A05141-107	2011	NC	1	1.073
A05141-108	2011	NC	1	1.058
A05141-109	2011	NC	1	1.063
A05141-110	2011	NC	1	1.073
A05141-111	2011	NC	1	1.084
A05141-112	2011	NC	1	1.086
A05141-113	2011	NC	1	NA
A05141-114	2011	NC	1	NA
A05141-115	2011	NC	1	1.094
A05141-116	2011	NC	1	1.058
A05141-118	2011	NC	1	1.077
A05141-119	2011	NC	1	1.048
A05141-120	2011	NC	1	1.056
A05141-121	2011	NC	1	1.07
A05141-122	2011	NC	1	1.072
A05141-123	2011	NC	1	NA
A05141-124	2011	NC	1	NA
A05141-125	2011	NC	1	1.073
A05141-201	2011	NC	1	NA
A05141-202	2011	NC	1	1.05
A05141-203	2011	NC	1	1.048
A05141-204	2011	NC	1	1.061
A05141-205	2011	NC	1	NA
A05141-206	2011	NC	1	1.052
A05141-207	2011	NC	1	1.433
A05141-208	2011	NC	1	1.066
A05141-209	2011	NC	1	NA
A05141-210	2011	NC	1	1.053
A05141-211	2011	NC	1	1.08
A05141-212	2011	NC	1	1.075
A05141-213	2011	NC	1	1.062
A05141-214	2011	NC	1	1.077
A05141-215	2011	NC	1	1.079
A05141-216	2011	NC	1	NA
A05141-217	2011	NC	1	1.039
A05141-218	2011	NC	1	1.024
A05141-219	2011	NC	1	1.084
A05141-220	2011	NC	1	1.051
A05141-221	2011	NC	1	1.048
A05141-222	2011	NC	1	1.076
A05141-223	2011	NC	1	1.062
A05141-224	2011	NC	1	1.069
A05141-225	2011	NC	1	1.053
A05141-226	2011	NC	1	NA
A05141-227	2011	NC	1	NA
A05141-228	2011	NC	1	1.045
A05141-229	2011	NC	1	1.061
A05141-230	2011	NC	1	1.035
A05141-231	2011	NC	1	1.066
A05141-232	2011	NC	1	NA
A05141-233	2011	NC	1	NA
A05141-234	2011	NC	1	NA
A05141-235	2011	NC	1	1.056
A05141-236	2011	NC	1	NA
A05141-237	2011	NC	1	NA
A05141-238	2011	NC	1	1.101
A05141-239	2011	NC	1	1.064
A05141-240	2011	NC	1	1.043
A05141-241	2011	NC	1	NA
A05141-242	2011	NC	1	1.08
A05141-243	2011	NC	1	1.069
A05141-244	2011	NC	1	1.087
A05141-245	2011	NC	1	1.029
A05141-246	2011	NC	1	NA
A05141-247	2011	NC	1	1.076
A05141-248	2011	NC	1	1.094
A05141-249	2011	NC	1	1.053
A05141-250	2011	NC	1	NA
A05141-251	2011	NC	1	1.053
A05141-252	2011	NC	1	1.063
A05141-253	2011	NC	1	1.071
A05141-254	2011	NC	1	1.074
A05141-255	2011	NC	1	1.041
A05141-256	2011	NC	1	NA
A05141-257	2011	NC	1	1.06
A05141-258	2011	NC	1	1.045
A05141-259	2011	NC	1	1.038
A05141-260	2011	NC	1	NA
A05141-261	2011	NC	1	NA
A05141-262	2011	NC	1	1.054
A05141-263	2011	NC	1	1.12
A05141-264	2011	NC	1	1.039
A05141-265	2011	NC	1	1.049
A05141-266	2011	NC	1	1.054
A05141-267	2011	NC	1	1.051
A05141-268	2011	NC	1	1.058
A05141-269	2011	NC	1	NA
A05141-271	2011	NC	1	NA
A05141-272	2011	NC	1	NA
A05141-273	2011	NC	1	NA
A05141-274	2011	NC	1	1.07
A05141-275	2011	NC	1	NA
A05141-276	2011	NC	1	NA
A05141-277	2011	NC	1	1.082
A05141-278	2011	NC	1	1.113
A05141-280	2011	NC	1	NA
A05141-281	2011	NC	1	1.049
A05141-283	2011	NC	1	1.051
A05141-284	2011	NC	1	NA
A05141-286	2011	NC	1	NA
A05141-291	2011	NC	1	1.088
A05141-292	2011	NC	1	1.13
A05141-293	2011	NC	1	NA
A05141-296	2011	NC	1	NA
A05141-297	2011	NC	1	NA
A05141-299	2011	NC	1	NA
A05141-300	2011	NC	1	1.072
A05141-001	2011	NC	2	1.085
A05141-002	2011	NC	2	1.082
A05141-003	2011	NC	2	1.064
A05141-004	2011	NC	2	1.082
A05141-005	2011	NC	2	1.086
A05141-006	2011	NC	2	1.062
A05141-007	2011	NC	2	1.083
A05141-008	2011	NC	2	NA
A05141-009	2011	NC	2	1.058
A05141-010	2011	NC	2	1.08
A05141-011	2011	NC	2	1.073
A05141-012	2011	NC	2	1.068
A05141-013	2011	NC	2	1.079
A05141-014	2011	NC	2	1.07
A05141-015	2011	NC	2	NA
A05141-016	2011	NC	2	1.081
A05141-017	2011	NC	2	1.075
A05141-018	2011	NC	2	1.092
A05141-019	2011	NC	2	1.07
A05141-020	2011	NC	2	1.074
A05141-021	2011	NC	2	1.069
A05141-022	2011	NC	2	1.052
A05141-023	2011	NC	2	1.088
A05141-024	2011	NC	2	1.087
A05141-025	2011	NC	2	1.064
A05141-027	2011	NC	2	1.083
A05141-028	2011	NC	2	1.073
A05141-029	2011	NC	2	1.073
A05141-030	2011	NC	2	1.07
A05141-031	2011	NC	2	1.055
A05141-032	2011	NC	2	1.075
A05141-033	2011	NC	2	1.083
A05141-034	2011	NC	2	NA
A05141-035	2011	NC	2	1.08
A05141-037	2011	NC	2	1.083
A05141-039	2011	NC	2	1.063
A05141-040	2011	NC	2	NA
A05141-041	2011	NC	2	1.093
A05141-042	2011	NC	2	1.076
A05141-043	2011	NC	2	1.064
A05141-044	2011	NC	2	1.077
A05141-045	2011	NC	2	1.075
A05141-046	2011	NC	2	1.076
A05141-047	2011	NC	2	1.088
A05141-048	2011	NC	2	1.075
A05141-050	2011	NC	2	1.055
A05141-051	2011	NC	2	1.049
A05141-052	2011	NC	2	1.077
A05141-053	2011	NC	2	1.064
A05141-054	2011	NC	2	1.062
A05141-055	2011	NC	2	1.082
A05141-056	2011	NC	2	NA
A05141-057	2011	NC	2	NA
A05141-058	2011	NC	2	1.086
A05141-059	2011	NC	2	1.084
A05141-060	2011	NC	2	1.081
A05141-061	2011	NC	2	1.077
A05141-062	2011	NC	2	1.075
A05141-063	2011	NC	2	1.089
A05141-064	2011	NC	2	1.084
A05141-065	2011	NC	2	1.054
A05141-066	2011	NC	2	1.067
A05141-067	2011	NC	2	1.078
A05141-068	2011	NC	2	1.078
A05141-069	2011	NC	2	1.074
A05141-070	2011	NC	2	1.092
A05141-071	2011	NC	2	1.149
A05141-072	2011	NC	2	1.076
A05141-073	2011	NC	2	1.071
A05141-075	2011	NC	2	1.081
A05141-076	2011	NC	2	1.077
A05141-077	2011	NC	2	1.062
A05141-078	2011	NC	2	1.062
A05141-079	2011	NC	2	1.087
A05141-080	2011	NC	2	1.064
A05141-081	2011	NC	2	1.092
A05141-082	2011	NC	2	1.074
A05141-083	2011	NC	2	1.051
A05141-084	2011	NC	2	1.073
A05141-086	2011	NC	2	1.07
A05141-087	2011	NC	2	1.071
A05141-088	2011	NC	2	1.062
A05141-090	2011	NC	2	1.09
A05141-091	2011	NC	2	1.09
A05141-092	2011	NC	2	1.075
A05141-093	2011	NC	2	1.069
A05141-094	2011	NC	2	1.085
A05141-095	2011	NC	2	1.086
A05141-096	2011	NC	2	1.084
A05141-097	2011	NC	2	1.059
A05141-098	2011	NC	2	NA
A05141-099	2011	NC	2	1.078
A05141-100	2011	NC	2	1.075
A05141-101	2011	NC	2	1.069
A05141-102	2011	NC	2	NA
A05141-104	2011	NC	2	1.057
A05141-105	2011	NC	2	1.051
A05141-106	2011	NC	2	1.087
A05141-107	2011	NC	2	1.068
A05141-108	2011	NC	2	1.053
A05141-109	2011	NC	2	1.054
A05141-110	2011	NC	2	1.084
A05141-111	2011	NC	2	1.081
A05141-112	2011	NC	2	1.087
A05141-113	2011	NC	2	NA
A05141-114	2011	NC	2	NA
A05141-115	2011	NC	2	1.08
A05141-116	2011	NC	2	1.082
A05141-118	2011	NC	2	1.08
A05141-119	2011	NC	2	1.043
A05141-120	2011	NC	2	1.048
A05141-121	2011	NC	2	1.074
A05141-122	2011	NC	2	1.071
A05141-123	2011	NC	2	NA
A05141-124	2011	NC	2	NA
A05141-125	2011	NC	2	1.103
A05141-201	2011	NC	2	1.148
A05141-202	2011	NC	2	1.034
A05141-203	2011	NC	2	NA
A05141-204	2011	NC	2	1.08
A05141-205	2011	NC	2	NA
A05141-206	2011	NC	2	1.065
A05141-207	2011	NC	2	1.073
A05141-208	2011	NC	2	NA
A05141-209	2011	NC	2	NA
A05141-210	2011	NC	2	NA
A05141-211	2011	NC	2	1.052
A05141-212	2011	NC	2	1.067
A05141-213	2011	NC	2	1.07
A05141-214	2011	NC	2	1.087
A05141-215	2011	NC	2	1.086
A05141-216	2011	NC	2	NA
A05141-217	2011	NC	2	1.091
A05141-218	2011	NC	2	1.075
A05141-219	2011	NC	2	1.075
A05141-220	2011	NC	2	1.048
A05141-221	2011	NC	2	1.071
A05141-222	2011	NC	2	1.1
A05141-223	2011	NC	2	1.062
A05141-224	2011	NC	2	1.079
A05141-225	2011	NC	2	1.074
A05141-226	2011	NC	2	NA
A05141-227	2011	NC	2	NA
A05141-228	2011	NC	2	1.059
A05141-229	2011	NC	2	1.065
A05141-230	2011	NC	2	1.061
A05141-231	2011	NC	2	1.073
A05141-232	2011	NC	2	NA
A05141-233	2011	NC	2	NA
A05141-234	2011	NC	2	NA
A05141-235	2011	NC	2	1.059
A05141-236	2011	NC	2	NA
A05141-237	2011	NC	2	NA
A05141-238	2011	NC	2	1.08
A05141-239	2011	NC	2	1.06
A05141-240	2011	NC	2	1.053
A05141-241	2011	NC	2	NA
A05141-242	2011	NC	2	1.1
A05141-243	2011	NC	2	1.088
A05141-244	2011	NC	2	1.091
A05141-245	2011	NC	2	1.05
A05141-246	2011	NC	2	NA
A05141-247	2011	NC	2	1.061
A05141-248	2011	NC	2	1.086
A05141-249	2011	NC	2	1.074
A05141-250	2011	NC	2	NA
A05141-251	2011	NC	2	1.052
A05141-252	2011	NC	2	1.075
A05141-253	2011	NC	2	1.056
A05141-254	2011	NC	2	1.081
A05141-255	2011	NC	2	1.295
A05141-256	2011	NC	2	1.093
A05141-257	2011	NC	2	1.094
A05141-258	2011	NC	2	NA
A05141-259	2011	NC	2	NA
A05141-260	2011	NC	2	NA
A05141-261	2011	NC	2	NA
A05141-262	2011	NC	2	1.047
A05141-263	2011	NC	2	1.085
A05141-264	2011	NC	2	1.042
A05141-265	2011	NC	2	1.049
A05141-266	2011	NC	2	1.159
A05141-267	2011	NC	2	NA
A05141-268	2011	NC	2	1.064
A05141-269	2011	NC	2	NA
A05141-271	2011	NC	2	NA
A05141-272	2011	NC	2	NA
A05141-273	2011	NC	2	NA
A05141-274	2011	NC	2	1.076
A05141-275	2011	NC	2	NA
A05141-276	2011	NC	2	NA
A05141-277	2011	NC	2	1.104
A05141-278	2011	NC	2	1.079
A05141-280	2011	NC	2	1.013
A05141-281	2011	NC	2	1.054
A05141-283	2011	NC	2	1.063
A05141-284	2011	NC	2	NA
A05141-286	2011	NC	2	NA
A05141-291	2011	NC	2	1.049
A05141-292	2011	NC	2	1.063
A05141-293	2011	NC	2	NA
A05141-296	2011	NC	2	NA
A05141-297	2011	NC	2	NA
A05141-299	2011	NC	2	NA
A05141-300	2011	NC	2	1.079
A05141-001	2011	MN	1	1.077
A05141-002	2011	MN	1	1.095
A05141-003	2011	MN	1	1.076
A05141-004	2011	MN	1	1.063
A05141-005	2011	MN	1	1.087
A05141-006	2011	MN	1	1.073
A05141-007	2011	MN	1	NA
A05141-008	2011	MN	1	NA
A05141-009	2011	MN	1	1.084
A05141-010	2011	MN	1	1.081
A05141-011	2011	MN	1	1.074
A05141-012	2011	MN	1	1.074
A05141-013	2011	MN	1	1.077
A05141-014	2011	MN	1	1.083
A05141-015	2011	MN	1	NA
A05141-016	2011	MN	1	1.071
A05141-017	2011	MN	1	1.078
A05141-018	2011	MN	1	1.085
A05141-019	2011	MN	1	1.071
A05141-020	2011	MN	1	1.081
A05141-021	2011	MN	1	1.074
A05141-022	2011	MN	1	1.063
A05141-023	2011	MN	1	1.089
A05141-024	2011	MN	1	1.084
A05141-025	2011	MN	1	1.068
A05141-027	2011	MN	1	1.09
A05141-028	2011	MN	1	1.073
A05141-029	2011	MN	1	1.077
A05141-030	2011	MN	1	1.083
A05141-031	2011	MN	1	NA
A05141-032	2011	MN	1	1.085
A05141-033	2011	MN	1	1.089
A05141-034	2011	MN	1	NA
A05141-035	2011	MN	1	1.093
A05141-037	2011	MN	1	1.088
A05141-039	2011	MN	1	1.086
A05141-040	2011	MN	1	NA
A05141-041	2011	MN	1	1.089
A05141-042	2011	MN	1	1.062
A05141-043	2011	MN	1	1.083
A05141-044	2011	MN	1	1.073
A05141-045	2011	MN	1	1.066
A05141-046	2011	MN	1	1.082
A05141-047	2011	MN	1	1.08
A05141-048	2011	MN	1	1.074
A05141-050	2011	MN	1	1.082
A05141-051	2011	MN	1	1.073
A05141-052	2011	MN	1	1.073
A05141-053	2011	MN	1	1.069
A05141-054	2011	MN	1	1.07
A05141-055	2011	MN	1	1.077
A05141-056	2011	MN	1	NA
A05141-057	2011	MN	1	NA
A05141-058	2011	MN	1	1.092
A05141-059	2011	MN	1	1.07
A05141-060	2011	MN	1	1.084
A05141-061	2011	MN	1	1.078
A05141-062	2011	MN	1	1.086
A05141-063	2011	MN	1	1.07
A05141-064	2011	MN	1	1.076
A05141-065	2011	MN	1	1.083
A05141-066	2011	MN	1	1.069
A05141-067	2011	MN	1	1.09
A05141-068	2011	MN	1	1.092
A05141-069	2011	MN	1	1.086
A05141-070	2011	MN	1	1.078
A05141-071	2011	MN	1	1.077
A05141-072	2011	MN	1	1.075
A05141-073	2011	MN	1	1.082
A05141-075	2011	MN	1	1.082
A05141-076	2011	MN	1	1.086
A05141-077	2011	MN	1	1.068
A05141-078	2011	MN	1	1.071
A05141-079	2011	MN	1	1.084
A05141-080	2011	MN	1	1.08
A05141-081	2011	MN	1	1.089
A05141-082	2011	MN	1	1.093
A05141-083	2011	MN	1	1.075
A05141-084	2011	MN	1	NA
A05141-086	2011	MN	1	1.071
A05141-087	2011	MN	1	1.08
A05141-088	2011	MN	1	1.076
A05141-090	2011	MN	1	1.076
A05141-091	2011	MN	1	1.074
A05141-092	2011	MN	1	1.068
A05141-093	2011	MN	1	1.065
A05141-094	2011	MN	1	NA
A05141-095	2011	MN	1	1.085
A05141-096	2011	MN	1	1.092
A05141-097	2011	MN	1	1.066
A05141-098	2011	MN	1	NA
A05141-099	2011	MN	1	1.075
A05141-100	2011	MN	1	1.078
A05141-101	2011	MN	1	1.073
A05141-102	2011	MN	1	NA
A05141-104	2011	MN	1	1.07
A05141-105	2011	MN	1	1.063
A05141-106	2011	MN	1	1.086
A05141-107	2011	MN	1	1.087
A05141-108	2011	MN	1	NA
A05141-109	2011	MN	1	1.076
A05141-110	2011	MN	1	1.088
A05141-111	2011	MN	1	1.093
A05141-112	2011	MN	1	1.091
A05141-113	2011	MN	1	NA
A05141-114	2011	MN	1	NA
A05141-115	2011	MN	1	1.088
A05141-116	2011	MN	1	1.086
A05141-118	2011	MN	1	1.076
A05141-119	2011	MN	1	1.057
A05141-120	2011	MN	1	1.075
A05141-121	2011	MN	1	1.079
A05141-122	2011	MN	1	1.085
A05141-123	2011	MN	1	NA
A05141-124	2011	MN	1	NA
A05141-125	2011	MN	1	1.081
A05141-201	2011	MN	1	1.084
A05141-202	2011	MN	1	1.071
A05141-203	2011	MN	1	1.077
A05141-204	2011	MN	1	1.085
A05141-205	2011	MN	1	NA
A05141-206	2011	MN	1	1.073
A05141-207	2011	MN	1	1.074
A05141-208	2011	MN	1	1.072
A05141-209	2011	MN	1	1.079
A05141-210	2011	MN	1	1.092
A05141-211	2011	MN	1	1.083
A05141-212	2011	MN	1	1.074
A05141-213	2011	MN	1	1.081
A05141-214	2011	MN	1	1.082
A05141-215	2011	MN	1	1.091
A05141-216	2011	MN	1	NA
A05141-217	2011	MN	1	1.074
A05141-218	2011	MN	1	1.075
A05141-219	2011	MN	1	1.083
A05141-220	2011	MN	1	1.092
A05141-221	2011	MN	1	1.086
A05141-222	2011	MN	1	1.09
A05141-223	2011	MN	1	1.072
A05141-224	2011	MN	1	1.08
A05141-225	2011	MN	1	1.076
A05141-226	2011	MN	1	NA
A05141-227	2011	MN	1	NA
A05141-228	2011	MN	1	1.079
A05141-229	2011	MN	1	1.096
A05141-230	2011	MN	1	1.075
A05141-231	2011	MN	1	1.084
A05141-232	2011	MN	1	NA
A05141-233	2011	MN	1	NA
A05141-234	2011	MN	1	NA
A05141-235	2011	MN	1	1.082
A05141-236	2011	MN	1	NA
A05141-237	2011	MN	1	NA
A05141-238	2011	MN	1	1.059
A05141-239	2011	MN	1	1.085
A05141-240	2011	MN	1	1.085
A05141-241	2011	MN	1	NA
A05141-242	2011	MN	1	1.088
A05141-243	2011	MN	1	1.071
A05141-244	2011	MN	1	1.065
A05141-245	2011	MN	1	1.077
A05141-246	2011	MN	1	1.075
A05141-247	2011	MN	1	1.087
A05141-248	2011	MN	1	1.068
A05141-249	2011	MN	1	1.073
A05141-250	2011	MN	1	NA
A05141-251	2011	MN	1	1.075
A05141-252	2011	MN	1	1.069
A05141-253	2011	MN	1	1.067
A05141-254	2011	MN	1	1.086
A05141-255	2011	MN	1	1.073
A05141-256	2011	MN	1	1.068
A05141-257	2011	MN	1	1.067
A05141-258	2011	MN	1	1.095
A05141-259	2011	MN	1	1.08
A05141-260	2011	MN	1	NA
A05141-261	2011	MN	1	NA
A05141-262	2011	MN	1	1.083
A05141-263	2011	MN	1	1.081
A05141-264	2011	MN	1	1.071
A05141-265	2011	MN	1	1.079
A05141-266	2011	MN	1	1.091
A05141-267	2011	MN	1	1.083
A05141-268	2011	MN	1	1.081
A05141-269	2011	MN	1	NA
A05141-271	2011	MN	1	NA
A05141-272	2011	MN	1	1.071
A05141-273	2011	MN	1	NA
A05141-274	2011	MN	1	1.089
A05141-275	2011	MN	1	1.086
A05141-276	2011	MN	1	1.081
A05141-277	2011	MN	1	1.081
A05141-278	2011	MN	1	1.077
A05141-280	2011	MN	1	1.074
A05141-281	2011	MN	1	1.092
A05141-283	2011	MN	1	1.075
A05141-284	2011	MN	1	NA
A05141-286	2011	MN	1	NA
A05141-291	2011	MN	1	1.085
A05141-292	2011	MN	1	1.098
A05141-293	2011	MN	1	1.093
A05141-296	2011	MN	1	NA
A05141-297	2011	MN	1	NA
A05141-299	2011	MN	1	NA
A05141-300	2011	MN	1	1.081
A05141-001	2011	MN	2	1.082
A05141-002	2011	MN	2	1.085
A05141-003	2011	MN	2	1.088
A05141-004	2011	MN	2	1.083
A05141-005	2011	MN	2	1.077
A05141-006	2011	MN	2	1.082
A05141-007	2011	MN	2	NA
A05141-008	2011	MN	2	NA
A05141-009	2011	MN	2	1.079
A05141-010	2011	MN	2	1.088
A05141-011	2011	MN	2	1.075
A05141-012	2011	MN	2	1.075
A05141-013	2011	MN	2	1.082
A05141-014	2011	MN	2	1.081
A05141-015	2011	MN	2	NA
A05141-016	2011	MN	2	1.06
A05141-017	2011	MN	2	1.077
A05141-018	2011	MN	2	1.099
A05141-019	2011	MN	2	1.078
A05141-020	2011	MN	2	NA
A05141-021	2011	MN	2	1.081
A05141-022	2011	MN	2	1.067
A05141-023	2011	MN	2	1.085
A05141-024	2011	MN	2	1.083
A05141-025	2011	MN	2	1.061
A05141-027	2011	MN	2	1.088
A05141-028	2011	MN	2	1.077
A05141-029	2011	MN	2	1.075
A05141-030	2011	MN	2	1.079
A05141-031	2011	MN	2	NA
A05141-032	2011	MN	2	1.095
A05141-033	2011	MN	2	1.077
A05141-034	2011	MN	2	NA
A05141-035	2011	MN	2	1.092
A05141-037	2011	MN	2	1.095
A05141-039	2011	MN	2	1.081
A05141-040	2011	MN	2	NA
A05141-041	2011	MN	2	1.081
A05141-042	2011	MN	2	1.059
A05141-043	2011	MN	2	1.077
A05141-044	2011	MN	2	1.074
A05141-045	2011	MN	2	1.067
A05141-046	2011	MN	2	1.088
A05141-047	2011	MN	2	1.082
A05141-048	2011	MN	2	1.079
A05141-050	2011	MN	2	1.083
A05141-051	2011	MN	2	1.084
A05141-052	2011	MN	2	1.074
A05141-053	2011	MN	2	1.057
A05141-054	2011	MN	2	1.054
A05141-055	2011	MN	2	1.082
A05141-056	2011	MN	2	NA
A05141-057	2011	MN	2	NA
A05141-058	2011	MN	2	1.085
A05141-059	2011	MN	2	1.064
A05141-060	2011	MN	2	1.091
A05141-061	2011	MN	2	1.073
A05141-062	2011	MN	2	1.09
A05141-063	2011	MN	2	1.075
A05141-064	2011	MN	2	NA
A05141-065	2011	MN	2	1.075
A05141-066	2011	MN	2	1.075
A05141-067	2011	MN	2	1.088
A05141-068	2011	MN	2	1.087
A05141-069	2011	MN	2	1.084
A05141-070	2011	MN	2	1.086
A05141-071	2011	MN	2	1.091
A05141-072	2011	MN	2	1.08
A05141-073	2011	MN	2	1.088
A05141-075	2011	MN	2	1.073
A05141-076	2011	MN	2	1.08
A05141-077	2011	MN	2	1.066
A05141-078	2011	MN	2	1.066
A05141-079	2011	MN	2	1.086
A05141-080	2011	MN	2	1.085
A05141-081	2011	MN	2	1.064
A05141-082	2011	MN	2	1.087
A05141-083	2011	MN	2	1.06
A05141-084	2011	MN	2	NA
A05141-086	2011	MN	2	1.061
A05141-087	2011	MN	2	NA
A05141-088	2011	MN	2	1.082
A05141-090	2011	MN	2	1.084
A05141-091	2011	MN	2	1.072
A05141-092	2011	MN	2	1.063
A05141-093	2011	MN	2	1.065
A05141-094	2011	MN	2	NA
A05141-095	2011	MN	2	1.081
A05141-096	2011	MN	2	1.085
A05141-097	2011	MN	2	1.065
A05141-098	2011	MN	2	NA
A05141-099	2011	MN	2	1.069
A05141-100	2011	MN	2	1.084
A05141-101	2011	MN	2	1.081
A05141-102	2011	MN	2	NA
A05141-104	2011	MN	2	1.057
A05141-105	2011	MN	2	1.066
A05141-106	2011	MN	2	1.07
A05141-107	2011	MN	2	1.081
A05141-108	2011	MN	2	NA
A05141-109	2011	MN	2	1.078
A05141-110	2011	MN	2	1.078
A05141-111	2011	MN	2	1.091
A05141-112	2011	MN	2	1.09
A05141-113	2011	MN	2	NA
A05141-114	2011	MN	2	NA
A05141-115	2011	MN	2	1.079
A05141-116	2011	MN	2	1.07
A05141-118	2011	MN	2	1.076
A05141-119	2011	MN	2	1.063
A05141-120	2011	MN	2	1.076
A05141-121	2011	MN	2	1.077
A05141-122	2011	MN	2	1.088
A05141-123	2011	MN	2	NA
A05141-124	2011	MN	2	NA
A05141-125	2011	MN	2	1.075
A05141-201	2011	MN	2	NA
A05141-202	2011	MN	2	1.08
A05141-203	2011	MN	2	1.071
A05141-204	2011	MN	2	1.087
A05141-205	2011	MN	2	NA
A05141-206	2011	MN	2	1.071
A05141-207	2011	MN	2	1.074
A05141-208	2011	MN	2	1.076
A05141-209	2011	MN	2	NA
A05141-210	2011	MN	2	NA
A05141-211	2011	MN	2	1.081
A05141-212	2011	MN	2	1.075
A05141-213	2011	MN	2	1.079
A05141-214	2011	MN	2	1.072
A05141-215	2011	MN	2	1.094
A05141-216	2011	MN	2	NA
A05141-217	2011	MN	2	1.084
A05141-218	2011	MN	2	1.084
A05141-219	2011	MN	2	1.077
A05141-220	2011	MN	2	1.087
A05141-221	2011	MN	2	1.081
A05141-222	2011	MN	2	1.08
A05141-223	2011	MN	2	1.062
A05141-224	2011	MN	2	1.086
A05141-225	2011	MN	2	1.072
A05141-226	2011	MN	2	NA
A05141-227	2011	MN	2	NA
A05141-228	2011	MN	2	1.092
A05141-229	2011	MN	2	1.094
A05141-230	2011	MN	2	1.072
A05141-231	2011	MN	2	1.085
A05141-232	2011	MN	2	NA
A05141-233	2011	MN	2	NA
A05141-234	2011	MN	2	NA
A05141-235	2011	MN	2	1.084
A05141-236	2011	MN	2	NA
A05141-237	2011	MN	2	NA
A05141-238	2011	MN	2	1.064
[truncated: 51 more rows]
