# Supplementary material for: Linkage and QTL mapping for tuber shape and specific gravity in a tetraploid mapping population of potato representing the russet market class
Source: BMC Plant Biol. 2021 Nov 3;21:507. doi: 10.1186/s12870-021-03265-2 (PMC8565078; doi:10.1186/s12870-021-03265-2)
Supplement: Supplementary file 10 — Additional file 10: Supplementary Table S4 Detailed information on the allele effects of tuber shape and specific gravity (XLSX 14.7 KB). ** Supplementary Table 4 is uploaded as a separate Excel file. [file 12870_2021_3265_MOESM10_ESM.xlsx]

## Sheet: tuber_shape_allele_effects 0420
Supplementary Table 1. Detailed information on the allele effects of tuber shape and specific gravity
Tuber Shape
					Rio_Grande	Rio_Grande	Rio_Grande	Rio_Grande	Premier	Premier	Premier	Premier
QTL		Traits	chromosomes	SNPs	a	b	c	d	e	f	g	h
TS_QTL_ch04_a		TS_clo	4	c2_54790	-0.0425938	0.0247874	0.00278707	0.0150193	-0.0117572	-0.023861	-0.000701074	0.0363193
TS_QTL_ch10_a		TS_clo	10	c1_15594	-0.0189415	0.0352081	-0.0462006	0.029934	-0.0103305	-0.090245	0.0339388	0.0666367
TS_QTL_ch04_b		TS_clo_ID	4	c2_54790	-0.0419199	0.0327212	-0.0276796	0.0368783	-0.0295313	-0.0481874	0.00408155	0.0736372
TS_QTL_ch10_b		TS_clo_ID	10	c1_15594	-0.0104088	0.0390104	-0.0770577	0.0484561	-0.0226337	-0.0837485	0.0186214	0.0877609
TS_QTL_ch10_c		TS_clo_NC	10	c1_11535	-0.0341026	0.0687613	-0.0435892	0.00893051	-0.00187515	-0.17756	0.0705507	0.108884
TS_QTL_ch10_d		TS_clo_2010	10	c1_15594	-0.0183039	0.0436155	-0.0519228	0.0266113	-0.013359	-0.0948304	0.036674	0.0715155
TS_QTL_ch10_e		TS_clo_2011	10	c1_15594	-0.0134289	0.0380004	-0.0567656	0.0321942	-0.026578	-0.0922693	0.0408212	0.0780261
TS_QTL_ch04_c		TS_clo_ID_2010	4	c2_54790	-0.0419426	0.029722	-0.00674229	0.0189628	-0.0171704	-0.0341493	-0.00462795	0.0559477
TS_QTL_ch10_f		TS_clo_ID_2010	10	c1_15594	-0.00696712	0.0370319	-0.044152	0.0140872	-0.0101102	-0.0797413	0.0267942	0.0630574
TS_QTL_ch10_g		TS_clo_ID_2011	10	c1_15594	-0.0213316	0.0372116	-0.0764964	0.0606165	-0.0261947	-0.0943816	0.0387143	0.081862
TS_QTL_ch10_h		TS_clo_NC_2010	10	c1_15594	-0.0248589	0.048178	-0.0480373	0.0247182	-0.0278943	-0.0934523	0.0473131	0.0740335
TS_QTL_ch07_a		TS_clo_NC_2011	7	c2_26012	-0.0510309	0.00794029	-0.00418456	0.0472751	-0.0239794	-0.0293296	0.0205018	0.0328072
TS_QTL_ch10_i		TS_clo_NC_2011	10	c1_15594	-0.00736495	0.0340847	-0.0681511	0.0414314	-0.00271784	-0.132858	0.0530393	0.0825361
Specific Gravity
					Rio_Grande	Rio_Grande	Rio_Grande	Rio_Grande	Premier	Premier	Premier	Premier
QTL		Traits	chromosomes	SNPs	a	b	c	d	e	f	g	h
SG_QTL_ch01_a		SG_clo	1	c1_1847	0.000280458	-0.000340507	0.000326397	-0.000266349	0.000226293	-6.23887e-05	0.000122911	-0.000286816
SG_QTL_ch05_a		SG_clo	5	c2_3452	7.5349e-05	-0.000235684	-0.00044993	0.000610265	1.71779e-05	0.000176625	-0.00045134	0.000257538
SG_QTL_ch05_b		SG_clo_ID	5	c2_3452	0.000280118	-0.000354806	-0.000420569	0.000495256	0.000105769	0.000149507	-0.000534167	0.000278891
SG_QTL_ch01_b		SG_clo_NC	1	c2_49905	0.000771095	-0.000579054	0.000357868	-0.000549909	0.000827322	0.000106091	8.59933e-05	-0.00101941
SG_QTL_ch05_c		SG_clo_MN	5	c2_42406	0.00022103	-0.00015974	-0.000436533	0.000375243	4.97296e-05	0.000205209	-0.000455909	0.000200971
SG_QTL_ch05_d		SG_clo_ID_2010	5	c2_3452	0.000198899	-0.0002556	-0.000357056	0.000413757	7.54097e-05	0.000121258	-0.000435672	0.000239004
SG_QTL_ch01_c		SG_clo_ID_2011	1	c2_7053	0.000231964	-0.000368158	0.00040311	-0.000266915	0.000194938	-1.0655e-05	0.000133938	-0.000318221
SG_QTL_ch05_e		SG_clo_ID_2011	5	c2_3452	0.000101231	-0.000200634	-0.000451723	0.000551127	9.90074e-05	0.00015698	-0.000466824	0.000210837
SG_QTL_ch01_d		SG_clo_NC_2011	1	c2_49905	0.000442991	-0.00039516	0.000209594	-0.000257424	0.000555975	-1.14068e-05	8.95564e-05	-0.000634125
SG_QTL_ch01_e		SG_clo_MN_2011	1	c1_1847	0.000343097	-0.000403851	0.000367366	-0.000306612	0.000224462	-8.06439e-05	0.000167197	-0.000311015
SG_QTL_ch05_f		SG_clo_MN_2011	5	c2_3452	0.000136054	-0.000240987	-0.000466715	0.000571648	8.0373e-05	0.000174216	-0.000551116	0.000296528
